# Supplementary material for: Crystal structure and Hirshfeld surface analysis study of (E)-1-(4-chloro­phen­yl)-N-(4-ferrocenylphen­yl)methanimine
Source: Acta Crystallogr E Crystallogr Commun. 2021 Aug 10;77(Pt 9):875–9. doi: 10.1107/S2056989021008033 (PMC8423021; doi:10.1107/S2056989021008033)
Supplement: Supplementary file 1 [file e-77-00875-sup1.cif]

##############################################################################
#                                                                            #
# This CIF contains the data in a paper accepted for publication in          #
# Acta Crystallographica Section E. It conforms to the requirements of       #
# Notes for Authors for Acta Crystallographica Section E, and has been       #
# peer reviewed under the auspices of the IUCr Commission on Journals.       #
#                                                                            #
# Full details of the Crystallographic Information File format               #
# are given in the paper "The Crystallographic Information File (CIF):       #
# a New Standard Archive File for Crystallography" by S. R. Hall, F. H.      #
# Allen and I. D. Brown [Acta Cryst. (1991), A47, 655-685].                  #
#                                                                            #
# The current version of the core CIF dictionary is obtainable from          #
# ftp://ftp.iucr.org/pub/cif_core.dic.                                       #
#                                                                            #
# Software is freely available for graphical display of the structure(s)     #
# in this CIF. For information consult the CIF software page                 #
# http://www.iucr.org/resources/cif/software.                                #
#                                                                            #
# This file may be used for bona fide research purposes within the           #
# scientific community so long as proper attribution is given to the journal # 
# article from which it was obtained.                                        #
#                                                                            #
##############################################################################
data_I
_audit_creation_method     'SHELXL-2018/3'
_chemical_name_systematic
;
(<i>E</i>)-1-(4-Chlorophenyl)-<i>N</i>-(4-ferrocenylphenyl)methanimine
;
_chemical_name_common     ?
_chemical_formula_moiety     'C23 H18 Cl Fe N'
_chemical_formula_sum     'C23 H18 Cl Fe N'
_chemical_formula_iupac     '[Fe (C5 H5) (C18 H13 Cl N)]'
_chemical_formula_weight     399.68
_chemical_melting_point     ?
_space_group_crystal_system     orthorhombic
_space_group_name_H-M_alt     'P b c a'
_space_group_name_Hall     '-P 2ac 2ab'
loop_
    _space_group_symop_operation_xyz
    'x, y, z'
    '-x+1/2, -y, z+1/2'
    '-x, y+1/2, -z+1/2'
    'x+1/2, -y+1/2, -z'
    '-x, -y, -z'
    'x-1/2, y, -z-1/2'
    'x, -y-1/2, z-1/2'
    '-x-1/2, y-1/2, z'
_cell_length_a     10.0991(18)
_cell_length_b     7.7277(14)
_cell_length_c     45.979(8)
_cell_angle_alpha     90
_cell_angle_beta     90
_cell_angle_gamma     90
_cell_volume     3588.3(11)
_cell_formula_units_Z     8
_cell_measurement_reflns_used     7602
_cell_measurement_theta_min     2.6581
_cell_measurement_theta_max     27.6268
_cell_measurement_temperature     150(2)
_exptl_crystal_description     plate
_exptl_crystal_colour     orange
_exptl_crystal_size_max     0.127
_exptl_crystal_size_mid     0.123
_exptl_crystal_size_min     0.041
_exptl_crystal_density_diffrn     1.480
_exptl_crystal_density_meas     ?
_exptl_crystal_density_method     'not measured'
_exptl_crystal_F_000     1648
_exptl_absorpt_coefficient_mu     0.995
_exptl_absorpt_correction_type     multi-scan
_exptl_absorpt_process_details
;
(<i>TWINABS</i>; Sheldrick, 2009)
;
_exptl_absorpt_correction_T_min     0.88
_exptl_absorpt_correction_T_max     0.96
_exptl_special_details
;
The diffraction data were obtained from 7 sets of frames,
each of width 0.5\% in \w, collected with scan parameters
determined by the "strategy" routine in <i>APEX3</i>. The scan
time was 40 sec/frame. Analysis of 1284 reflections having
I/\s(I) > 15 and chosen from the full data set with <i>CELL_NOW</i>
(Sheldrick, 2008) showed the crystal to non-merohedrally twinned.
The top choice of unit cell had parameters <i>a</i> = 7.662, <i>b</i>
= 10.009, <i>c</i> = 45.974 \%A, <i>\a</i> = 90.05, <i>\b</i> =
90.21, <i>\g</i> = 89.97\% (unrefined) with a second component (14%)
rotated 180\% about the <i>b</i>-axis.  To eliminate possible bias, the
raw data were processed as triclinic using the multi-component version of
<i>SAINT</i> (Bruker, 2020) under control of the two-component orientation
file generated by <i>CELL_NOW</i> leading to an orthorhombic cell within
experinental error and a twin matrix of:
-0.99988 -0.00291 -0.00258  -0.00684 0.99978 0.00453 0.09083 0.09422 -0.99967.
;
_diffrn_ambient_temperature     150(2)
_diffrn_source     'fine-focus sealed tube'
_diffrn_source_power     1.50
_diffrn_source_voltage     50
_diffrn_source_current     30.0
_diffrn_radiation_type     MoK\a
_diffrn_radiation_wavelength     0.71073
_diffrn_radiation_monochromator     graphite
_diffrn_measurement_device_type     'Bruker D8 QUEST PHOTON 3 diffractometer'
_diffrn_measurement_device     'Bruker D8 QUEST PHOTON 3 diffractometer'
_diffrn_measurement_method     '\w scans'
_diffrn_detector_area_resol_mean     7.3910
_diffrn_reflns_number     12370
_diffrn_reflns_av_R_equivalents     0.0456
_diffrn_reflns_av_unetI/netI     0.0464
_diffrn_reflns_theta_min     1.772
_diffrn_reflns_theta_max     27.633
_diffrn_reflns_theta_full     25.050
_diffrn_measured_fraction_theta_max     0.959
_diffrn_measured_fraction_theta_full     0.979
_diffrn_reflns_limit_h_min     -13
_diffrn_reflns_limit_h_max     12
_diffrn_reflns_limit_k_min     -10
_diffrn_reflns_limit_k_max     9
_diffrn_reflns_limit_l_min     -59
_diffrn_reflns_limit_l_max     0
_refine_special_details
;
Refinement of F^2^ against ALL reflections.  The weighted R-factor wR and
goodness of fit S are based on F^2^, conventional R-factors R are based
on F, with F set to zero for negative F^2^. The threshold expression of
F^2^ > 2sigma(F^2^) is used only for calculating R-factors(gt) etc. and is
not relevant to the choice of reflections for refinement.  R-factors based
on F^2^ are statistically about twice as large as those based on F, and R-
factors based on ALL data will be even larger. H-atoms attached to carbon
were placed in calculated positions (C---H = 0.95 - 1.00 \%A). All were
included as riding contributions with isotropic displacement parameters
1.2 - 1.5 times those of the attached atoms. The C1...C5 ring is rotationally
disordered over two orientations in a 0.666(7)/0.334(7) ratio. The two
components were refined as rigid pentagons. Trial refinements with the
single-component reflection file extracted from the full data set with
<i>TWINABS</i> and with the complete two-component data showed the former to
be more satisfactory on the basis of a lower values for R1 and su's on
derived parameters as well as smaller residual features abot the Fe atom.
;
_reflns_number_total     4001
_reflns_number_gt     2903
_reflns_threshold_expression     'I > 2\s(I)'
_refine_ls_structure_factor_coef     Fsqd
_refine_ls_matrix_type     full
_refine_ls_R_factor_all     0.0921
_refine_ls_R_factor_gt     0.0626
_refine_ls_wR_factor_gt     0.1112
_refine_ls_wR_factor_ref     0.1183
_refine_ls_goodness_of_fit_ref     1.165
_refine_ls_restrained_S_all     1.165
_refine_ls_number_reflns     4001
_refine_ls_number_parameters     233
_refine_ls_number_restraints     0
_refine_ls_hydrogen_treatment     constr
_refine_ls_weighting_scheme     calc
_refine_ls_weighting_details
              'w=1/[\s^2^(Fo^2^)+(0.0177P)^2^+8.9667P] where P=(Fo^2^+2Fc^2^)/3'
_atom_sites_solution_hydrogens     geom
_atom_sites_solution_primary     dual
_atom_sites_solution_secondary     difmap
_refine_ls_shift/su_max     0.001
_refine_ls_shift/su_mean     0.000
_refine_diff_density_max     0.439
_refine_diff_density_min     -0.377
_refine_ls_extinction_method     none
_refine_ls_extinction_coef     .
loop_
    _atom_type_symbol
    _atom_type_description
    _atom_type_scat_dispersion_real
    _atom_type_scat_dispersion_imag
    _atom_type_scat_source
    'C' 'C' 0.0033 0.0016
                         'International Tables Vol C Tables 4.2.6.8 and 6.1.1.4'
    'H' 'H' 0.0000 0.0000
                         'International Tables Vol C Tables 4.2.6.8 and 6.1.1.4'
    'Cl' 'Cl' 0.1484 0.1585
                         'International Tables Vol C Tables 4.2.6.8 and 6.1.1.4'
    'Fe' 'Fe' 0.3463 0.8444
                         'International Tables Vol C Tables 4.2.6.8 and 6.1.1.4'
    'N' 'N' 0.0061 0.0033
                         'International Tables Vol C Tables 4.2.6.8 and 6.1.1.4'
_computing_data_collection
;
<i>APEX3</i> (Bruker, 2020)
;
_computing_cell_refinement
;
<i>SAINT</i> (Bruker, 2020)
;
_computing_data_reduction
;
<i>SAINT</i> (Bruker, 2020)
;
_computing_structure_solution
;
<i>SHELXT</i> (Sheldrick, 2015<i>a</i>)
;
_computing_structure_refinement
;
<i>SHELXL2018/1</i> (Sheldrick, 2015<i>b</i>)
;
_computing_molecular_graphics
;
<i>DIAMOND</i> (Brandenburg & Putz, 2012)
;
_computing_publication_material
;
<i>SHELXTL</i> (Sheldrick, 2008)
;
loop_
    _atom_site_type_symbol
    _atom_site_label
    _atom_site_fract_x
    _atom_site_fract_y
    _atom_site_fract_z
    _atom_site_U_iso_or_equiv
    _atom_site_adp_type
    _atom_site_calc_flag
    _atom_site_occupancy
    _atom_site_disorder_assembly
    _atom_site_disorder_group
    Fe Fe1 0.50398(5) 0.66068(7) 0.44481(2) 0.02709(15) Uani d 1 . .
    Cl Cl1 0.35163(12) 0.58417(15) 0.14716(2) 0.0460(3) Uani d 1 . .
    N N1 0.3450(3) 0.5987(4) 0.29393(6) 0.0302(7) Uani d 1 . .
    C C1 0.5820(7) 0.8567(9) 0.46980(8) 0.0357(19) Uani d 0.666(7) A 1
    H H1 0.552750 0.889508 0.489834 0.043 Uiso calc 0.666(7) A 1
    C C2 0.6831(5) 0.7360(6) 0.46279(12) 0.0310(15) Uani d 0.666(7) A 1
    H H2 0.736892 0.667977 0.477030 0.037 Uiso calc 0.666(7) A 1
    C C3 0.6915(5) 0.7248(7) 0.43202(13) 0.039(2) Uani d 0.666(7) A 1
    H H3 0.753532 0.649277 0.420787 0.047 Uiso calc 0.666(7) A 1
    C C4 0.5956(7) 0.8385(9) 0.42001(7) 0.046(2) Uani d 0.666(7) A 1
    H H4 0.579632 0.859268 0.398829 0.056 Uiso calc 0.666(7) A 1
    C C5 0.5279(6) 0.9201(8) 0.44336(14) 0.040(2) Uani d 0.666(7) A 1
    H H5 0.455543 1.007747 0.441501 0.048 Uiso calc 0.666(7) A 1
    C C1A 0.6195(16) 0.814(2) 0.46947(16) 0.0357(19) Uani d 0.334(7) A 2
    H H1A 0.633804 0.802489 0.490908 0.043 Uiso calc 0.334(7) A 2
    C C2A 0.6952(9) 0.7317(14) 0.4474(3) 0.0310(15) Uani d 0.334(7) A 2
    H H2A 0.772102 0.652440 0.450570 0.037 Uiso calc 0.334(7) A 2
    C C3A 0.6450(12) 0.7860(18) 0.42003(19) 0.039(2) Uani d 0.334(7) A 2
    H H3A 0.678096 0.748136 0.400551 0.047 Uiso calc 0.334(7) A 2
    C C4A 0.5383(11) 0.9017(17) 0.4252(3) 0.046(2) Uani d 0.334(7) A 2
    H H4A 0.481684 0.957304 0.409988 0.056 Uiso calc 0.334(7) A 2
    C C5A 0.5226(14) 0.9189(19) 0.4557(3) 0.040(2) Uani d 0.334(7) A 2
    H H5A 0.454299 0.990947 0.465827 0.048 Uiso calc 0.334(7) A 2
    C C6 0.3865(3) 0.5206(5) 0.41718(7) 0.0258(8) Uani d 1 . .
    C C7 0.3080(4) 0.6077(5) 0.43866(7) 0.0297(9) Uani d 1 . .
    H H7 0.236759 0.694502 0.434743 0.036 Uiso calc 1 . .
    C C8 0.3495(4) 0.5481(5) 0.46672(8) 0.0339(9) Uani d 1 . .
    H H8 0.312783 0.587107 0.485821 0.041 Uiso calc 1 . .
    C C9 0.4530(4) 0.4280(5) 0.46280(8) 0.0319(9) Uani d 1 . .
    H H9 0.502053 0.367060 0.478674 0.038 Uiso calc 1 . .
    C C10 0.4771(4) 0.4098(5) 0.43228(7) 0.0279(8) Uani d 1 . .
    H H10 0.545311 0.333379 0.423122 0.034 Uiso calc 1 . .
    C C11 0.3788(4) 0.5450(5) 0.38538(7) 0.0271(8) Uani d 1 . .
    C C12 0.4825(4) 0.4907(5) 0.36759(8) 0.0309(9) Uani d 1 . .
    H H12 0.559850 0.442818 0.376174 0.037 Uiso calc 1 . .
    C C13 0.4749(4) 0.5055(5) 0.33747(8) 0.0326(9) Uani d 1 . .
    H H13 0.546303 0.466509 0.325738 0.039 Uiso calc 1 . .
    C C14 0.3630(4) 0.5770(5) 0.32443(7) 0.0290(8) Uani d 1 . .
    C C15 0.2619(4) 0.6370(5) 0.34228(7) 0.0309(9) Uani d 1 . .
    H H15 0.186873 0.691251 0.333770 0.037 Uiso calc 1 . .
    C C16 0.2682(4) 0.6192(5) 0.37221(7) 0.0300(9) Uani d 1 . .
    H H16 0.196511 0.658035 0.383888 0.036 Uiso calc 1 . .
    C C17 0.4136(4) 0.5112(5) 0.27598(8) 0.0318(9) Uani d 1 . .
    H H17 0.475449 0.428943 0.283162 0.038 Uiso calc 1 . .
    C C18 0.3996(4) 0.5342(5) 0.24447(7) 0.0267(8) Uani d 1 . .
    C C19 0.4920(4) 0.4611(5) 0.22554(8) 0.0318(9) Uani d 1 . .
    H H19 0.564591 0.397826 0.233249 0.038 Uiso calc 1 . .
    C C20 0.4793(4) 0.4793(5) 0.19553(8) 0.0330(9) Uani d 1 . .
    H H20 0.543157 0.430314 0.182773 0.040 Uiso calc 1 . .
    C C21 0.3729(4) 0.5694(5) 0.18472(8) 0.0321(9) Uani d 1 . .
    C C22 0.2802(4) 0.6460(5) 0.20288(8) 0.0323(9) Uani d 1 . .
    H H22 0.208362 0.709972 0.195003 0.039 Uiso calc 1 . .
    C C23 0.2942(4) 0.6279(5) 0.23271(8) 0.0316(9) Uani d 1 . .
    H H23 0.231255 0.679942 0.245323 0.038 Uiso calc 1 . .
loop_
    _atom_site_aniso_label
    _atom_site_aniso_U_11
    _atom_site_aniso_U_22
    _atom_site_aniso_U_33
    _atom_site_aniso_U_12
    _atom_site_aniso_U_13
    _atom_site_aniso_U_23
    Fe1 0.0214(3) 0.0270(3) 0.0329(2) -0.0033(3) 0.0021(2) -0.0016(2)
    Cl1 0.0552(7) 0.0485(7) 0.0341(5) -0.0034(6) -0.0029(5) 0.0010(5)
    N1 0.0298(18) 0.0277(18) 0.0332(15) -0.0038(16) -0.0029(13) 0.0023(13)
    C1 0.034(5) 0.028(5) 0.045(2) -0.006(4) 0.005(2) -0.011(2)
    C2 0.027(3) 0.027(3) 0.039(4) -0.010(2) -0.012(3) -0.003(3)
    C3 0.025(4) 0.053(5) 0.038(4) -0.017(3) 0.004(3) -0.015(3)
    C4 0.045(6) 0.052(6) 0.042(3) -0.017(5) -0.005(3) 0.012(3)
    C5 0.031(3) 0.021(3) 0.067(7) 0.000(2) -0.005(4) 0.010(4)
    C1A 0.034(5) 0.028(5) 0.045(2) -0.006(4) 0.005(2) -0.011(2)
    C2A 0.027(3) 0.027(3) 0.039(4) -0.010(2) -0.012(3) -0.003(3)
    C3A 0.025(4) 0.053(5) 0.038(4) -0.017(3) 0.004(3) -0.015(3)
    C4A 0.045(6) 0.052(6) 0.042(3) -0.017(5) -0.005(3) 0.012(3)
    C5A 0.031(3) 0.021(3) 0.067(7) 0.000(2) -0.005(4) 0.010(4)
    C6 0.0174(19) 0.026(2) 0.0341(18) -0.0029(16) -0.0007(14) 0.0006(15)
    C7 0.0172(19) 0.030(2) 0.0419(19) -0.0017(17) 0.0034(15) 0.0000(16)
    C8 0.030(2) 0.038(3) 0.0332(18) -0.010(2) 0.0048(16) -0.0002(16)
    C9 0.027(2) 0.034(2) 0.0351(18) -0.0068(19) -0.0032(15) 0.0058(16)
    C10 0.026(2) 0.023(2) 0.0356(17) -0.0020(17) -0.0034(15) 0.0010(15)
    C11 0.021(2) 0.023(2) 0.0373(18) -0.0019(17) -0.0010(15) -0.0002(15)
    C12 0.022(2) 0.035(2) 0.0357(18) 0.0002(18) -0.0021(15) 0.0020(16)
    C13 0.027(2) 0.037(2) 0.0336(18) 0.0003(19) 0.0021(15) -0.0006(16)
    C14 0.029(2) 0.023(2) 0.0351(18) -0.0041(18) -0.0024(16) 0.0036(15)
    C15 0.026(2) 0.025(2) 0.0412(18) 0.0032(19) -0.0073(16) 0.0014(16)
    C16 0.027(2) 0.023(2) 0.0396(18) 0.0026(18) 0.0009(16) -0.0014(15)
    C17 0.033(2) 0.023(2) 0.0394(19) 0.0002(19) -0.0063(17) 0.0014(16)
    C18 0.028(2) 0.016(2) 0.0364(18) -0.0043(17) -0.0019(15) -0.0008(14)
    C19 0.024(2) 0.027(2) 0.045(2) 0.0016(19) -0.0066(17) 0.0003(16)
    C20 0.030(2) 0.027(2) 0.0421(19) -0.0035(19) 0.0040(17) -0.0049(16)
    C21 0.036(2) 0.027(2) 0.0339(18) -0.0058(19) -0.0020(16) 0.0015(16)
    C22 0.029(2) 0.027(2) 0.0405(18) 0.0014(19) -0.0068(16) 0.0019(17)
    C23 0.029(2) 0.028(2) 0.0375(18) 0.0003(18) -0.0007(15) -0.0031(16)
_geom_special_details
;
 All esds (except the esd in the dihedral angle between two l.s. planes)
 are estimated using the full covariance matrix.  The cell esds are taken
 into account individually in the estimation of esds in distances, angles
 and torsion angles; correlations between esds in cell parameters are only
 used when they are defined by crystal symmetry.  An approximate (isotropic)
 treatment of cell esds is used for estimating esds involving l.s. planes.
;
loop_
    _geom_bond_atom_site_label_1
    _geom_bond_atom_site_label_2
    _geom_bond_site_symmetry_2
    _geom_bond_distance
    _geom_bond_publ_flag
    Fe1 C2A . 2.011(11) ?
    Fe1 C4 . 2.011(5) ?
    Fe1 C1A . 2.012(16) ?
    Fe1 C5 . 2.020(6) ?
    Fe1 C7 . 2.041(4) ?
    Fe1 C10 . 2.041(4) ?
    Fe1 C3 . 2.044(5) ?
    Fe1 C9 . 2.045(4) ?
    Fe1 C6 . 2.048(4) ?
    Fe1 C8 . 2.051(4) ?
    Fe1 C1 . 2.058(6) ?
    Fe1 C3A . 2.065(11) ?
    Cl1 C21 . 1.744(4) ?
    N1 C17 . 1.272(5) ?
    N1 C14 . 1.424(4) ?
    C1 C5 . 1.4200 ?
    C1 C2 . 1.4200 ?
    C1 H1 . 1.0000 ?
    C2 C3 . 1.4200 ?
    C2 H2 . 1.0000 ?
    C3 C4 . 1.4200 ?
    C3 H3 . 1.0000 ?
    C4 C5 . 1.4200 ?
    C4 H4 . 1.0000 ?
    C5 H5 . 1.0000 ?
    C1A C2A . 1.4200 ?
    C1A C5A . 1.4200 ?
    C1A H1A . 1.0000 ?
    C2A C3A . 1.4200 ?
    C2A H2A . 1.0000 ?
    C3A C4A . 1.4200 ?
    C3A H3A . 1.0000 ?
    C4A C5A . 1.4200 ?
    C4A H4A . 1.0000 ?
    C5A H5A . 1.0000 ?
    C6 C10 . 1.433(5) ?
    C6 C7 . 1.434(5) ?
    C6 C11 . 1.476(5) ?
    C7 C8 . 1.432(5) ?
    C7 H7 . 1.0000 ?
    C8 C9 . 1.409(6) ?
    C8 H8 . 1.0000 ?
    C9 C10 . 1.431(5) ?
    C9 H9 . 1.0000 ?
    C10 H10 . 1.0000 ?
    C11 C16 . 1.394(5) ?
    C11 C12 . 1.394(5) ?
    C12 C13 . 1.391(5) ?
    C12 H12 . 0.9500 ?
    C13 C14 . 1.393(5) ?
    C13 H13 . 0.9500 ?
    C14 C15 . 1.390(5) ?
    C15 C16 . 1.385(5) ?
    C15 H15 . 0.9500 ?
    C16 H16 . 0.9500 ?
    C17 C18 . 1.467(5) ?
    C17 H17 . 0.9500 ?
    C18 C19 . 1.395(5) ?
    C18 C23 . 1.396(5) ?
    C19 C20 . 1.393(5) ?
    C19 H19 . 0.9500 ?
    C20 C21 . 1.374(5) ?
    C20 H20 . 0.9500 ?
    C21 C22 . 1.387(5) ?
    C22 C23 . 1.386(5) ?
    C22 H22 . 0.9500 ?
    C23 H23 . 0.9500 ?
loop_
    _geom_angle_atom_site_label_1
    _geom_angle_atom_site_label_2
    _geom_angle_atom_site_label_3
    _geom_angle_site_symmetry_1
    _geom_angle_site_symmetry_3
    _geom_angle
    _geom_angle_publ_flag
    C2A Fe1 C1A . . 41.3(2) ?
    C4 Fe1 C5 . . 41.25(11) ?
    C2A Fe1 C7 . . 173.8(4) ?
    C4 Fe1 C7 . . 120.3(2) ?
    C1A Fe1 C7 . . 139.3(4) ?
    C5 Fe1 C7 . . 108.08(19) ?
    C2A Fe1 C10 . . 113.8(3) ?
    C4 Fe1 C10 . . 123.4(2) ?
    C1A Fe1 C10 . . 142.7(4) ?
    C5 Fe1 C10 . . 161.7(2) ?
    C7 Fe1 C10 . . 68.99(16) ?
    C4 Fe1 C3 . . 40.99(9) ?
    C5 Fe1 C3 . . 68.85(13) ?
    C7 Fe1 C3 . . 155.1(2) ?
    C10 Fe1 C3 . . 105.79(16) ?
    C2A Fe1 C9 . . 117.2(3) ?
    C4 Fe1 C9 . . 161.1(2) ?
    C1A Fe1 C9 . . 115.8(3) ?
    C5 Fe1 C9 . . 156.3(2) ?
    C7 Fe1 C9 . . 68.63(16) ?
    C10 Fe1 C9 . . 41.01(14) ?
    C3 Fe1 C9 . . 124.3(2) ?
    C2A Fe1 C6 . . 137.5(4) ?
    C4 Fe1 C6 . . 106.01(16) ?
    C1A Fe1 C6 . . 175.3(4) ?
    C5 Fe1 C6 . . 124.97(19) ?
    C7 Fe1 C6 . . 41.08(14) ?
    C10 Fe1 C6 . . 41.03(14) ?
    C3 Fe1 C6 . . 119.10(17) ?
    C9 Fe1 C6 . . 68.92(15) ?
    C2A Fe1 C8 . . 144.8(4) ?
    C4 Fe1 C8 . . 156.7(2) ?
    C1A Fe1 C8 . . 114.5(4) ?
    C5 Fe1 C8 . . 121.9(2) ?
    C7 Fe1 C8 . . 40.99(14) ?
    C10 Fe1 C8 . . 68.56(16) ?
    C3 Fe1 C8 . . 161.6(2) ?
    C9 Fe1 C8 . . 40.25(16) ?
    C6 Fe1 C8 . . 68.88(14) ?
    C4 Fe1 C1 . . 68.74(15) ?
    C5 Fe1 C1 . . 40.74(12) ?
    C7 Fe1 C1 . . 126.60(19) ?
    C10 Fe1 C1 . . 155.2(2) ?
    C3 Fe1 C1 . . 68.13(11) ?
    C9 Fe1 C1 . . 121.19(19) ?
    C6 Fe1 C1 . . 163.2(2) ?
    C8 Fe1 C1 . . 109.23(18) ?
    C2A Fe1 C3A . . 40.75(18) ?
    C1A Fe1 C3A . . 68.6(3) ?
    C7 Fe1 C3A . . 133.3(4) ?
    C10 Fe1 C3A . . 112.4(3) ?
    C9 Fe1 C3A . . 144.0(4) ?
    C6 Fe1 C3A . . 107.8(3) ?
    C8 Fe1 C3A . . 174.1(4) ?
    C17 N1 C14 . . 120.4(3) ?
    C5 C1 C2 . . 108.0 ?
    C5 C1 Fe1 . . 68.20(19) ?
    C2 C1 Fe1 . . 70.44(19) ?
    C5 C1 H1 . . 126.0 ?
    C2 C1 H1 . . 126.0 ?
    Fe1 C1 H1 . . 126.0 ?
    C1 C2 C3 . . 108.0 ?
    C1 C2 Fe1 . . 69.3(2) ?
    C3 C2 Fe1 . . 68.7(2) ?
    C1 C2 H2 . . 126.0 ?
    C3 C2 H2 . . 126.0 ?
    Fe1 C2 H2 . . 126.0 ?
    C4 C3 C2 . . 108.0 ?
    C4 C3 Fe1 . . 68.3(2) ?
    C2 C3 Fe1 . . 70.9(2) ?
    C4 C3 H3 . . 126.0 ?
    C2 C3 H3 . . 126.0 ?
    Fe1 C3 H3 . . 126.0 ?
    C3 C4 C5 . . 108.0 ?
    C3 C4 Fe1 . . 70.74(19) ?
    C5 C4 Fe1 . . 69.7(2) ?
    C3 C4 H4 . . 126.0 ?
    C5 C4 H4 . . 126.0 ?
    Fe1 C4 H4 . . 126.0 ?
    C1 C5 C4 . . 108.0 ?
    C1 C5 Fe1 . . 71.1(2) ?
    C4 C5 Fe1 . . 69.0(2) ?
    C1 C5 H5 . . 126.0 ?
    C4 C5 H5 . . 126.0 ?
    Fe1 C5 H5 . . 126.0 ?
    C2A C1A C5A . . 108.0 ?
    C2A C1A Fe1 . . 69.3(5) ?
    C5A C1A Fe1 . . 71.7(4) ?
    C2A C1A H1A . . 126.0 ?
    C5A C1A H1A . . 126.0 ?
    Fe1 C1A H1A . . 126.0 ?
    C1A C2A C3A . . 108.0 ?
    C1A C2A Fe1 . . 69.4(6) ?
    C3A C2A Fe1 . . 71.7(5) ?
    C1A C2A H2A . . 126.0 ?
    C3A C2A H2A . . 126.0 ?
    Fe1 C2A H2A . . 126.0 ?
    C4A C3A C2A . . 108.0 ?
    C4A C3A Fe1 . . 71.3(5) ?
    C2A C3A Fe1 . . 67.6(5) ?
    C4A C3A H3A . . 126.0 ?
    C2A C3A H3A . . 126.0 ?
    Fe1 C3A H3A . . 126.0 ?
    C5A C4A C3A . . 108.0 ?
    C5A C4A Fe1 . . 68.9(6) ?
    C3A C4A Fe1 . . 68.8(5) ?
    C5A C4A H4A . . 126.0 ?
    C3A C4A H4A . . 126.0 ?
    Fe1 C4A H4A . . 126.0 ?
    C4A C5A C1A . . 108.0 ?
    C4A C5A Fe1 . . 71.3(5) ?
    C1A C5A Fe1 . . 67.6(5) ?
    C4A C5A H5A . . 126.0 ?
    C1A C5A H5A . . 126.0 ?
    Fe1 C5A H5A . . 126.0 ?
    C10 C6 C7 . . 107.4(3) ?
    C10 C6 C11 . . 126.2(3) ?
    C7 C6 C11 . . 126.4(3) ?
    C10 C6 Fe1 . . 69.2(2) ?
    C7 C6 Fe1 . . 69.2(2) ?
    C11 C6 Fe1 . . 125.3(3) ?
    C8 C7 C6 . . 107.9(3) ?
    C8 C7 Fe1 . . 69.9(2) ?
    C6 C7 Fe1 . . 69.7(2) ?
    C8 C7 H7 . . 126.0 ?
    C6 C7 H7 . . 126.0 ?
    Fe1 C7 H7 . . 126.0 ?
    C9 C8 C7 . . 108.3(3) ?
    C9 C8 Fe1 . . 69.7(2) ?
    C7 C8 Fe1 . . 69.1(2) ?
    C9 C8 H8 . . 125.8 ?
    C7 C8 H8 . . 125.8 ?
    Fe1 C8 H8 . . 125.8 ?
    C8 C9 C10 . . 108.4(3) ?
    C8 C9 Fe1 . . 70.1(2) ?
    C10 C9 Fe1 . . 69.3(2) ?
    C8 C9 H9 . . 125.8 ?
    C10 C9 H9 . . 125.8 ?
    Fe1 C9 H9 . . 125.8 ?
    C9 C10 C6 . . 107.9(3) ?
    C9 C10 Fe1 . . 69.7(2) ?
    C6 C10 Fe1 . . 69.7(2) ?
    C9 C10 H10 . . 126.0 ?
    C6 C10 H10 . . 126.0 ?
    Fe1 C10 H10 . . 126.0 ?
    C16 C11 C12 . . 118.1(3) ?
    C16 C11 C6 . . 121.7(3) ?
    C12 C11 C6 . . 120.2(3) ?
    C13 C12 C11 . . 121.2(4) ?
    C13 C12 H12 . . 119.4 ?
    C11 C12 H12 . . 119.4 ?
    C12 C13 C14 . . 120.4(4) ?
    C12 C13 H13 . . 119.8 ?
    C14 C13 H13 . . 119.8 ?
    C15 C14 C13 . . 118.3(3) ?
    C15 C14 N1 . . 116.6(3) ?
    C13 C14 N1 . . 125.1(3) ?
    C16 C15 C14 . . 121.3(4) ?
    C16 C15 H15 . . 119.3 ?
    C14 C15 H15 . . 119.3 ?
    C15 C16 C11 . . 120.7(4) ?
    C15 C16 H16 . . 119.7 ?
    C11 C16 H16 . . 119.7 ?
    N1 C17 C18 . . 121.6(4) ?
    N1 C17 H17 . . 119.2 ?
    C18 C17 H17 . . 119.2 ?
    C19 C18 C23 . . 118.6(3) ?
    C19 C18 C17 . . 120.2(3) ?
    C23 C18 C17 . . 121.3(3) ?
    C20 C19 C18 . . 121.1(4) ?
    C20 C19 H19 . . 119.5 ?
    C18 C19 H19 . . 119.5 ?
    C21 C20 C19 . . 118.8(4) ?
    C21 C20 H20 . . 120.6 ?
    C19 C20 H20 . . 120.6 ?
    C20 C21 C22 . . 121.8(3) ?
    C20 C21 Cl1 . . 119.2(3) ?
    C22 C21 Cl1 . . 119.0(3) ?
    C23 C22 C21 . . 119.0(4) ?
    C23 C22 H22 . . 120.5 ?
    C21 C22 H22 . . 120.5 ?
    C22 C23 C18 . . 120.9(4) ?
    C22 C23 H23 . . 119.6 ?
    C18 C23 H23 . . 119.6 ?
loop_
    _geom_torsion_atom_site_label_1
    _geom_torsion_atom_site_label_2
    _geom_torsion_atom_site_label_3
    _geom_torsion_atom_site_label_4
    _geom_torsion_site_symmetry_1
    _geom_torsion_site_symmetry_2
    _geom_torsion_site_symmetry_3
    _geom_torsion_site_symmetry_4
    _geom_torsion
    _geom_torsion_publ_flag
    C5 C1 C2 C3 . . . . 0.0 ?
    Fe1 C1 C2 C3 . . . . 58.00(19) ?
    C5 C1 C2 Fe1 . . . . -58.00(19) ?
    C1 C2 C3 C4 . . . . 0.0 ?
    Fe1 C2 C3 C4 . . . . 58.4(2) ?
    C1 C2 C3 Fe1 . . . . -58.4(2) ?
    C2 C3 C4 C5 . . . . 0.0 ?
    Fe1 C3 C4 C5 . . . . 60.0(2) ?
    C2 C3 C4 Fe1 . . . . -60.0(2) ?
    C2 C1 C5 C4 . . . . 0.0 ?
    Fe1 C1 C5 C4 . . . . -59.4(2) ?
    C2 C1 C5 Fe1 . . . . 59.4(2) ?
    C3 C4 C5 C1 . . . . 0.0 ?
    Fe1 C4 C5 C1 . . . . 60.66(17) ?
    C3 C4 C5 Fe1 . . . . -60.66(17) ?
    C5A C1A C2A C3A . . . . 0.0 ?
    Fe1 C1A C2A C3A . . . . 61.6(4) ?
    C5A C1A C2A Fe1 . . . . -61.6(4) ?
    C1A C2A C3A C4A . . . . 0.0 ?
    Fe1 C2A C3A C4A . . . . 60.1(5) ?
    C1A C2A C3A Fe1 . . . . -60.1(5) ?
    C2A C3A C4A C5A . . . . 0.0 ?
    Fe1 C3A C4A C5A . . . . 57.8(6) ?
    C2A C3A C4A Fe1 . . . . -57.8(6) ?
    C3A C4A C5A C1A . . . . 0.0 ?
    Fe1 C4A C5A C1A . . . . 57.7(4) ?
    C3A C4A C5A Fe1 . . . . -57.7(4) ?
    C2A C1A C5A C4A . . . . 0.0 ?
    Fe1 C1A C5A C4A . . . . -60.1(5) ?
    C2A C1A C5A Fe1 . . . . 60.1(5) ?
    C10 C6 C7 C8 . . . . -0.8(4) ?
    C11 C6 C7 C8 . . . . -178.9(4) ?
    Fe1 C6 C7 C8 . . . . -59.7(3) ?
    C10 C6 C7 Fe1 . . . . 58.9(3) ?
    C11 C6 C7 Fe1 . . . . -119.2(4) ?
    C6 C7 C8 C9 . . . . 0.8(4) ?
    Fe1 C7 C8 C9 . . . . -58.8(3) ?
    C6 C7 C8 Fe1 . . . . 59.6(3) ?
    C7 C8 C9 C10 . . . . -0.4(4) ?
    Fe1 C8 C9 C10 . . . . -58.9(3) ?
    C7 C8 C9 Fe1 . . . . 58.5(3) ?
    C8 C9 C10 C6 . . . . -0.1(4) ?
    Fe1 C9 C10 C6 . . . . -59.5(3) ?
    C8 C9 C10 Fe1 . . . . 59.4(3) ?
    C7 C6 C10 C9 . . . . 0.6(4) ?
    C11 C6 C10 C9 . . . . 178.6(4) ?
    Fe1 C6 C10 C9 . . . . 59.4(3) ?
    C7 C6 C10 Fe1 . . . . -58.8(3) ?
    C11 C6 C10 Fe1 . . . . 119.2(4) ?
    C10 C6 C11 C16 . . . . 163.4(4) ?
    C7 C6 C11 C16 . . . . -18.9(6) ?
    Fe1 C6 C11 C16 . . . . -107.8(4) ?
    C10 C6 C11 C12 . . . . -15.5(6) ?
    C7 C6 C11 C12 . . . . 162.2(4) ?
    Fe1 C6 C11 C12 . . . . 73.3(5) ?
    C16 C11 C12 C13 . . . . -1.8(6) ?
    C6 C11 C12 C13 . . . . 177.1(4) ?
    C11 C12 C13 C14 . . . . 0.7(6) ?
    C12 C13 C14 C15 . . . . 1.7(6) ?
    C12 C13 C14 N1 . . . . 179.8(4) ?
    C17 N1 C14 C15 . . . . -162.1(4) ?
    C17 N1 C14 C13 . . . . 19.8(6) ?
    C13 C14 C15 C16 . . . . -3.1(6) ?
    N1 C14 C15 C16 . . . . 178.7(3) ?
    C14 C15 C16 C11 . . . . 2.0(6) ?
    C12 C11 C16 C15 . . . . 0.5(6) ?
    C6 C11 C16 C15 . . . . -178.4(4) ?
    C14 N1 C17 C18 . . . . -178.4(3) ?
    N1 C17 C18 C19 . . . . 168.2(4) ?
    N1 C17 C18 C23 . . . . -12.3(6) ?
    C23 C18 C19 C20 . . . . -0.5(6) ?
    C17 C18 C19 C20 . . . . 179.0(4) ?
    C18 C19 C20 C21 . . . . -0.8(6) ?
    C19 C20 C21 C22 . . . . 1.8(6) ?
    C19 C20 C21 Cl1 . . . . -176.9(3) ?
    C20 C21 C22 C23 . . . . -1.4(6) ?
    Cl1 C21 C22 C23 . . . . 177.3(3) ?
    C21 C22 C23 C18 . . . . 0.0(6) ?
    C19 C18 C23 C22 . . . . 0.9(6) ?
    C17 C18 C23 C22 . . . . -178.7(4) ?
_shelx_space_group_comment
;
The symmetry employed for this shelxl refinement is uniquely defined
by the following loop, which should always be used as a source of
symmetry information in preference to the above space-group names.
They are only intended as comments.
;
_shelx_estimated_absorpt_T_min     0.884
_shelx_estimated_absorpt_T_max     0.960
_shelx_hkl_file
;
   0   1   0    1.60    0.30
   0   2   0 6479.35   51.59
   0   3   0    0.80    0.50
   0   4   0 1301.77   16.20
   0   5   0    1.70    2.00
   0   7   0    0.00    6.90
   1  -7   0    1.70    6.60
   1  -6   0    3.90    5.40
   1  -5   0    4.10    2.40
   1  -4   0    0.60    1.20
   1  -3   0    6.00    1.30
   1  -2   0    1.20    0.60
   1  -1   0   19.30    1.10
   1   0   0    1.00    0.20
   1   1   0    1.90    0.50
   1   2   0    0.50    0.40
   1   3   0    5.30    1.30
   1   4   0    0.70    1.50
   1   5   0    5.70    2.10
   1   6   0    0.00    6.80
   2  -8   0   65.49   11.70
   2  -7   0    0.00    5.40
   2  -6   0  830.32   23.20
   2  -5   0  449.46    8.40
   2  -4   0  125.49    2.90
   2  -3   0 4708.43   60.69
   2  -2   0 2151.58   19.40
   2  -1   0  246.58    3.20
   2   0   0 4275.37   40.80
   2   1   0  221.88    3.10
   2   2   0 2181.68   27.10
   2   3   0 4640.54   54.59
   2   4   0  127.59    3.20
   2   5   0  472.85   11.50
   2   6   0  817.72   28.40
   3  -8   0    0.00    9.30
   3  -7   0    5.20    5.30
   3  -6   0    0.80    2.90
   3  -5   0    0.30    2.30
   3  -4   0    2.60    2.00
   3  -3   0   13.70    1.40
   3  -2   0    1.70    0.90
   3  -1   0    1.80    0.90
   3   0   0    0.80    0.70
   3   1   0    0.80    0.70
   3   2   0    0.80    0.90
   3   3   0    9.90    1.20
   3   4   0    4.60    2.60
   3   5   0    2.70    3.00
   3   6   0    0.00    5.00
   4  -7   0   63.19   10.30
   4  -6   0  672.93   30.30
   4  -5   0  120.19    6.10
   4  -4   0  614.04   10.80
   4  -3   0 2668.83   34.70
   4  -2   0  714.73    9.30
   4  -1   0  746.93   10.30
   4   0   0 1228.38   13.00
   4   1   0  735.93   10.90
   4   2   0  726.53   12.30
   4   3   0 2699.13   33.50
   4   4   0  657.13   15.10
   4   5   0  125.19    9.30
   4   7   0   64.59    6.30
   4   8   0   65.09   11.30
   4   9   0   10.70   12.40
   5  -7   0    3.30    6.60
   5  -6   0    3.20    5.00
   5  -5   0    3.60    3.00
   5  -4   0    2.50    2.50
   5  -3   0   58.89    2.80
   5  -2   0    0.00    1.50
   5  -1   0    5.50    1.40
   5   0   0    3.50    1.80
   5   1   0    9.20    1.60
   5   2   0    0.20    1.30
   5   3   0   56.39    4.70
   5   4   0    0.50    2.60
   5   5   0    0.00    4.00
   5   6   0    4.60    4.00
   5   7   0   30.20    6.60
   6  -7   0    7.30    8.50
   6  -6   0    1.70    5.10
   6  -5   0  654.53   20.80
   6  -4   0  149.79   12.70
   6  -3   0  554.74   17.10
   6  -2   0    3.00    2.20
   6  -1   0  192.78    5.30
   6   0   0 3186.88   48.70
   6   1   0  202.78    5.40
   6   2   0    3.10    2.50
   6   3   0  544.05   12.30
   6   4   0   98.89    8.20
   6   5   0  659.23   15.30
   6   6   0    7.90    3.40
   6   7   0   23.10   12.90
   7  -7   0    2.60    9.90
   7  -6   0    0.00    8.70
   7  -2   0    9.70    2.80
   7  -1   0    6.20    2.80
   7   0   0    0.00    2.10
   7   1   0    1.90    2.40
   7   2   0    4.20    3.00
   7   3   0    5.70    3.80
   7   4   0    0.00    4.50
   7   5   0    9.20    7.40
   7   6   0    4.30    5.10
   8  -7   0    7.10    9.60
   8  -6   0  182.28   17.40
   8  -3   0    9.00    4.20
   8  -2   0   81.59    5.50
   8  -1   0   29.60    4.40
   8   0   0 1644.64   31.00
   8   1   0   33.60    4.30
   8   2   0   94.39    8.40
   8   3   0   15.80    4.70
   8   4   0   68.49    8.50
   8   8   0   42.50   12.70
   9  -6   0    3.90   10.00
   9  -5   0    5.80   10.50
   9  -4   0    0.00    9.40
   9  -3   0   18.00    7.00
   9  -2   0   17.60    6.90
   9  -1   0   10.50    3.20
   9   0   0    0.50    2.90
   9   1   0    6.30    4.50
   9   2   0    3.20    4.40
   9   3   0    5.50    7.20
  10  -6   0  386.56   27.40
  10  -5   0   35.40   12.30
  10  -3   0    0.00    7.10
  10  -2   0   60.69    8.60
  10  -1   0   13.90    4.80
  10   0   0  326.47   13.20
  10   1   0    5.80    7.90
  11  -5   0    8.80   12.80
  11  -3   0    5.50    9.50
  11  -2   0    7.50   10.10
  11  -1   0    7.30    9.90
  11   4   0    0.00    8.80
  12   4   0   10.60   12.20
 -12  -4  -1   24.10   11.30
 -12   4  -1   29.60   13.70
 -11   1  -1   54.59   11.40
 -11   2  -1   18.10    7.80
 -11   3  -1  165.28   15.80
 -11   5  -1   17.30   12.50
 -10   0  -1   12.80    5.40
 -10   1  -1  201.48   10.30
 -10   2  -1    3.30    6.90
 -10   3  -1   12.50    6.40
 -10   6  -1   44.40   15.30
  -9  -3  -1  198.38   12.90
  -9  -2  -1   41.50    5.30
  -9  -1  -1  176.78    8.70
  -9   0  -1    0.40    3.10
  -9   1  -1  150.78    6.20
  -9   2  -1   41.40    8.80
  -9   3  -1  197.58   13.70
  -9   6  -1   47.90   11.90
  -8  -8  -1    0.00    8.80
  -8  -4  -1    1.00    6.80
  -8  -3  -1   52.19    5.40
  -8  -2  -1  151.38   10.40
  -8  -1  -1   48.20    4.80
  -8   0  -1   21.40    3.30
  -8   1  -1   53.19    4.10
  -8   2  -1  165.58   11.70
  -8   3  -1   56.39    5.70
  -8   5  -1   20.00    9.30
  -8   6  -1   36.60   11.00
  -8   7  -1   43.00   12.60
  -7  -5  -1   79.09    6.80
  -7  -4  -1    0.00    5.20
  -7  -3  -1  240.08   10.90
  -7  -2  -1  111.99    5.90
  -7  -1  -1  166.48    5.30
  -7   0  -1    2.40    2.30
  -7   1  -1  161.88    5.80
  -7   2  -1  105.29    4.80
  -7   5  -1   75.69    9.90
  -7   6  -1    0.00    8.10
  -7   7  -1  130.29   16.60
  -6  -6  -1   40.00    3.90
  -6  -5  -1   19.60    5.70
  -6  -4  -1   14.40    4.10
  -6  -3  -1   21.90    3.20
  -6  -2  -1  137.09    5.30
  -6  -1  -1   23.70    2.40
  -6   0  -1   23.10    3.00
  -6   1  -1   25.30    2.90
  -6   2  -1  143.69    4.50
  -6   3  -1   22.30    4.20
  -6   4  -1   14.70    7.30
  -6   5  -1   56.59    6.70
  -6   6  -1   41.30    6.10
  -5  -7  -1   90.49    6.10
  -5  -6  -1   30.30    3.90
  -5  -5  -1   36.20    4.50
  -5  -4  -1    2.40    2.30
  -5  -3  -1 1762.22   32.30
  -5  -2  -1    1.20    1.60
  -5  -1  -1  598.74    9.50
  -5   0  -1    3.60    1.70
  -5   1  -1  601.54    9.30
  -5   2  -1    1.40    1.40
  -5   3  -1 1795.72   24.20
  -5   4  -1    1.00    2.00
  -5   5  -1   17.60    3.90
  -5   6  -1   23.20    4.40
  -5   7  -1   79.59   10.70
  -4  -7  -1    5.00    4.10
  -4  -5  -1  404.66   17.60
  -4  -4  -1 2107.09   39.10
  -4  -3  -1  488.05    9.00
  -4  -2  -1   89.99    3.00
  -4  -1  -1    8.50    1.20
  -4   0  -1    3.70    0.90
  -4   1  -1    6.30    1.20
  -4   2  -1   93.19    2.20
  -4   3  -1  513.85    8.20
  -4   4  -1 2193.48   31.60
  -4   5  -1  361.36    9.30
  -4   6  -1  238.68   15.10
  -4   7  -1   10.00    7.70
  -3  -6  -1   56.39    7.50
  -3  -5  -1   38.90    4.90
  -3  -4  -1   34.70    3.40
  -3  -3  -1 1342.87   17.10
  -3  -2  -1    2.50    0.90
  -3  -1  -1  318.17    4.00
  -3   0  -1    1.30    0.70
  -3   1  -1  326.97    4.60
  -3   2  -1    0.90    0.90
  -3   3  -1 1289.87   16.30
  -3   4  -1   38.00    2.70
  -3   5  -1   29.30    3.00
  -3   6  -1   37.50    4.90
  -3   7  -1  135.09    9.50
  -3   8  -1   19.80    8.50
  -2  -6  -1   39.60    6.70
  -2  -5  -1  155.68    5.90
  -2  -4  -1  365.26    9.10
  -2  -3  -1  211.18    3.30
  -2  -2  -1 2472.25   28.30
  -2  -1  -1 9734.33  113.89
  -2   0  -1    1.70    0.50
  -2   1  -1 9999.00  111.49
  -2   2  -1 2473.45   23.50
  -2   3  -1  206.98    3.60
  -2   4  -1  396.16    7.30
  -2   5  -1  145.29    4.10
  -2   6  -1   39.80    5.80
  -2   7  -1   24.50    8.70
  -2   8  -1   25.40    9.80
  -1  -6  -1    0.00    6.70
  -1  -5  -1  203.58    6.40
  -1  -4  -1    9.80    1.70
  -1  -3  -1  251.27    3.30
  -1  -2  -1  429.26    3.80
  -1  -1  -1 2203.98   21.90
  -1   0  -1    0.60    0.20
  -1   1  -1 2287.47   34.90
  -1   2  -1  413.56    3.90
  -1   3  -1  253.27    3.70
  -1   4  -1    9.70    1.50
  -1   5  -1  193.18    5.80
  -1   6  -1    7.00    5.20
  -1   7  -1  172.28   14.00
   0  -5  -1    0.70    1.60
   0  -4  -1   82.99    1.90
   0  -3  -1    0.90    0.60
   0  -2  -1 7679.83   63.39
   0  -1  -1    1.20    0.30
   0   1  -1    1.00    0.40
   0   2  -1 7609.74   60.29
   0   3  -1    0.70    0.50
   0   4  -1   86.59    3.10
   0   5  -1    0.40    1.90
   0   7  -1    0.00    6.20
   1  -7  -1  173.68   10.70
   1  -6  -1    0.00    5.30
   1  -5  -1  196.48    6.00
   1  -4  -1   11.20    1.50
   1  -3  -1  261.67    4.90
   1  -2  -1  418.06    4.10
   1  -1  -1 2389.26   22.60
   1   0  -1    0.70    0.20
   1   1  -1 2149.48   22.70
   1   2  -1  410.96    3.70
   1   3  -1  258.77    4.20
   1   4  -1   11.60    1.80
   1   5  -1  199.18    6.20
   1   6  -1    5.60    6.20
   2  -8  -1   28.40   10.30
   2  -7  -1   27.20    6.20
   2  -6  -1   37.20    5.00
   2  -5  -1  151.08    4.20
   2  -4  -1  362.76    6.90
   2  -3  -1  210.48    3.90
   2  -2  -1 2483.55   26.10
   2  -1  -1 9765.72  108.89
   2   0  -1    2.60    0.50
   2   1  -1 9859.51  118.59
   2   2  -1 2491.75   30.70
   2   3  -1  198.58    3.50
   2   4  -1  359.56    8.80
   2   5  -1  160.68    6.00
   2   6  -1   40.10    6.30
   3  -8  -1   12.30    8.90
   3  -7  -1  154.58    9.80
   3  -6  -1   53.49    4.90
   3  -5  -1   33.60    3.60
   3  -4  -1   49.90    2.70
   3  -3  -1 1327.97   18.10
   3  -2  -1    4.40    0.90
   3  -1  -1  324.67    4.90
   3   0  -1    0.90    0.80
   3   1  -1  327.37    3.70
   3   2  -1    1.00    0.80
   3   3  -1 1315.57   17.80
   3   4  -1   47.00    3.60
   3   5  -1   39.00    4.50
   3   6  -1   66.29    7.10
   4  -7  -1    7.30    6.70
   4  -6  -1  264.67   15.10
   4  -5  -1  356.76    9.60
   4  -4  -1 2130.59   30.80
   4  -3  -1  483.45    8.60
   4  -2  -1   90.59    2.20
   4  -1  -1    8.70    1.10
   4   0  -1    1.70    0.90
   4   1  -1    8.80    1.50
   4   2  -1   84.39    2.50
   4   3  -1  499.35    8.60
   4   4  -1 2197.58   47.40
   4   5  -1  397.86   17.30
   4   7  -1    5.90    4.10
   4   8  -1   12.80    7.40
   5  -7  -1  103.49   12.40
   5  -6  -1   29.80    5.60
   5  -5  -1   20.70    3.00
   5  -4  -1    6.60    2.60
   5  -3  -1 1815.82   26.90
   5  -2  -1    0.00    1.60
   5  -1  -1  603.24   10.70
   5   0  -1    2.40    1.70
   5   1  -1  600.74    9.60
   5   2  -1    1.80    2.30
   5   3  -1 1779.92   38.90
   5   4  -1    2.00    2.30
   5   5  -1   25.70    6.10
   5   6  -1   37.70    5.20
   5   7  -1   90.59    5.80
   6  -6  -1   41.30    6.20
   6  -5  -1   24.70    8.50
   6  -4  -1   23.40    5.30
   6  -3  -1   24.90    4.60
   6  -2  -1  142.09    4.60
   6  -1  -1   25.90    2.30
   6   0  -1   21.50    2.80
   6   1  -1   21.70    2.40
   6   2  -1  145.49    5.40
   6   3  -1   16.30    2.40
   6   4  -1   23.90    5.30
   6   5  -1   26.60    4.90
   6   6  -1   48.90    4.20
   6   7  -1  108.89   11.20
   7  -6  -1    1.30    8.80
   7  -4  -1   11.70    7.60
   7  -2  -1  107.59    4.70
   7  -1  -1  165.68    5.90
   7   0  -1    0.00    2.20
   7   1  -1  169.58    6.20
   7   2  -1  107.49    6.00
   7   3  -1  263.47   11.50
   7   4  -1    2.60    6.10
   7   5  -1   65.49    7.20
   7   6  -1    1.90    5.00
   8  -7  -1   78.89   14.10
   8  -6  -1   38.20   10.90
   8  -4  -1   56.39    9.70
   8  -3  -1   47.90    5.90
   8  -2  -1  162.58    7.30
   8  -1  -1   40.00    4.50
   8   0  -1   15.20    4.00
   8   1  -1   42.50    7.00
   8   2  -1  166.88   10.90
   8   3  -1   69.49    5.90
   8   4  -1    1.40    6.80
   8   8  -1    8.30    9.40
   9  -5  -1   14.90   10.80
   9  -3  -1  186.28   13.60
   9  -2  -1   48.90    9.00
   9  -1  -1  144.19    6.10
   9   0  -1    3.90    3.10
   9   1  -1  171.78    8.40
   9   2  -1   34.00    5.40
   9   3  -1  185.28    9.20
  10  -6  -1   21.60   12.70
  10  -5  -1   11.80   11.00
  10  -3  -1   27.40    8.10
  10  -2  -1    1.80    5.70
  10  -1  -1  177.98    8.60
  10   0  -1   12.00    3.90
  10   1  -1  194.18   13.80
  11  -4  -1   43.70    9.70
  11  -3  -1  156.78   14.50
  11  -2  -1   13.40    9.00
  11  -1  -1   32.40    9.80
  11   4  -1   25.40   11.10
  12   4  -1   10.50   11.70
 -12  -4  -2   43.70   13.60
 -11   1  -2   95.99   13.20
 -11   2  -2   70.39   12.00
 -11   3  -2   17.90   10.60
 -10   0  -2  143.09    9.10
 -10   1  -2   33.60    6.60
 -10   2  -2  113.99   10.70
 -10   3  -2   39.30    7.70
 -10   6  -2   25.10   13.20
  -9  -2  -2    0.00    4.40
  -9  -1  -2  207.18    9.30
  -9   0  -2    8.10    3.30
  -9   1  -2  170.78    6.60
  -9   2  -2    9.30    6.70
  -9   3  -2   50.59    8.10
  -9   6  -2    4.00   11.10
  -9   7  -2   51.29   13.60
  -8  -8  -2    4.10    8.00
  -8  -4  -2   47.20    9.00
  -8  -3  -2   15.40    6.20
  -8  -2  -2   93.49    8.50
  -8  -1  -2    4.20    3.50
  -8   0  -2   31.50    3.20
  -8   1  -2    5.40    3.10
  -8   2  -2   97.89    9.90
  -8   3  -2   20.20    7.40
  -8   5  -2    0.30    8.50
  -8   6  -2  185.98   18.10
  -7  -5  -2   73.69    6.30
  -7  -4  -2    0.00    6.00
  -7  -3  -2   15.00    4.40
  -7  -2  -2    0.10    3.00
  -7  -1  -2   75.89    3.80
  -7   0  -2   79.89    3.70
  -7   1  -2   85.49    4.40
  -7   2  -2    5.90    3.30
  -7   5  -2   79.59   10.10
  -7   6  -2    0.00    7.50
  -6  -6  -2  122.49    6.30
  -6  -5  -2   24.60    3.60
  -6  -4  -2   40.30    4.90
  -6  -3  -2    2.60    3.20
  -6  -2  -2  179.78    7.20
  -6  -1  -2   76.49    3.30
  -6   0  -2  680.23   14.20
  -6   1  -2   74.59    3.80
  -6   2  -2  171.58    6.30
  -6   3  -2    4.60    3.50
  -6   4  -2   38.40    8.30
  -6   5  -2   48.50    9.40
  -6   6  -2  122.59    8.90
  -5  -7  -2    8.10    4.20
  -5  -6  -2   31.10    3.80
  -5  -5  -2  110.09    5.50
  -5  -4  -2   23.20    3.50
  -5  -3  -2   19.80    3.40
  -5  -2  -2    6.50    2.00
  -5  -1  -2  474.55    7.90
  -5   0  -2  211.88    4.50
  -5   1  -2  502.75    8.10
  -5   2  -2    9.00    1.60
  -5   3  -2   29.00    2.20
  -5   4  -2    6.30    2.30
  -5   5  -2   64.09    8.10
  -5   6  -2   26.50    4.60
  -5   7  -2    8.40    7.80
  -4  -7  -2   17.10    4.90
  -4  -6  -2   18.70    7.90
  -4  -5  -2   16.80    5.80
  -4  -4  -2  524.75   12.50
  -4  -3  -2  212.78    5.30
  -4  -2  -2   50.19    2.60
  -4  -1  -2    7.70    1.20
  -4   0  -2 1014.90   13.40
  -4   1  -2    9.00    1.20
  -4   2  -2   42.90    1.60
  -4   3  -2  197.88    4.30
  -4   4  -2  578.34   10.40
  -4   5  -2   23.60    2.90
  -4   6  -2   10.50    5.20
  -4   7  -2   20.30    7.40
  -3  -6  -2   10.60    5.70
  -3  -5  -2  287.57   10.60
  -3  -4  -2  462.35    8.80
  -3  -3  -2  151.58    3.50
  -3  -2  -2  178.68    3.40
  -3  -1  -2  194.98    2.90
  -3   0  -2   77.89    1.40
  -3   1  -2  194.28    3.10
  -3   2  -2  172.48    3.00
  -3   3  -2  133.09    3.60
  -3   4  -2  485.05    8.70
  -3   5  -2  269.87    6.80
  -3   6  -2    9.80    3.70
  -3   7  -2   68.09    7.50
  -3   8  -2   15.00    9.50
  -2  -6  -2  126.19    7.40
  -2  -5  -2   16.30    3.30
  -2  -4  -2 2392.36   43.30
  -2  -3  -2  438.06    8.40
  -2  -2  -2  700.43    9.40
  -2  -1  -2 1936.01   20.30
  -2   0  -2 2396.86   25.00
  -2   1  -2 1952.60   20.00
  -2   2  -2  724.93    7.90
  -2   3  -2  468.75    7.00
  -2   4  -2 2426.36   31.30
  -2   5  -2   15.30    2.10
  -2   6  -2  105.29    7.10
  -2   7  -2   13.50    6.90
  -2   8  -2   24.90    8.20
  -1  -6  -2   31.20    5.60
  -1  -5  -2  220.68    6.90
  -1  -4  -2    4.40    0.90
  -1  -3  -2    5.80    1.00
  -1  -2  -2  457.05    4.10
  -1  -1  -2 1633.64   16.70
  -1   0  -2    3.00    0.40
  -1   1  -2 1714.33   25.30
  -1   2  -2  461.35    4.60
  -1   3  -2    4.10    1.00
  -1   4  -2    3.00    1.40
  -1   5  -2  230.68    6.50
  -1   6  -2   30.00    6.10
  -1   7  -2  135.19   12.50
   0  -5  -2    3.10    1.60
   0  -4  -2  320.37    5.30
   0  -3  -2    0.60    0.80
   0  -2  -2 3502.95   28.20
   0  -1  -2    0.30    0.30
   0   0  -2    0.00    0.10
   0   1  -2    0.40    0.30
   0   2  -2 3477.05   29.00
   0   3  -2    0.50    0.40
   0   4  -2  343.27    6.50
   0   5  -2    1.70    2.00
   0   7  -2    0.90    6.50
   1  -7  -2  211.08   11.40
   1  -5  -2  229.78    6.50
   1  -4  -2    4.10    1.30
   1  -3  -2    4.50    1.30
   1  -2  -2  449.86    4.40
   1  -1  -2 1653.53   14.90
   1   0  -2    8.40    0.60
   1   1  -2 1723.23   19.30
   1   2  -2  456.55    4.40
   1   3  -2    4.80    1.20
   1   4  -2    3.90    1.60
   1   5  -2  229.88    6.80
   2  -8  -2   27.40   10.80
   2  -7  -2    9.40    6.50
   2  -6  -2  113.69    6.80
   2  -5  -2   10.60    2.00
   2  -4  -2 2283.17   28.90
   2  -3  -2  452.95    7.80
   2  -2  -2  697.63    6.90
   2  -1  -2 1970.90   19.20
   2   0  -2 2387.56   23.80
   2   1  -2 1948.31   19.20
   2   2  -2  739.83    9.80
   2   3  -2  466.95    6.50
   2   4  -2 2333.37   42.10
   2   5  -2   16.20    3.10
   2   6  -2  103.69    6.20
   3  -8  -2   14.50   10.50
   3  -7  -2   57.59    7.30
   3  -6  -2    5.50    3.70
   3  -5  -2  270.37    8.80
   3  -4  -2  466.65    8.40
   3  -3  -2  156.28    2.90
   3  -2  -2  180.08    3.20
   3  -1  -2  196.78    2.70
   3   0  -2   75.49    1.60
   3   1  -2  187.08    2.70
   3   2  -2  179.18    3.00
   3   3  -2  125.39    2.80
   3   4  -2  475.75   11.20
   3   5  -2  278.67    9.60
   3   6  -2    8.50    4.80
   4  -7  -2   19.90    7.40
   4  -6  -2   12.10    5.50
   4  -5  -2   13.40    3.20
   4  -4  -2  512.35    9.40
   4  -3  -2  204.98    4.40
   4  -2  -2   53.79    1.70
   4  -1  -2    6.50    1.20
   4   0  -2 1012.10   10.40
   4   1  -2    5.40    1.40
   4   2  -2   41.40    1.90
   4   3  -2  206.68    5.20
   4   4  -2  521.15   14.60
   4   5  -2   13.80    5.20
   4   7  -2   23.50    6.30
   4   8  -2   39.80    8.60
   5  -7  -2    3.10    7.70
   5  -6  -2   36.20    4.80
   5  -5  -2  103.29    5.90
   5  -4  -2   10.60    2.40
   5  -3  -2   28.10    2.80
   5  -2  -2    6.10    1.80
   5  -1  -2  469.65    8.80
   5   0  -2  212.68    5.10
   5   1  -2  508.65    8.40
   5   2  -2    4.10    2.40
   5   3  -2   32.20    3.60
   5   4  -2   16.00    3.30
   5   6  -2   37.10    4.40
   5   7  -2    5.70    4.70
   5   8  -2    5.80    8.20
   6  -6  -2  131.59   13.80
   6  -5  -2   30.80    8.70
   6  -4  -2   47.20    9.00
   6  -3  -2    2.10    3.40
   6  -2  -2  179.78    5.20
   6  -1  -2   76.19    3.20
   6   0  -2  701.23   12.80
   6   1  -2   87.09    3.60
   6   2  -2  169.98    5.70
   6   3  -2    6.70    2.20
   6   4  -2   41.50    4.30
   6   5  -2   33.80    5.00
   6   6  -2  131.69    6.60
   6   7  -2    3.60    6.20
   7  -6  -2    1.90    8.50
   7  -5  -2   58.49    8.90
   7  -2  -2    4.60    2.70
   7  -1  -2   76.09    4.30
   7   0  -2   77.69    3.80
   7   1  -2   85.49    4.60
   7   2  -2    2.60    3.10
   7   3  -2   15.80    4.10
   7   4  -2    4.40    6.20
   7   5  -2   68.79    9.20
   7   6  -2    2.10    3.70
   8  -6  -2  219.48   18.60
   8  -5  -2    0.00    7.90
   8  -3  -2   14.00    7.00
   8  -2  -2  107.39    6.20
   8  -1  -2   10.80    3.90
   8   0  -2   38.10    4.30
   8   1  -2    3.60    5.40
   8   2  -2  111.79    9.10
   8   3  -2   23.70    4.40
   8   4  -2   49.30   10.00
   8   8  -2    0.00    8.30
   9  -5  -2   55.09   12.00
   9  -4  -2   15.20    9.40
   9  -3  -2   64.09    9.70
   9  -2  -2    5.90    7.50
   9  -1  -2  158.08    6.40
   9   0  -2    4.70    3.10
   9   1  -2  204.68    9.10
   9   2  -2    1.60    5.70
   9   3  -2   48.20    5.90
  10  -4  -2  118.69   15.30
  10  -3  -2   64.89   10.40
  10  -2  -2  125.59   11.70
  10  -1  -2   19.60    4.70
  10   0  -2  136.09    6.80
  10   1  -2   38.50    8.90
  11  -4  -2   51.89   12.50
  11  -3  -2   21.20    9.60
  11  -2  -2   58.99   11.10
  11  -1  -2   74.89   12.50
  11   4  -2   16.90   10.90
  12  -4  -2   75.19   17.10
  12  -3  -2   13.60   13.50
  12  -2  -2  105.99   14.40
  12   4  -2   27.90   12.10
 -11   1  -3   23.40   10.30
 -11   2  -3    0.00   10.20
 -11   3  -3   60.89   12.10
 -10  -1  -3    6.50    8.40
 -10   0  -3   12.90    5.60
 -10   1  -3   28.00    6.20
 -10   2  -3  138.19   12.90
 -10   3  -3   59.79    9.00
 -10   5  -3    0.00   11.00
  -9  -2  -3   19.60    5.00
  -9  -1  -3    8.60    4.00
  -9   0  -3    0.30    3.00
  -9   1  -3    9.80    3.00
  -9   2  -3   21.90    6.10
  -9   3  -3   75.99   10.00
  -9   5  -3   38.40   11.50
  -9   6  -3   42.10   11.90
  -9   7  -3   20.10   12.40
  -8  -3  -3   34.80    7.10
  -8  -2  -3  364.86   17.50
  -8  -1  -3   45.50    4.80
  -8   0  -3    3.30    2.70
  -8   1  -3   45.80    3.80
  -8   2  -3  342.97   17.00
  -8   3  -3   43.90    8.20
  -8   6  -3   22.70   10.90
  -7  -5  -3   10.20    4.90
  -7  -4  -3    2.80    6.50
  -7  -3  -3   77.89    6.50
  -7  -2  -3    3.50    3.40
  -7  -1  -3  196.98    7.80
  -7   0  -3    4.90    2.00
  -7   1  -3  194.88    6.40
  -7   2  -3    4.70    3.20
  -7   5  -3   25.80    7.90
  -7   6  -3    6.80    7.80
  -7   8  -3    0.00   10.60
  -6  -6  -3   11.30    4.90
  -6  -5  -3  126.09    5.80
  -6  -4  -3  171.88    8.00
  -6  -3  -3   13.70    3.60
  -6  -2  -3  719.93   14.70
  -6  -1  -3    7.50    2.10
  -6   0  -3    3.50    2.40
  -6   1  -3   12.20    2.60
  -6   2  -3  740.13   16.10
  -6   3  -3   25.00    4.10
  -6   4  -3  201.78   14.70
  -6   5  -3  147.59   12.80
  -6   6  -3   14.10    5.60
  -6   7  -3   20.20    7.70
  -5  -7  -3   28.80    4.70
  -5  -6  -3    0.60    3.30
  -5  -5  -3   23.60    6.70
  -5  -4  -3  108.69    6.30
  -5  -3  -3  474.75   12.70
  -5  -2  -3  326.27    7.00
  -5  -1  -3  231.08    5.40
  -5   0  -3    5.70    1.30
  -5   1  -3  231.58    4.30
  -5   2  -3  320.97    5.80
  -5   3  -3  476.35    8.60
  -5   4  -3  113.29    4.70
  -5   5  -3   25.70    4.00
  -5   6  -3    8.20    4.70
  -5   7  -3   21.00    7.70
  -4  -7  -3   10.60    4.70
  -4  -6  -3   19.00    4.10
  -4  -5  -3   19.70    6.10
  -4  -4  -3  823.32   22.00
  -4  -3  -3  146.39    4.30
  -4  -2  -3  637.04   12.30
  -4  -1  -3    3.20    1.40
  -4   0  -3    2.70    1.00
  -4   1  -3    6.50    1.10
  -4   2  -3  642.04    8.40
  -4   3  -3  145.19    3.60
  -4   4  -3  797.12   14.50
  -4   5  -3   18.40    2.50
  -4   6  -3    7.60    5.30
  -3  -6  -3   23.00    6.40
  -3  -5  -3   70.79    5.90
  -3  -4  -3   10.30    2.10
  -3  -3  -3  460.95    8.50
  -3  -2  -3  133.69    2.90
  -3  -1  -3  119.39    2.20
  -3   0  -3    1.60    0.60
  -3   1  -3  119.49    2.10
  -3   2  -3  122.39    2.40
  -3   3  -3  476.15    7.60
  -3   4  -3    9.80    1.80
  -3   5  -3   59.59    3.00
  -3   6  -3    9.60    6.50
  -3   8  -3   29.30    9.00
  -2  -6  -3   23.60    5.00
  -2  -5  -3   32.50    3.70
  -2  -4  -3  869.71   17.70
  -2  -3  -3    4.20    1.80
  -2  -2  -3   90.99    1.90
  -2  -1  -3  343.67    3.80
  -2   0  -3    0.80    0.50
  -2   1  -3  349.96    4.10
  -2   2  -3   93.39    1.90
  -2   3  -3    7.00    1.40
  -2   4  -3  879.51   15.30
  -2   5  -3   32.00    2.30
  -2   6  -3   19.20    4.90
  -2   7  -3    3.80    7.70
  -2   8  -3  328.37   20.60
  -1 -10  -3   14.80    8.40
  -1  -6  -3    1.30    4.80
  -1  -5  -3   53.89    4.00
  -1  -4  -3   74.89    2.80
  -1  -3  -3  565.44    6.80
  -1  -2  -3  106.99    1.40
  -1  -1  -3  297.67    3.70
  -1   0  -3    0.80    0.20
  -1   1  -3  286.57    4.10
  -1   2  -3   92.79    1.60
  -1   3  -3  568.84    7.20
  -1   4  -3   85.69    2.70
  -1   5  -3   53.09    3.50
  -1   6  -3    0.00    4.30
  -1   7  -3    7.90    5.40
  -1   8  -3    0.00    6.90
   0  -7  -3   17.90    9.30
   0  -5  -3    1.10    2.30
   0  -4  -3  248.98    4.20
   0  -3  -3    0.70    0.80
   0  -2  -3  242.48    2.70
   0  -1  -3    0.40    0.30
   0   0  -3    0.00    0.10
   0   1  -3    0.80    0.30
   0   2  -3  248.68    2.40
   0   3  -3    0.20    0.40
   0   4  -3  375.76    6.20
   0   5  -3    0.10    1.90
   0   6  -3   10.00    4.50
   0   7  -3    0.00    6.20
   1 -10  -3    5.90    7.30
   1  -7  -3   20.10    6.00
   1  -5  -3   42.50    2.40
   1  -4  -3   78.29    2.10
   1  -3  -3  564.34    7.20
   1  -2  -3  104.09    1.60
   1  -1  -3  305.57    4.20
   1   0  -3    0.50    0.30
   1   1  -3  279.37    3.30
   1   2  -3   86.99    1.50
   1   3  -3  550.94    7.60
   1   4  -3   80.89    2.90
   1   5  -3   48.30    3.10
   2  -8  -3  466.45   24.30
   2  -7  -3   14.80    5.70
   2  -6  -3   11.80    5.60
   2  -5  -3   27.40    2.40
   2  -4  -3  827.42   10.50
   2  -3  -3    1.90    1.80
   2  -2  -3   90.19    1.50
   2  -1  -3  348.17    3.70
   2   0  -3    1.60    0.60
   2   1  -3  351.36    4.70
   2   2  -3   89.19    1.80
   2   3  -3    2.80    1.20
   2   4  -3  868.51   17.60
   2   5  -3   27.50    3.20
   2   6  -3   12.40    4.10
   3  -8  -3    4.80   10.20
   3  -7  -3   76.49    9.40
   3  -6  -3    8.90    4.70
   3  -5  -3   65.99    4.10
   3  -4  -3   14.10    2.10
   3  -3  -3  480.65    8.30
   3  -2  -3  130.49    2.70
   3  -1  -3  118.69    2.00
   3   0  -3    0.50    0.60
   3   1  -3  112.89    1.70
   3   2  -3  123.89    2.70
   3   3  -3  462.35    7.10
   3   4  -3   14.80    2.90
   3   5  -3   61.39    4.90
   3   6  -3   16.40    5.50
   4  -7  -3    8.60    8.10
   4  -6  -3   13.00    5.60
   4  -5  -3   20.70    3.80
   4  -4  -3  791.92   13.00
   4  -3  -3  127.89    4.20
   4  -2  -3  638.24    8.60
   4  -1  -3    4.50    1.00
   4   0  -3    1.80    0.90
   4   1  -3    8.30    1.40
   4   2  -3  608.14   10.50
   4   3  -3  131.89    3.70
   4   4  -3  825.42   20.50
   4   5  -3   28.50    5.80
   4   7  -3    8.40    5.70
   4   8  -3  141.69   13.20
   5  -7  -3   27.30    8.90
   5  -6  -3    1.80    4.00
   5  -5  -3   43.10    4.50
   5  -4  -3  106.99    4.00
   5  -3  -3  445.16    9.70
   5  -2  -3  321.27    5.80
   5  -1  -3  228.48    5.30
   5   0  -3    3.10    1.40
   5   1  -3  237.58    4.40
   5   2  -3  321.77    6.40
   5   3  -3  454.15   10.70
   5   4  -3  104.09    6.20
   5   6  -3    2.00    3.50
   5   7  -3   21.50    5.50
   6  -6  -3   12.50    8.50
   6  -5  -3  125.89   12.40
   6  -4  -3  158.58   13.20
   6  -3  -3   19.80    4.10
   6  -2  -3  708.03   15.60
   6  -1  -3    4.00    1.90
   6   0  -3    0.90    2.20
   6   1  -3    6.80    1.90
   6   2  -3  729.23   18.00
   6   3  -3   20.70    2.70
   6   4  -3  182.68    8.00
   6   5  -3  116.69    5.80
   6   6  -3   18.30    3.90
   6   7  -3   16.30    6.70
   7  -5  -3   22.20    8.00
   7  -2  -3    3.40    2.80
   7  -1  -3  201.48    6.60
   7   0  -3    1.30    2.40
   7   1  -3  213.58    7.00
   7   2  -3    5.20    3.20
   7   3  -3   75.19    6.10
   7   4  -3    4.10    4.80
   7   5  -3   13.50    4.80
   7   6  -3    4.40    4.30
   7   7  -3  132.99   14.30
   8  -6  -3   27.70   10.70
   8  -5  -3    0.00    8.70
   8  -3  -3   37.90    7.90
   8  -2  -3  348.37   11.30
   8  -1  -3   50.79    4.90
   8   0  -3    0.20    3.70
   8   1  -3   49.99    8.30
   8   2  -3  360.96   17.10
   8   3  -3   43.70    5.00
   8   4  -3   27.90    8.70
   8   8  -3  184.88   21.20
   9  -5  -3   47.10   12.10
   9  -4  -3   28.50    9.60
   9  -3  -3   99.49   10.60
   9  -2  -3   29.50    7.40
   9  -1  -3   12.20    3.50
   9   0  -3    2.40    3.10
   9   1  -3   15.40    4.80
   9   2  -3   25.20    5.10
   9   3  -3   82.19    7.00
  10  -3  -3   78.99   11.70
  10  -2  -3  105.79   10.30
  10  -1  -3   16.80    7.70
  10   0  -3   16.00    4.30
  10   1  -3   28.90    8.30
  10   4  -3   64.89   12.80
  10   5  -3    4.60   10.60
  11  -5  -3   24.80   14.10
  11  -4  -3   13.30   10.90
  11  -3  -3   83.89   13.10
  11  -2  -3   21.60   11.10
  11  -1  -3   31.20   10.70
  11   4  -3    0.00   10.10
  11   5  -3    3.80   12.10
  12  -2  -3  124.79   11.40
  12   4  -3   41.40   13.50
 -11   1  -4  179.18   11.90
 -11   2  -4   39.00   10.70
 -11   3  -4   16.80   10.30
 -11   5  -4  103.19   15.60
 -10   0  -4  167.18   13.70
 -10   1  -4    0.00    4.90
 -10   2  -4   35.40    9.60
 -10   3  -4   30.40    7.40
  -9  -2  -4   15.30    4.90
  -9  -1  -4  287.87    9.30
  -9   0  -4    0.00    4.40
  -9   1  -4  303.47    9.20
  -9   2  -4    8.20    6.20
  -9   3  -4   23.20    7.10
  -9   6  -4   16.20   11.10
  -9   7  -4   60.99   15.20
  -8  -3  -4   36.30    6.60
  -8  -2  -4   46.50    7.20
  -8  -1  -4   25.40    6.60
  -8   0  -4  107.19    5.20
  -8   1  -4   13.20    3.10
  -8   2  -4   38.50    7.20
  -8   3  -4   32.20    7.80
  -8   6  -4   17.10   10.00
  -8   7  -4    0.00    9.40
  -7  -5  -4  125.29   11.30
  -7  -4  -4   36.30    5.20
  -7  -3  -4    6.10    3.10
  -7  -2  -4   18.20    3.90
  -7  -1  -4  293.37    8.10
  -7   0  -4   11.00    2.80
  -7   1  -4  285.47    8.00
  -7   2  -4   20.10    3.70
  -7   4  -4   49.90    7.70
  -7   6  -4    0.00    7.50
  -7   8  -4    0.00    9.60
  -6  -6  -4   12.00    4.20
  -6  -5  -4   21.90    4.60
  -6  -4  -4   62.39    5.50
  -6  -3  -4   29.40    3.80
  -6  -2  -4  122.09    4.80
  -6  -1  -4    4.50    1.80
  -6   0  -4    1.20    2.30
  -6   1  -4    8.70    3.10
  -6   2  -4  125.69    5.40
  -6   3  -4   30.40    4.40
  -6   4  -4   80.19   10.10
  -6   5  -4   23.50    5.60
  -6   6  -4    8.50    5.20
  -6   7  -4    8.40    7.30
  -6   8  -4    0.00   11.20
  -5  -7  -4   10.70    7.50
  -5  -6  -4   14.10    4.20
  -5  -5  -4  498.55   15.00
  -5  -4  -4   25.80    4.20
  -5  -3  -4   22.60    3.70
  -5  -2  -4   96.39    3.60
  -5  -1  -4 1213.38   19.20
  -5   0  -4  128.49    3.10
  -5   1  -4 1217.68   17.80
  -5   2  -4  100.29    2.90
  -5   3  -4   18.90    2.20
  -5   4  -4   27.60    2.80
  -5   5  -4  502.35   15.20
  -5   6  -4   12.70    4.00
  -5   9  -4    0.00   13.70
  -4  -8  -4   56.59    9.50
  -4  -7  -4   15.00    5.50
  -4  -6  -4   36.60    5.00
  -4  -5  -4   21.70    4.20
  -4  -4  -4   73.89    4.00
  -4  -3  -4    4.90    1.70
  -4  -2  -4    9.70    2.40
  -4  -1  -4    2.00    1.20
  -4   0  -4  193.28    3.80
  -4   1  -4    1.90    1.10
  -4   2  -4    5.60    1.30
  -4   3  -4    3.20    1.60
  -4   4  -4   89.09    4.60
  -4   5  -4   23.80    2.70
  -4   6  -4   30.90    6.10
  -3  -7  -4   95.59   11.80
  -3  -6  -4   46.30    7.20
  -3  -5  -4 1278.17   32.00
  -3  -4  -4  150.38    4.30
  -3  -3  -4   60.09    2.80
  -3  -2  -4  121.59    3.10
  -3  -1  -4   16.60    1.20
  -3   0  -4   20.60    1.00
  -3   1  -4   15.00    1.10
  -3   2  -4  119.99    2.40
  -3   3  -4   59.79    2.30
  -3   4  -4  149.79    4.20
  -3   5  -4 1248.08   19.30
  -3   6  -4   53.39    8.60
  -2  -6  -4    4.10    4.30
  -2  -5  -4   37.50    3.70
  -2  -4  -4  180.78    6.00
  -2  -3  -4  203.08    4.10
  -2  -2  -4    5.80    0.90
  -2  -1  -4  153.68    2.00
  -2   0  -4  559.04    5.90
  -2   1  -4  150.28    2.00
  -2   2  -4    6.30    1.00
  -2   3  -4  211.18    4.40
  -2   4  -4  184.88    4.80
  -2   5  -4   41.90    2.70
  -2   6  -4    6.70    3.30
  -2   7  -4    6.90    7.50
  -2   8  -4   24.30    7.30
  -1  -6  -4    3.80    4.60
  -1  -5  -4  802.72   17.00
  -1  -4  -4   34.80    2.10
  -1  -3  -4    9.50    1.10
  -1  -2  -4  995.20    9.00
  -1  -1  -4 4239.38   40.00
  -1   0  -4   32.30    0.70
  -1   1  -4 4187.68   46.10
  -1   2  -4  990.80    9.50
  -1   3  -4    6.70    0.90
  -1   4  -4   33.40    1.90
  -1   5  -4  777.62   15.00
  -1   6  -4    3.50    4.40
  -1   7  -4  109.79   11.10
  -1   8  -4   11.10    8.50
   0 -10  -4   21.20   13.00
   0  -7  -4    1.40    5.60
   0  -5  -4    1.10    2.80
   0  -4  -4   26.10    1.80
   0  -3  -4    0.40    0.70
   0  -2  -4  189.28    2.10
   0  -1  -4    1.00    0.40
   0   0  -4    0.30    0.10
   0   1  -4    0.60    0.30
   0   2  -4  170.38    1.90
   0   3  -4    0.60    0.30
   0   4  -4   26.80    2.00
   0   5  -4    2.20    1.90
   0   6  -4   95.29    8.00
   0   7  -4   33.00    7.20
   1 -10  -4    0.00    5.90
   1  -8  -4    5.10    9.70
   1  -7  -4  141.99    9.70
   1  -5  -4  750.32   12.30
   1  -4  -4   30.70    1.60
   1  -3  -4    8.10    1.00
   1  -2  -4  979.00   11.10
   1  -1  -4 4180.68   41.10
   1   0  -4   36.30    0.80
   1   1  -4 3998.20   46.00
   1   2  -4  967.10    9.20
   1   3  -4   11.90    1.30
   1   4  -4   31.90    2.30
   1   5  -4  735.23   15.90
   2  -8  -4   68.19   12.40
   2  -7  -4   13.30    6.70
   2  -6  -4    2.00    4.50
   2  -5  -4   43.10    2.70
   2  -4  -4  176.48    3.30
   2  -3  -4  212.18    4.90
   2  -2  -4    6.70    0.80
   2  -1  -4  152.88    1.70
   2   0  -4  556.94    6.40
   2   1  -4  155.48    2.30
   2   2  -4    7.00    0.70
   2   3  -4  204.18    3.60
   2   4  -4  198.38    6.10
   2   5  -4   43.30    3.60
   2   6  -4    3.10    3.60
   3  -8  -4   12.60   11.00
   3  -7  -4   84.19    7.50
   3  -6  -4   34.10    7.20
   3  -5  -4 1291.57   23.20
   3  -4  -4  156.28    5.00
   3  -3  -4   53.49    1.70
   3  -2  -4  118.49    2.90
   3  -1  -4   18.30    0.90
   3   0  -4   20.00    1.00
   3   1  -4   17.70    0.80
   3   2  -4  119.29    2.60
   3   3  -4   51.39    1.80
   3   4  -4  153.78    5.60
   3   5  -4 1296.47   29.90
   3   6  -4   44.60    6.50
   4  -8  -4   79.79   12.60
   4  -7  -4    6.80    7.60
   4  -6  -4   38.50    5.70
   4  -5  -4   19.00    4.00
   4  -4  -4   83.99    3.50
   4  -3  -4    2.20    2.00
   4  -2  -4    5.60    1.20
   4  -1  -4    4.30    1.30
   4   0  -4  188.58    2.90
   4   1  -4    2.40    1.00
   4   2  -4    8.50    1.80
   4   3  -4    2.70    2.00
   4   4  -4   68.99    5.00
   4   5  -4   27.10    5.70
   4   8  -4   94.39   14.10
   5  -7  -4    4.30    7.70
   5  -6  -4   12.10    5.30
   5  -5  -4  510.55   13.40
   5  -4  -4   26.70    3.20
   5  -3  -4   18.00    2.70
   5  -2  -4   97.19    2.90
   5  -1  -4 1206.08   19.40
   5   0  -4  131.99    3.40
   5   1  -4 1220.08   16.20
   5   2  -4   98.39    4.10
   5   3  -4   25.60    3.10
   5   4  -4   47.90    4.80
   5   5  -4  418.76   20.00
   5   6  -4   10.60    4.10
   5   7  -4   12.20    5.40
   5   9  -4    6.60   13.40
   6  -6  -4   14.40    8.60
   6  -5  -4   12.90    4.70
   6  -4  -4   90.29    4.80
   6  -3  -4   28.60    3.50
   6  -2  -4  120.39    5.40
   6  -1  -4    3.20    1.80
   6   0  -4    0.50    2.10
   6   1  -4    4.20    1.80
   6   2  -4  107.79    5.80
   6   3  -4   34.60    4.00
   6   4  -4   48.40    4.90
   6   5  -4   44.00    4.20
   6   6  -4   17.10    4.00
   6   7  -4    5.70    7.50
   7  -5  -4  112.99   11.30
   7  -2  -4   17.20    3.60
   7  -1  -4  282.47    8.00
   7   0  -4   12.00    2.60
   7   1  -4  304.77    8.60
   7   2  -4   13.00    3.70
   7   3  -4    1.60    3.60
   7   4  -4   33.60    5.80
   7   5  -4  132.39    7.80
   7   6  -4    9.00    4.20
   7   7  -4  123.59   14.30
   8  -6  -4    7.60    9.50
   8  -5  -4    3.50    8.80
   8  -4  -4   19.80   13.60
   8  -3  -4   42.60    5.90
   8  -2  -4   55.29    5.00
   8  -1  -4   13.90    3.90
   8   0  -4  115.89    6.60
   8   1  -4    8.60    6.50
   8   2  -4   40.40    4.20
   8   3  -4   41.10    5.10
   8   4  -4    8.80    7.80
   8   5  -4    4.30    7.90
   9  -5  -4  206.08   17.80
   9  -4  -4   91.39   11.60
   9  -3  -4   25.40    9.00
   9  -2  -4    0.00    6.10
   9  -1  -4  292.87    9.10
   9   0  -4    8.00    3.30
   9   1  -4  273.37   10.50
   9   2  -4    0.00    5.90
   9   3  -4   19.60    5.10
  10  -3  -4   40.20    9.40
  10  -2  -4   37.30   10.40
  10  -1  -4    3.40    4.50
  10   0  -4  150.88    7.10
  10   1  -4   11.50    7.60
  10   2  -4   27.40    8.70
  10   4  -4   14.00   10.40
  10   5  -4    0.50   10.10
  11  -4  -4   12.10    8.40
  11  -3  -4    2.50   10.90
  11  -2  -4   34.40   11.50
  11  -1  -4  245.98   17.00
  11   4  -4    0.00   10.10
  11   5  -4   75.99   16.80
  12  -2  -4   26.70    7.90
  12  -1  -4    8.00   11.20
  12   4  -4    7.00   13.20
 -12  -4  -5   15.00    7.20
 -12   4  -5   11.50    6.60
 -11   1  -5   20.80    6.50
 -11   2  -5   36.60    9.60
 -10   0  -5   21.40    9.20
 -10   1  -5   56.99    7.10
 -10   2  -5  669.83   27.90
 -10   3  -5    7.10    6.20
 -10   6  -5    0.00   11.20
  -9  -2  -5   19.10    8.50
  -9  -1  -5  303.57    9.70
  -9   0  -5    5.70    4.90
  -9   1  -5  257.57    8.40
  -9   2  -5   11.60    5.60
  -9   3  -5    5.30    7.60
  -8  -3  -5    0.00    5.80
  -8  -2  -5   52.99    7.60
  -8  -1  -5  130.19    5.80
  -8   0  -5    1.40    2.70
  -8   1  -5  138.99    5.90
  -8   2  -5   46.20    7.60
  -8   3  -5   17.70    7.50
  -8   4  -5  311.37   17.30
  -7  -5  -5   74.69   10.00
  -7  -4  -5   35.30    7.00
  -7  -3  -5   96.79    6.40
  -7  -2  -5   46.20    4.40
  -7  -1  -5   12.60    2.80
  -7   0  -5    4.70    2.30
  -7   1  -5   16.30    3.10
  -7   2  -5   43.50    4.10
  -7   3  -5   80.29    8.70
  -7   4  -5   27.70    6.20
  -7   6  -5   16.00    7.40
  -7   8  -5    1.60   10.20
  -6  -5  -5  492.55   15.40
  -6  -4  -5  892.01   22.60
  -6  -3  -5    1.70    3.10
  -6  -2  -5  528.65   11.80
  -6  -1  -5   93.69    3.70
  -6   0  -5    1.50    1.90
  -6   1  -5   90.69    5.60
  -6   2  -5  547.25   15.00
  -6   3  -5    0.00    3.20
  -6   4  -5  869.01   37.30
  -6   5  -5  487.25   17.30
  -6   6  -5   82.39    7.70
  -6   7  -5  127.49   12.60
  -6   8  -5   76.29   15.30
  -5  -7  -5   36.40    8.60
  -5  -6  -5   41.10    4.60
  -5  -5  -5   16.70    4.50
  -5  -4  -5    7.40    5.70
  -5  -3  -5   67.39    3.50
  -5  -2  -5  119.49    3.90
  -5  -1  -5  108.59    3.20
  -5   0  -5    5.20    1.50
  -5   1  -5  112.09    3.60
  -5   2  -5  110.09    3.00
  -5   3  -5   71.69    3.60
  -5   4  -5    4.40    2.70
  -5   5  -5    4.70    4.40
  -5   6  -5   38.10    5.80
  -4  -7  -5   92.39    7.50
  -4  -6  -5   20.10    4.60
  -4  -5  -5   28.60    4.50
  -4  -4  -5  653.43   12.10
  -4  -3  -5    1.40    2.20
  -4  -2  -5 1167.68   20.70
  -4  -1  -5  299.37    5.10
  -4   0  -5    0.70    0.80
  -4   1  -5  298.87    4.70
  -4   2  -5 1148.69   16.20
  -4   3  -5    2.80    1.50
  -4   4  -5  634.94   10.40
  -4   5  -5   27.10    2.70
  -4   6  -5   16.20    5.50
  -4   7  -5   61.69   11.70
  -4   8  -5  107.89   14.10
  -4   9  -5    2.70   12.90
  -3  -7  -5   39.30   10.10
  -3  -6  -5   67.79    8.10
  -3  -5  -5   47.80    5.30
  -3  -4  -5   13.40    2.20
  -3  -3  -5    7.10    2.70
  -3  -2  -5   76.19    2.50
  -3  -1  -5  239.08    3.40
  -3   0  -5    1.60    0.60
  -3   1  -5  222.18    3.10
  -3   2  -5   74.49    1.80
  -3   3  -5    4.30    1.40
  -3   4  -5   17.60    2.40
  -3   5  -5   34.70    2.80
  -3   6  -5   62.89    6.10
  -2  -6  -5   52.89    4.60
  -2  -5  -5   95.79    4.90
  -2  -4  -5  959.80   15.80
  -2  -3  -5   14.20    1.30
  -2  -2  -5  254.27    3.30
  -2  -1  -5   64.69    1.20
  -2   0  -5    1.00    0.40
  -2   1  -5   59.19    1.10
  -2   2  -5  246.28    3.80
  -2   3  -5   12.00    1.40
  -2   4  -5  997.00   15.30
  -2   5  -5   97.09    4.30
  -2   6  -5   60.89    4.80
  -2   7  -5   61.99    9.90
  -2   8  -5  267.77   18.30
  -1 -10  -5   11.00    7.70
  -1  -6  -5    3.30    3.70
  -1  -5  -5   75.09    4.50
  -1  -4  -5   15.70    1.70
  -1  -3  -5   44.00    1.80
  -1  -2  -5  185.88    2.40
  -1  -1  -5  582.14    5.50
  -1   0  -5    1.00    0.30
  -1   1  -5  566.34    6.30
  -1   2  -5  200.78    2.50
  -1   3  -5   40.60    1.50
  -1   4  -5   17.00    1.70
  -1   5  -5   80.39    4.60
  -1   6  -5    5.90    6.10
  -1   7  -5   27.60    7.10
  -1   8  -5   16.90    7.50
   0 -10  -5   19.30    9.20
   0  -8  -5  565.04   26.30
   0  -7  -5    0.00    5.20
   0  -5  -5    0.00    3.10
   0  -4  -5 2526.35   31.70
   0  -3  -5    0.20    0.80
   0  -2  -5  197.88    2.30
   0  -1  -5    0.40    0.40
   0   0  -5    3.20    0.30
   0   1  -5    0.30    0.40
   0   2  -5  192.58    2.50
   0   3  -5    1.50    0.70
   0   4  -5 2510.85   35.40
   0   5  -5    0.10    2.60
   0   6  -5    0.00    4.50
   0   7  -5    0.00    5.20
   1  -8  -5   12.60    9.60
   1  -7  -5   36.20    9.00
   1  -5  -5   69.29    2.90
   1  -4  -5   18.40    1.50
   1  -3  -5   44.50    1.40
   1  -2  -5  178.58    2.80
   1  -1  -5  601.44    6.10
   1   0  -5    1.60    0.50
   1   1  -5  583.14    5.90
   1   2  -5  198.98    2.50
   1   3  -5   38.10    1.90
   1   4  -5   18.50    2.40
   1   5  -5   75.69    3.60
   1   7  -5   23.10    7.60
   2  -8  -5  387.56   22.20
   2  -7  -5   56.99    7.70
   2  -6  -5   58.49    7.70
   2  -5  -5   88.39    3.40
   2  -4  -5  947.41   13.10
   2  -3  -5   15.00    1.20
   2  -2  -5  250.47    3.30
   2  -1  -5   62.79    1.00
   2   0  -5    0.60    0.60
   2   1  -5   61.19    1.30
   2   2  -5  246.88    3.30
   2   3  -5    8.90    1.00
   2   4  -5  979.50   19.40
   2   5  -5   96.99    5.40
   2   6  -5   62.69    5.20
   3  -8  -5    2.10   10.10
   3  -7  -5   20.20    5.70
   3  -6  -5   61.99    6.20
   3  -5  -5   43.70    3.00
   3  -4  -5   16.50    2.30
   3  -3  -5    4.20    1.20
   3  -2  -5   78.09    2.00
   3  -1  -5  237.38    2.90
   3   0  -5    1.10    0.70
   3   1  -5  239.18    3.30
   3   2  -5   72.69    2.10
   3   3  -5    1.70    1.00
   3   4  -5   13.10    2.80
   3   5  -5   36.70    4.40
   3   6  -5   58.59    7.00
   4  -8  -5   64.29   11.70
   4  -7  -5   84.59    5.90
   4  -6  -5   22.30    5.40
   4  -5  -5   24.30    3.30
   4  -4  -5  632.64   11.00
   4  -3  -5    1.60    2.60
   4  -2  -5 1167.98   17.50
   4  -1  -5  307.47    6.30
   4   0  -5    0.80    0.90
   4   1  -5  305.67    4.50
   4   2  -5 1161.98   18.80
   4   3  -5    1.50    2.30
   4   4  -5  620.54   16.40
   4   5  -5   28.20    5.70
   5  -7  -5   35.50    6.70
   5  -6  -5   45.20    5.00
   5  -5  -5    9.20    3.80
   5  -4  -5   19.30    3.00
   5  -3  -5   64.89    3.40
   5  -2  -5  119.99    3.20
   5  -1  -5  112.79    3.70
   5   0  -5    3.60    1.30
   5   1  -5  112.59    2.90
   5   2  -5  110.79    4.40
   5   3  -5   76.19    4.20
   5   4  -5    1.50    4.60
   5   6  -5   49.60    6.80
   5   7  -5   41.30    9.90
   5   8  -5   12.10    9.10
   6  -6  -5   64.69   12.50
   6  -5  -5  486.75   17.40
   6  -4  -5  884.61   17.00
   6  -3  -5    0.40    2.50
   6  -2  -5  537.85   10.70
   6  -1  -5   95.19    3.90
   6   0  -5    0.30    2.10
   6   1  -5   93.99    2.90
   6   2  -5  535.55   14.20
   6   3  -5    4.20    2.90
   6   4  -5  835.82   18.50
   6   5  -5  363.86   13.00
   6   6  -5   92.69    5.90
   6   7  -5  146.79   12.70
   7  -6  -5   21.00    9.10
   7  -5  -5  104.49   11.80
   7  -3  -5   77.39    8.50
   7  -2  -5   44.60    4.30
   7  -1  -5   17.90    3.20
   7   0  -5    0.00    2.30
   7   1  -5   27.10    3.30
   7   2  -5   47.20    4.00
   7   3  -5   58.29    5.60
   7   4  -5   26.30    6.10
   7   5  -5   81.39    9.40
   7   6  -5   30.90    4.50
   7   7  -5    1.30   10.10
   8  -5  -5   18.40    9.50
   8  -4  -5  309.37   19.30
   8  -3  -5    5.00    5.00
   8  -2  -5   36.50    4.80
   8  -1  -5  139.49    6.80
   8   0  -5    0.30    3.30
   8   1  -5  143.39   11.80
   8   2  -5   48.80    6.80
   8   3  -5    8.70    4.20
   8   4  -5  219.18   17.40
   8   5  -5   18.20    6.40
   9  -5  -5   38.80   11.30
   9  -4  -5   17.10    6.30
   9  -3  -5   14.30    7.20
   9  -2  -5   27.70    8.60
   9  -1  -5  241.78   10.40
   9   0  -5    0.00    3.20
   9   1  -5  242.78    8.40
   9   2  -5   15.50    4.90
   9   3  -5   14.60    5.10
  10  -4  -5   45.60    8.70
  10  -2  -5  693.03   29.80
  10  -1  -5   53.49    6.60
  10   0  -5   19.50    5.10
  10   1  -5   89.29   10.40
  10   2  -5  694.23   28.00
  10   4  -5   14.80   10.40
  10   5  -5   12.90   11.70
  11  -4  -5   42.30   12.40
  11  -3  -5    6.60   10.60
  11  -2  -5   42.90   10.00
  11  -1  -5   32.10   11.10
  11   4  -5    4.50   10.50
  11   5  -5   22.80   12.10
  12  -2  -5   80.59    9.90
  12  -1  -5   25.40   11.70
  12   4  -5    9.00   12.30
 -13  -1  -6   49.99    9.90
 -13   1  -6   25.00    8.00
 -12  -4  -6    4.50    7.10
 -11   1  -6  307.97   19.70
 -11   2  -6   32.10    9.50
 -10   1  -6   26.30    6.20
 -10   2  -6   32.20    8.40
 -10   6  -6   11.50   12.20
  -9  -2  -6   49.30    8.90
  -9  -1  -6   57.29    5.10
  -9   0  -6    7.00    4.20
  -9   1  -6   41.20    4.10
  -9   2  -6   52.49    9.70
  -9   3  -6   33.50    7.70
  -8  -3  -6  232.68   14.30
  -8  -2  -6   23.70    6.00
  -8  -1  -6   75.29    4.60
  -8   0  -6    5.10    3.10
  -8   1  -6   72.19    4.60
  -8   2  -6   46.80    8.40
  -8   3  -6  232.48   14.20
  -8   4  -6    7.00    5.60
  -7  -4  -6  130.19    7.30
  -7  -3  -6  274.27   13.10
  -7  -2  -6   14.90    3.90
  -7  -1  -6  829.82   16.90
  -7   0  -6    9.60    2.50
  -7   1  -6  788.62   16.40
  -7   2  -6   19.50    3.60
  -7   3  -6  341.47   17.30
  -7   4  -6  132.39   10.50
  -7   8  -6    4.10   10.30
  -6  -5  -6   11.40    4.80
  -6  -4  -6  166.18    7.60
  -6  -3  -6   28.70    3.90
  -6  -2  -6  396.76    9.60
  -6  -1  -6    1.80    2.00
  -6   0  -6    5.50    2.00
  -6   1  -6    5.70    3.90
  -6   2  -6  432.36   12.70
  -6   3  -6   33.50    4.50
  -6   4  -6  181.98   14.00
  -6   5  -6   25.00    8.40
  -6   6  -6   47.10    6.90
  -6   7  -6   11.90    7.60
  -6   8  -6    3.60    9.60
  -5  -6  -6    3.40    3.90
  -5  -5  -6    4.60    3.40
  -5  -4  -6  241.38    9.10
  -5  -3  -6   15.10    2.40
  -5  -2  -6  135.19    4.10
  -5  -1  -6  768.52   10.70
  -5   0  -6 1129.49   17.90
  -5   1  -6  723.43   12.80
  -5   2  -6  129.29    3.70
  -5   3  -6   13.50    2.40
  -5   4  -6  228.28    6.60
  -5   5  -6    4.80    4.40
  -5   6  -6    4.90    6.70
  -5   7  -6  130.79   12.30
  -5   8  -6   37.50   12.70
  -4  -7  -6   12.70    4.40
  -4  -6  -6  122.29    7.30
  -4  -5  -6   60.89    4.70
  -4  -4  -6  713.43   11.70
  -4  -3  -6    2.50    2.10
  -4  -2  -6  102.59    3.50
  -4  -1  -6   11.20    1.40
  -4   0  -6  623.54    8.10
  -4   1  -6   11.80    1.10
  -4   2  -6  105.49    3.00
  -4   3  -6    4.10    1.40
  -4   4  -6  672.43   12.00
  -4   5  -6   64.59    3.50
  -4   6  -6   71.19    7.80
  -4   7  -6    0.00    7.40
  -3  -7  -6  456.15   22.60
  -3  -6  -6   13.90    4.70
  -3  -5  -6  661.73   13.20
  -3  -4  -6   54.19    2.90
  -3  -3  -6   14.60    2.40
  -3  -2  -6    5.90    1.60
  -3  -1  -6  121.99    2.60
  -3   0  -6  474.25    4.90
  -3   1  -6  117.59    1.80
  -3   2  -6    5.20    1.10
  -3   3  -6   16.40    1.60
  -3   4  -6   49.50    2.90
  -3   5  -6  683.33   13.00
  -3   6  -6   18.30    4.70
  -2  -6  -6   19.10    4.00
  -2  -5  -6   12.30    3.50
  -2  -4  -6  473.15    8.90
  -2  -3  -6  226.78    4.10
  -2  -2  -6   10.50    1.10
  -2  -1  -6  442.46    4.30
  -2   0  -6 1517.65   13.30
  -2   1  -6  428.36    4.40
  -2   2  -6    8.80    0.60
  -2   3  -6  227.18    4.10
  -2   4  -6  504.35    8.80
  -2   5  -6   18.60    3.20
  -2   6  -6   26.60    4.60
  -2   7  -6   44.50    8.90
  -2   8  -6   39.90    8.90
  -1  -7  -6  128.19   12.20
  -1  -6  -6  118.99    6.70
  -1  -5  -6  240.68    7.50
  -1  -4  -6    3.00    1.70
  -1  -3  -6  309.27    5.40
  -1  -2  -6  914.41    8.90
  -1  -1  -6 3704.13   34.60
  -1   0  -6  247.18    2.70
  -1   1  -6 3653.63   33.80
  -1   2  -6  912.91    9.20
  -1   3  -6  318.97    5.70
  -1   4  -6    3.80    1.50
  -1   5  -6  249.38    7.80
  -1   6  -6  112.79   10.60
  -1   7  -6  135.89   11.00
  -1   8  -6   33.80    9.70
   0 -10  -6    5.20    7.20
   0  -8  -6   31.80   10.10
   0  -7  -6    0.00    5.70
   0  -6  -6  336.67   16.90
   0  -5  -6    1.80    2.60
   0  -4  -6   36.30    1.90
   0  -3  -6    0.20    0.80
   0  -2  -6  420.06    4.60
   0  -1  -6    0.70    0.50
   0   0  -6  936.61    8.10
   0   1  -6    0.70    0.60
   0   2  -6  431.86    5.70
   0   3  -6    0.40    0.70
   0   4  -6   38.10    3.50
   0   5  -6    0.00    2.70
   0   6  -6  322.97   15.80
   0   7  -6    4.60    5.90
   1  -8  -6   23.30   10.10
   1  -7  -6  130.59    8.90
   1  -5  -6  230.48    5.30
   1  -4  -6    4.00    1.20
   1  -3  -6  306.37    3.90
   1  -2  -6  907.81    9.10
   1  -1  -6 3760.42   34.10
   1   0  -6  252.77    3.00
   1   1  -6 3697.83   29.90
   1   2  -6  878.11    9.00
   1   3  -6  307.97    5.60
   1   4  -6    0.70    1.70
   1   5  -6  240.28    6.30
   1   7  -6  150.18   12.00
   2  -8  -6   53.19   12.60
   2  -7  -6   53.89    8.80
   2  -6  -6   14.00    5.80
   2  -5  -6   19.40    2.40
   2  -4  -6  451.05    7.20
   2  -3  -6  223.68    3.90
   2  -2  -6    7.00    0.90
   2  -1  -6  443.16    4.40
   2   0  -6 1528.55   13.90
   2   1  -6  438.16    4.30
   2   2  -6    8.80    0.70
   2   3  -6  238.98    4.10
   2   4  -6  449.86   10.40
   2   5  -6   16.50    3.60
   2   6  -6   34.30    7.10
   3  -8  -6    3.50    9.20
   3  -7  -6  433.86   15.60
   3  -6  -6   24.50    8.00
   3  -5  -6  663.33   11.60
   3  -4  -6   42.80    2.30
   3  -3  -6   21.50    1.40
   3  -2  -6    5.80    1.20
   3  -1  -6  119.59    2.10
   3   0  -6  469.95    5.80
   3   1  -6  111.89    2.10
   3   2  -6    6.60    1.20
   3   3  -6   10.70    1.00
   3   4  -6   45.00    4.00
   3   5  -6  680.33   17.80
   3   6  -6   24.60    5.80
   4  -8  -6   90.99   13.00
   4  -7  -6   12.10    4.60
   4  -6  -6   95.09    7.70
   4  -5  -6   66.39    4.40
   4  -4  -6  674.83   11.60
   4  -3  -6    1.50    2.20
   4  -2  -6   94.89    3.10
   4  -1  -6   17.30    1.50
   4   0  -6  626.74    7.60
   4   1  -6   13.40    1.00
   4   2  -6  104.79    3.10
   4   3  -6    0.10    2.10
   4   4  -6  669.23   17.50
   4   5  -6   69.89    7.50
   5  -7  -6  111.09   10.30
   5  -6  -6    7.50    3.90
   5  -5  -6    9.70    3.20
   5  -4  -6  252.67    6.10
   5  -3  -6   33.10    3.20
   5  -2  -6  124.59    3.60
   5  -1  -6  739.53   13.10
   5   0  -6 1105.29   16.50
   5   1  -6  747.33   11.70
   5   2  -6  124.69    4.50
   5   3  -6   33.10    5.00
   5   4  -6  243.18   12.80
   5   6  -6    2.60    5.40
   5   7  -6  115.59    9.60
   5   8  -6    4.00    8.60
   6  -6  -6   24.70   10.50
   6  -5  -6   19.60    8.40
   6  -4  -6  190.28    6.30
   6  -3  -6   32.40    3.70
   6  -2  -6  410.06    8.80
   6  -1  -6    5.70    2.20
   6   0  -6    3.10    2.20
   6   1  -6    4.70    1.90
   6   2  -6  433.46   12.30
   6   3  -6   33.60    4.10
   6   4  -6  168.48    7.80
   6   5  -6    5.50    3.30
   6   6  -6   35.10    4.80
   6   7  -6   13.20    5.50
   6   8  -6   36.30   12.50
   7  -3  -6  315.97   17.10
   7  -2  -6   20.20    3.60
   7  -1  -6  808.72   16.80
   7   0  -6    9.10    2.60
   7   1  -6  828.72   17.30
   7   2  -6   20.40    3.30
   7   3  -6  340.77    9.50
   7   4  -6  133.59    6.00
   7   5  -6  126.69    7.10
   7   6  -6   55.19    5.00
   7   8  -6   13.90   11.90
   8  -5  -6   38.80    9.80
   8  -3  -6  235.88   14.40
   8  -2  -6   20.60    4.40
   8  -1  -6   80.09    5.50
   8   0  -6    3.60    3.60
   8   1  -6   86.19    9.60
   8   2  -6   20.60    5.60
   8   3  -6  248.58    9.90
   8   4  -6   13.00    7.00
   8   5  -6   38.90    9.90
   9  -5  -6  117.39   14.50
   9  -4  -6    5.10    6.60
   9  -3  -6   36.70    9.80
   9  -2  -6   43.30    9.00
   9  -1  -6   52.49    5.90
   9   0  -6    9.80    3.50
   9   1  -6   39.90    4.20
   9   2  -6   30.50    5.00
   9   3  -6   45.10    5.90
   9   4  -6    5.30    8.90
   9   6  -6   55.99   13.10
  10  -4  -6   50.19    8.20
  10  -2  -6   60.19   11.00
  10  -1  -6   14.80    5.60
  10   0  -6  676.83   19.60
  10   1  -6   40.60    8.90
  10   2  -6   53.69    9.50
  10   4  -6   30.50   11.10
  10   5  -6    0.00   10.70
  11  -4  -6   12.20   11.00
  11  -3  -6   27.30    9.80
  11  -2  -6   58.09   10.90
  11  -1  -6  333.77   20.80
  11   4  -6    0.70   10.60
  11   5  -6   60.79   14.90
  12  -3  -6   57.09   13.50
  12  -2  -6   14.70    8.70
  12  -1  -6   14.80    7.90
  12   4  -6    4.00   11.20
 -13   1  -7   14.70   10.40
 -11   2  -7   33.40    9.40
 -10   1  -7    0.10    5.00
 -10   2  -7   34.90    9.70
  -9  -1  -7   20.60    4.30
  -9   0  -7    2.90    4.40
  -9   1  -7   10.60    3.30
  -9   2  -7    0.00    6.60
  -9   3  -7   79.39   10.30
  -9   6  -7   40.40   11.60
  -9   7  -7    4.50   12.10
  -8  -2  -7  241.18    9.80
  -8  -1  -7  247.78    9.40
  -8   0  -7    1.50    2.30
  -8   1  -7  250.07    7.90
  -8   2  -7  247.28   14.40
  -8   3  -7  100.89   10.20
  -8   4  -7   34.00    7.20
  -8   5  -7   22.20    9.30
  -8   7  -7    6.60   10.80
  -7  -4  -7   49.30    5.20
  -7  -3  -7  853.31   17.30
  -7  -2  -7   40.00    4.60
  -7  -1  -7  286.67    7.80
  -7   0  -7    1.10    2.10
  -7   1  -7  287.37    8.10
  -7   2  -7   38.60    4.20
  -7   3  -7  903.91   34.20
  -7   4  -7   57.39    7.50
  -7   7  -7   13.10   10.30
  -7   8  -7    7.30    9.90
  -6  -5  -7   15.90    5.00
  -6  -4  -7    9.90    3.10
  -6  -3  -7   87.49    5.50
  -6  -2  -7  719.83   15.00
  -6  -1  -7    5.90    3.50
  -6   0  -7   11.40    2.20
  -6   1  -7   11.30    2.60
  -6   2  -7  677.33   17.70
  -6   3  -7   74.99    5.90
  -6   4  -7   20.50    7.60
  -6   5  -7   11.80    6.70
  -6   6  -7   14.60    5.80
  -6   7  -7    1.80    6.90
  -6   8  -7   56.39   11.80
  -5  -6  -7   67.19    5.10
  -5  -5  -7   18.10    7.00
  -5  -4  -7   43.10    3.20
  -5  -3  -7 1254.37   27.80
  -5  -2  -7  876.91   16.50
  -5  -1  -7   46.40    2.30
  -5   0  -7   36.60    3.90
  -5   1  -7   45.00    3.10
  -5   2  -7  883.91   15.10
  -5   3  -7 1255.07   24.80
  -5   4  -7   45.60    3.50
  -5   5  -7    4.50    3.90
  -5   6  -7   80.39   10.20
  -5   7  -7   16.20    7.50
  -5   9  -7   40.50   15.60
  -4  -7  -7    2.00    4.80
  -4  -6  -7   40.20    5.80
  -4  -5  -7    4.30    2.80
  -4  -4  -7  625.54   10.40
  -4  -3  -7   18.20    2.30
  -4  -2  -7   67.69    2.50
  -4  -1  -7   38.60    2.20
  -4   0  -7    2.30    0.90
  -4   1  -7   34.20    1.00
  -4   2  -7   67.39    2.30
  -4   3  -7   18.80    1.20
  -4   4  -7  606.84    9.70
  -4   5  -7    2.10    2.20
  -4   6  -7    0.00    7.10
  -3  -7  -7  210.78   10.10
  -3  -6  -7    2.50    4.50
  -3  -5  -7   85.99    4.30
  -3  -4  -7    0.00    1.90
  -3  -3  -7 2048.90   31.30
  -3  -2  -7  652.03   11.30
  -3  -1  -7  793.82   11.30
  -3   0  -7    4.40    0.60
  -3   1  -7  777.02    9.50
  -3   2  -7  639.94    9.90
  -3   3  -7 2038.30   26.80
  -3   4  -7    6.20    1.80
  -3   5  -7   86.19    3.40
  -3   6  -7    4.70    6.10
  -3   8  -7    0.00   10.50
  -2  -7  -7   68.19    8.20
  -2  -6  -7   55.09    5.00
  -2  -5  -7  288.27    8.50
  -2  -4  -7  593.14   10.70
  -2  -3  -7   51.49    2.10
  -2  -2  -7   10.40    1.10
  -2  -1  -7  341.37    3.60
  -2   0  -7    1.40    0.50
  -2   1  -7  328.57    3.70
  -2   2  -7   11.10    0.70
  -2   3  -7   63.19    2.10
  -2   4  -7  615.24   11.70
  -2   5  -7  291.27    8.90
  -2   6  -7   53.29    5.30
  -2   7  -7   47.10    8.90
  -2   8  -7   58.39   10.40
  -1  -7  -7   23.50    6.50
  -1  -6  -7   26.00    4.10
  -1  -5  -7   76.89    4.60
  -1  -4  -7  359.16    6.80
  -1  -3  -7 1686.13   20.90
  -1  -2  -7    7.30    0.80
  -1  -1  -7  175.78    2.00
  -1   0  -7    0.20    0.30
  -1   1  -7  187.68    2.40
  -1   2  -7    4.50    0.90
  -1   3  -7 1751.72   23.20
  -1   4  -7  365.06    6.20
  -1   5  -7   62.09    3.60
  -1   6  -7   15.40    4.40
  -1   7  -7   18.60    6.80
  -1   8  -7   28.30    8.40
   0  -8  -7   12.20   11.00
   0  -7  -7    0.00    6.00
   0  -6  -7   31.00    7.60
   0  -5  -7    0.00    1.20
   0  -4  -7  384.56    5.80
   0  -3  -7    1.40    0.90
   0  -2  -7  951.60    9.40
   0  -1  -7    0.50    0.40
   0   0  -7    2.00    0.30
   0   1  -7    0.40    0.50
   0   2  -7  941.21   10.00
   0   3  -7    0.20    0.80
   0   4  -7  356.56    6.00
   0   5  -7    0.20    2.30
   0   6  -7   19.20    6.10
   0   7  -7    0.00    6.40
   1  -8  -7   43.50   10.90
   1  -7  -7   24.30    6.40
   1  -6  -7   17.40    6.50
   1  -5  -7   63.39    2.90
   1  -4  -7  365.06    6.10
   1  -3  -7 1720.03   18.90
   1  -2  -7    7.60    0.90
   1  -1  -7  184.48    2.10
   1   0  -7    0.60    0.40
   1   1  -7  183.28    2.00
   1   2  -7    6.10    0.70
   1   3  -7 1710.53   21.70
   1   4  -7  363.76    8.70
   1   5  -7   52.59    3.40
   1   7  -7   21.30    7.40
   2  -8  -7  117.99   14.60
   2  -7  -7   59.89    7.00
   2  -6  -7   40.00    5.30
   2  -5  -7  269.27    6.00
   2  -4  -7  598.04    9.00
   2  -3  -7   54.49    2.00
   2  -2  -7   12.50    1.00
   2  -1  -7  335.07    3.10
   2   0  -7    0.50    0.60
   2   1  -7  328.97    3.80
   2   2  -7   13.00    0.90
   2   3  -7   51.39    1.50
   2   4  -7  513.35    9.20
   2   5  -7  291.47    9.50
   2   6  -7   60.19    8.00
   3  -8  -7    1.30    7.90
   3  -7  -7  194.58   10.50
   3  -6  -7    2.00    4.80
   3  -5  -7   79.39    3.60
   3  -4  -7    1.40    1.60
   3  -3  -7 2037.50   23.80
   3  -2  -7  640.04    8.40
   3  -1  -7  782.92    8.50
   3   0  -7    8.80    1.00
   3   1  -7  778.42    9.70
   3   2  -7  644.24    9.50
   3   3  -7 2026.90   24.70
   3   4  -7    0.00    3.00
   3   5  -7   83.79    5.60
   3   6  -7   14.70    5.50
   4  -8  -7  321.17   23.40
   4  -7  -7    5.60    4.40
   4  -6  -7    9.00    4.40
   4  -5  -7    2.60    3.20
   4  -4  -7  616.94   10.90
   4  -3  -7   18.50    2.20
   4  -2  -7   70.29    2.60
   4  -1  -7   34.70    1.60
   4   0  -7    4.90    1.00
   4   1  -7   36.60    1.60
   4   2  -7   70.69    2.50
   4   3  -7   19.80    2.50
   4   4  -7  608.64   16.30
   4   5  -7    0.00    4.40
   5  -7  -7    7.50    6.40
   5  -6  -7   74.29    5.90
   5  -5  -7    8.30    3.30
   5  -4  -7   42.70    4.10
   5  -3  -7 1234.18   30.30
   5  -2  -7  869.71   11.50
   5  -1  -7   39.60    2.40
   5   0  -7   17.10    1.70
   5   1  -7   38.10    1.70
   5   2  -7  902.01   17.10
   5   3  -7 1239.18   29.30
   5   4  -7   47.60    6.70
   5   6  -7   65.09    7.90
   5   7  -7    8.50    6.80
   5   8  -7   22.50    9.30
   6  -6  -7    0.00    9.20
   6  -5  -7   17.10    4.50
   6  -4  -7   29.00    4.40
   6  -3  -7   88.79    6.20
   6  -2  -7  729.83   15.30
   6  -1  -7   17.30    2.60
   6   0  -7    7.20    2.30
   6   1  -7   15.00    2.00
   6   2  -7  717.43   17.90
   6   3  -7   81.29    4.20
   6   4  -7   23.00    4.10
   6   5  -7   11.80    3.80
   6   6  -7    9.20    5.20
   6   7  -7    5.90    7.70
   7  -4  -7   87.69    9.90
   7  -2  -7   38.50    4.40
   7  -1  -7  285.37    6.90
   7   0  -7    0.60    2.40
   7   1  -7  283.87    8.30
   7   2  -7   40.00    3.70
   7   3  -7  893.01   18.70
   7   4  -7   45.20    4.20
   7   5  -7   88.79    6.00
   7   6  -7    9.90    5.90
   7   8  -7    8.40   12.00
   8  -5  -7    0.00    8.70
   8  -3  -7   81.39    9.70
   8  -2  -7  232.58    9.00
   8  -1  -7  230.38    9.10
   8   0  -7    5.90    4.00
   8   1  -7  233.98   14.80
   8   2  -7  246.28   14.10
   8   3  -7  118.19    6.90
   8   4  -7   32.40    7.90
   8   5  -7    2.80    8.00
   8   6  -7   67.09   15.50
   9  -4  -7   32.20    6.60
   9  -3  -7  108.09   12.10
   9  -2  -7    1.00    6.50
   9  -1  -7   19.30    5.10
   9   0  -7    1.80    3.00
   9   1  -7   12.00    3.70
   9   2  -7    6.00    4.50
   9   3  -7  102.09    7.50
   9   4  -7    2.40    8.90
   9   5  -7   90.89   14.70
   9   6  -7   37.30   13.60
  10  -4  -7  106.99   12.50
  10  -2  -7   44.40   10.00
  10  -1  -7    2.90    6.30
  10   0  -7   23.00    4.90
  10   1  -7   23.60    7.40
  10   2  -7   49.60    9.40
  10   4  -7   86.69   13.80
  10   5  -7    0.00   11.70
  11  -4  -7   11.80    9.60
  11  -3  -7  189.18   16.00
  11  -2  -7   60.99   12.60
  11  -1  -7   52.29   10.60
  11   4  -7    4.00    9.90
  11   5  -7   13.30   13.70
  12  -3  -7    0.00    8.80
  12  -2  -7   70.99   10.40
  12  -1  -7   52.39    9.20
 -12   1  -8   12.30   10.50
 -11   1  -8   18.30    9.20
 -10   1  -8   16.00    6.00
 -10   2  -8  106.69   12.30
  -9  -1  -8  121.79   11.40
  -9   0  -8    9.60    7.80
  -9   1  -8  123.29    6.10
  -9   2  -8   10.80    7.20
  -9   3  -8   32.80    8.90
  -9   7  -8   11.10   12.80
  -8  -2  -8   46.10    5.50
  -8  -1  -8   18.70    6.20
  -8   0  -8  247.98    6.80
  -8   1  -8   17.30    3.20
  -8   2  -8   65.09    8.30
  -8   3  -8    4.10    7.20
  -8   4  -8  138.79   11.60
  -8   7  -8    0.50   10.00
  -7  -4  -8  125.99    7.40
  -7  -3  -8  103.99    4.90
  -7  -2  -8  180.58    8.00
  -7  -1  -8   18.40    3.00
  -7   0  -8   15.00    2.30
  -7   1  -8   23.10    3.00
  -7   2  -8  171.18    8.90
  -7   3  -8  141.09   10.80
  -7   4  -8  112.19   10.10
  -7   6  -8    3.70    8.40
  -7   7  -8   24.80   11.10
  -7   8  -8    0.00    9.40
  -6  -5  -8    1.40    4.60
  -6  -4  -8  196.68    8.50
  -6  -3  -8   32.00    4.20
  -6  -2  -8   68.79    4.70
  -6  -1  -8  106.19    5.70
  -6   0  -8 1872.41   26.80
  -6   1  -8  105.79    4.50
  -6   2  -8   82.79    5.60
  -6   3  -8   41.60    6.60
  -6   4  -8  192.58   14.50
  -6   5  -8   11.40    7.70
  -6   6  -8  103.39   11.70
  -6   7  -8    9.20    7.50
  -6   8  -8    5.10   10.60
  -5  -6  -8   31.90    5.90
  -5  -5  -8   81.19    9.30
  -5  -4  -8   41.20    3.30
  -5  -3  -8   37.20    3.90
  -5  -2  -8  136.29    4.60
  -5  -1  -8  411.16    7.10
  -5   0  -8  939.31   16.20
  -5   1  -8  376.46    5.90
  -5   2  -8  139.19    4.10
  -5   3  -8   54.69    3.90
  -5   4  -8   46.70    3.50
  -5   5  -8   54.49    5.20
  -5   6  -8   40.10    8.50
  -5   7  -8   13.90    8.00
  -5   8  -8    1.30    7.40
  -4  -7  -8    0.00    7.10
  -4  -6  -8  275.17   11.20
  -4  -5  -8   11.00    2.80
  -4  -4  -8  205.88    5.40
  -4  -3  -8  327.87    8.60
  -4  -2  -8   68.09    2.60
  -4  -1  -8   14.60    1.80
  -4   0  -8 2011.60   27.10
  -4   1  -8   14.80    1.60
  -4   2  -8   73.09    2.40
  -4   3  -8  334.47    5.20
  -4   4  -8  192.78    4.50
  -4   5  -8    7.80    4.20
  -4   6  -8  172.08   16.30
  -3  -7  -8   13.10    5.70
  -3  -6  -8   10.10    3.80
  -3  -5  -8   52.09    3.40
  -3  -4  -8  129.99    4.20
  -3  -3  -8  133.19    3.80
  -3  -2  -8   28.80    2.90
  -3  -1  -8  176.68    3.30
  -3   0  -8  894.31    9.10
  -3   1  -8  167.38    2.80
  -3   2  -8   30.50    1.40
  -3   3  -8  135.19    3.30
  -3   4  -8  133.39    4.00
  -3   5  -8   50.19    3.10
  -3   6  -8    7.20    5.30
  -3   7  -8    1.30    7.30
  -2  -7  -8   10.30    4.80
  -2  -6  -8  206.58    6.60
  -2  -5  -8   22.40    3.60
  -2  -4  -8  889.21   15.00
  -2  -3  -8    3.50    1.90
  -2  -2  -8   11.60    1.50
  -2  -1  -8  151.98    2.00
  -2   0  -8 3055.69   24.00
  -2   1  -8  150.18    2.00
  -2   2  -8   10.80    0.80
  -2   3  -8    3.10    1.40
  -2   4  -8  904.61   16.20
  -2   5  -8   30.10    3.40
  -2   6  -8  208.28    8.90
  -2   7  -8   11.20    6.90
  -2   8  -8   14.40    8.50
  -1  -9  -8    7.50    6.40
  -1  -7  -8    5.30    6.10
  -1  -6  -8   78.29    5.10
  -1  -5  -8  456.15   11.30
  -1  -4  -8   55.29    2.10
  -1  -3  -8  340.87    4.80
  -1  -2  -8  119.79    1.80
  -1  -1  -8   58.69    1.00
  -1   0  -8   18.60    0.60
  -1   1  -8   53.19    1.00
  -1   2  -8  117.79    1.80
  -1   3  -8  334.57    4.30
  -1   4  -8   56.09    1.90
  -1   5  -8  473.05   11.80
  -1   6  -8   59.99    6.20
  -1   7  -8   22.90    7.20
  -1   8  -8    0.00    7.90
   0  -7  -8    2.80    5.60
   0  -6  -8  105.59    7.60
   0  -5  -8    0.30    1.20
   0  -4  -8  645.84    8.20
   0  -3  -8    0.20    0.90
   0  -2  -8  722.23    8.20
   0  -1  -8    0.30    0.40
   0   1  -8    0.80    0.70
   0   2  -8  735.03    7.30
   0   3  -8    0.20    1.00
   0   4  -8  627.74    9.60
   0   5  -8    0.80    3.00
   0   6  -8  103.99    9.00
   0   7  -8    0.00    6.20
   0   8  -8   27.20    9.50
   1  -7  -8    5.50    6.00
   1  -6  -8   96.69   10.00
   1  -5  -8  432.06    8.20
   1  -4  -8   59.49    2.00
   1  -3  -8  339.87    5.30
   1  -2  -8  120.99    1.70
   1  -1  -8   61.39    1.10
   1   0  -8   22.70    0.70
   1   1  -8   51.59    1.10
   1   2  -8  120.29    2.30
   1   3  -8  320.57    5.10
   1   4  -8   61.19    3.30
   1   5  -8  436.86   10.50
   1   7  -8    8.90    6.00
   2  -8  -8   13.40   11.80
   2  -7  -8   11.50    5.20
   2  -6  -8  195.58    9.70
   2  -5  -8   22.50    2.50
   2  -4  -8  883.91   12.40
   2  -3  -8    2.50    1.40
   2  -2  -8    9.10    0.90
   2  -1  -8  150.98    1.90
   2   0  -8 3068.69   26.60
   2   1  -8  146.79    2.40
   2   2  -8   10.60    0.90
   2   3  -8    3.10    0.90
   2   4  -8  851.41   12.70
   2   5  -8   21.50    3.60
   2   6  -8  191.18   12.30
   3  -8  -8   21.30    9.60
   3  -7  -8   14.20    4.20
   3  -6  -8   14.70    4.30
   3  -5  -8   45.50    3.10
   3  -4  -8  124.99    3.30
   3  -3  -8  127.39    3.50
   3  -2  -8   33.50    1.70
   3  -1  -8  171.58    2.90
   3   0  -8  899.41    9.70
   3   1  -8  166.08    3.10
   3   2  -8   30.00    2.10
   3   3  -8  133.99    3.50
   3   4  -8  131.59    6.00
   3   5  -8   59.89    5.00
   3   6  -8   14.70    5.50
   4  -8  -8   42.70   11.50
   4  -7  -8    3.90    4.10
   4  -6  -8  256.57   11.50
   4  -5  -8    3.70    2.70
   4  -4  -8  201.08    6.00
   4  -3  -8  328.87    6.60
   4  -2  -8   69.29    2.40
   4  -1  -8   13.20    1.30
   4   0  -8 1998.90   22.10
   4   1  -8   13.90    1.30
   4   2  -8   74.69    2.90
   4   3  -8  351.66    8.10
   4   4  -8  191.38    7.80
   4   5  -8    6.60    4.90
   5  -7  -8    1.60    6.70
   5  -6  -8   35.50    4.80
   5  -5  -8   68.69    3.90
   5  -4  -8   46.70    4.30
   5  -3  -8   56.69    8.10
   5  -2  -8  139.19    3.70
   5  -1  -8  403.76    8.10
   5   0  -8  937.71   15.90
   5   1  -8  377.76    6.20
   5   2  -8  149.49    4.50
   5   3  -8   71.39    5.80
   5   4  -8   44.30    6.70
   5   6  -8   20.10    6.60
   5   7  -8    9.80    5.10
   5   8  -8    6.00    5.40
   6  -8  -8   12.00   10.90
   6  -6  -8   72.89   13.80
   6  -5  -8    5.80    5.40
   6  -4  -8  196.28    7.50
   6  -3  -8   33.60    3.90
   6  -2  -8   80.89    3.60
   6  -1  -8  101.49    3.90
   6   0  -8 1912.51   30.40
   6   1  -8  100.69    3.40
   6   2  -8   75.29    4.40
   6   3  -8   32.80    3.30
   6   4  -8  198.58   12.30
   6   5  -8    3.60    3.90
   6   6  -8   91.19    7.50
   6   7  -8   16.00    5.80
   7  -5  -8   44.00    9.50
   7  -4  -8  132.59   11.80
   7  -3  -8  128.19   10.30
   7  -2  -8  175.48    9.70
   7  -1  -8   24.00    2.80
   7   0  -8    9.30    3.00
   7   1  -8   17.50    3.40
   7   2  -8  200.28    8.60
   7   3  -8  112.69    5.60
   7   4  -8  113.19    5.80
   7   5  -8   14.90    4.00
   7   6  -8   13.00    4.00
   8  -4  -8  134.99    9.10
   8  -3  -8   29.90    8.40
   8  -2  -8   49.50    5.10
   8  -1  -8   21.00    4.30
   8   0  -8  264.27   10.00
   8   1  -8   17.20    3.60
   8   2  -8   46.80    7.40
   8   3  -8   15.30    4.20
   8   4  -8  138.89   11.40
   8   5  -8    5.90    7.60
   8   6  -8  167.88   16.30
   9  -4  -8   75.99    8.30
   9  -3  -8   34.00    7.30
   9  -2  -8   11.40    8.30
   9  -1  -8  120.69    7.90
   9   0  -8    5.60    3.40
   9   1  -8  103.89    5.80
   9   2  -8   11.00    4.30
   9   3  -8   42.40    5.90
   9   4  -8   72.19   12.10
   9   6  -8   28.80   12.10
  10  -4  -8   94.29   13.30
  10  -2  -8  139.79   14.00
  10  -1  -8   26.00    6.40
  10   0  -8  206.98    9.50
  10   1  -8   42.10    9.20
  10   2  -8  153.68   12.60
  10   4  -8   73.79   13.30
  10   5  -8    6.40   11.40
  11  -4  -8    4.80    9.80
  11  -3  -8   38.60   11.90
  11  -2  -8   33.10   11.30
  11  -1  -8   37.90   11.50
  11   0  -8    6.50   10.40
  11   4  -8    1.40   12.00
  11   5  -8    0.00   12.80
  12  -3  -8    4.00    8.90
  12  -2  -8   48.20    8.80
  12  -1  -8   43.20    8.70
 -13   0  -9    8.50    6.60
 -12   1  -9   13.90   10.60
 -11   1  -9   37.80   11.00
 -10  -1  -9   11.50    8.00
 -10   0  -9   59.89    7.40
 -10   1  -9    0.00    5.10
 -10   2  -9    9.70    9.20
 -10   6  -9    0.00   12.30
  -9  -2  -9   91.39   10.90
  -9  -1  -9  176.68   12.90
  -9   0  -9    0.00    4.30
  -9   1  -9  146.29    6.40
  -9   2  -9   84.39   10.80
  -9   3  -9  379.96   19.10
  -9   4  -9    3.50    6.50
  -9   7  -9   46.20   15.20
  -8  -3  -9   20.00    7.90
  -8  -2  -9   17.60    4.60
  -8  -1  -9   17.90    7.10
  -8   0  -9    8.20    2.70
  -8   1  -9   13.50    3.40
  -8   2  -9   25.40    7.80
  -8   3  -9   21.90    7.90
  -8   4  -9   18.00    7.50
  -8   7  -9    2.30   10.40
  -7  -3  -9  144.89    5.70
  -7  -2  -9   21.80    6.20
  -7  -1  -9   75.39    4.10
  -7   0  -9    1.90    2.00
  -7   1  -9   75.99    4.30
  -7   2  -9   25.80    4.70
  -7   3  -9  180.48   12.00
  -7   4  -9   25.80    7.60
  -7   7  -9   66.69   14.40
  -7   8  -9    0.00   10.30
  -6  -5  -9    8.10    5.20
  -6  -4  -9   32.80    5.10
  -6  -3  -9    3.90    2.90
  -6  -2  -9   12.80    3.50
  -6  -1  -9    1.00    1.90
  -6   0  -9    7.10    3.30
  -6   1  -9    3.90    2.30
  -6   2  -9   16.10    5.80
  -6   3  -9    7.70    5.20
  -6   5  -9    0.00    5.70
  -6   8  -9    0.00    8.10
  -5  -6  -9   11.20    5.40
  -5  -5  -9   88.09    6.40
  -5  -4  -9    9.30    2.80
  -5  -3  -9  688.33   13.90
  -5  -2  -9   30.50    2.40
  -5  -1  -9 1557.14   23.60
  -5   0  -9   11.60    2.30
  -5   1  -9 1534.15   24.70
  -5   2  -9   35.40    2.80
  -5   3  -9  677.43   15.00
  -5   4  -9   11.60    2.80
  -5   5  -9   89.39    6.10
  -5   6  -9    6.20    6.90
  -5   7  -9  139.19   13.20
  -5   8  -9    0.40    8.70
  -4  -7  -9    0.00    7.20
  -4  -6  -9   77.19    4.80
  -4  -5  -9   17.40    2.90
  -4  -4  -9   19.30    2.70
  -4  -3  -9    6.00    3.10
  -4  -2  -9    3.60    1.80
  -4  -1  -9    3.70    1.70
  -4   0  -9    3.50    1.00
  -4   1  -9    2.00    1.20
  -4   2  -9    3.70    1.10
  -4   3  -9    6.50    1.50
  -4   4  -9   14.70    1.90
  -4   5  -9   12.40    4.70
  -4   6  -9   40.80    9.30
  -4   7  -9    2.80    6.70
  -3  -7  -9  110.09    8.10
  -3  -6  -9    5.80    3.40
  -3  -5  -9   56.29    4.20
  -3  -4  -9   14.10    2.40
  -3  -3  -9  415.66    6.50
  -3  -2  -9  346.27    7.70
  -3  -1  -9 1420.96   17.80
  -3   0  -9    2.30    0.60
  -3   1  -9 1368.56   15.20
  -3   2  -9  341.37    5.00
  -3   3  -9  398.86    6.70
  -3   4  -9   10.90    1.70
  -3   5  -9   49.99    4.90
  -3   6  -9    2.20    5.20
  -3   7  -9   84.79    9.30
  -2  -8  -9    5.90    9.00
  -2  -7  -9    3.50    4.50
  -2  -6  -9   17.50    3.20
  -2  -5  -9   17.80    3.50
  -2  -4  -9   23.90    2.40
  -2  -3  -9   18.30    2.00
  -2  -2  -9   62.99    2.20
  -2  -1  -9  249.97    2.80
  -2   0  -9    2.60    0.60
  -2   1  -9  239.98    2.90
  -2   2  -9   57.19    1.60
  -2   3  -9   15.70    0.70
  -2   4  -9   24.60    2.40
  -2   5  -9   12.80    3.60
  -2   6  -9   21.00    4.30
  -2   7  -9    2.40    7.10
  -2   8  -9    2.20    7.60
  -1  -9  -9   89.19   11.00
  -1  -8  -9    6.40    5.00
  -1  -7  -9  180.78   10.30
  -1  -6  -9   63.69    4.20
  -1  -5  -9  127.19    5.60
  -1  -4  -9   56.39    2.20
  -1  -3  -9 1466.45   16.80
  -1  -2  -9   13.10    1.10
  -1  -1  -9  686.13    6.00
  -1   0  -9    0.80    0.40
  -1   1  -9  695.53    5.80
  -1   2  -9   12.40    0.80
  -1   3  -9 1467.45   16.00
  -1   4  -9   63.49    2.00
  -1   5  -9  151.98    7.00
  -1   6  -9   52.19    5.90
  -1   7  -9  196.88   13.00
  -1   8  -9   10.40    8.60
   0  -7  -9    1.30    6.00
   0  -6  -9   10.80    5.10
   0  -5  -9    0.10    1.40
   0  -4  -9   94.09    2.80
   0  -3  -9    0.20    1.00
   0  -2  -9  310.67    4.10
   0  -1  -9    0.40    0.30
   0   0  -9   11.60    1.10
   0   1  -9    1.00    0.60
   0   2  -9  299.47    3.40
   0   3  -9    1.60    0.90
   0   4  -9   85.99    3.50
   0   5  -9    0.30    3.00
   0   7  -9    1.00    5.50
   0   8  -9    9.20    8.10
   1  -7  -9  208.98   11.10
   1  -6  -9   62.39    6.00
   1  -5  -9  122.99    3.90
   1  -4  -9   61.29    2.10
   1  -3  -9 1464.55   17.30
   1  -2  -9   11.20    0.80
   1  -1  -9  688.23    5.90
   1   0  -9    1.00    0.50
   1   1  -9  694.93    6.80
   1   2  -9   11.30    1.20
   1   3  -9 1441.66   21.50
   1   4  -9   57.59    2.90
   1   5  -9  131.99    4.80
   1   7  -9  209.88   14.00
   2  -8  -9   11.50   11.10
   2  -7  -9    5.30    5.50
   2  -6  -9   19.80    5.60
   2  -5  -9   18.60    3.00
   2  -4  -9   20.50    1.80
   2  -3  -9   16.50    1.60
   2  -2  -9   58.09    1.60
   2  -1  -9  248.38    3.20
   2   0  -9    1.00    0.60
   2   1  -9  238.18    3.10
   2   2  -9   58.09    1.90
   2   3  -9   17.30    1.40
   2   4  -9   23.90    2.20
   2   5  -9   21.90    3.80
   2   6  -9   14.10    5.60
   3  -8  -9    3.70    9.00
   3  -7  -9   95.39    7.70
   3  -6  -9    5.80    4.30
   3  -5  -9   60.89    3.60
   3  -4  -9   17.20    1.90
   3  -3  -9  387.26    6.30
   3  -2  -9  325.27    5.30
   3  -1  -9 1409.36   17.60
   3   0  -9    3.60    0.60
   3   1  -9 1408.96   15.80
   3   2  -9  334.67    9.00
   3   3  -9  392.86    6.30
   3   4  -9   14.80    2.80
   3   5  -9   51.89    4.80
   3   6  -9    7.60    4.90
   4  -8  -9    0.00    8.40
   4  -7  -9    4.30    4.00
   4  -6  -9   37.60    4.10
   4  -5  -9   12.10    2.60
   4  -4  -9   19.50    2.70
   4  -3  -9    5.90    1.80
   4  -2  -9    6.70    1.30
   4  -1  -9    1.80    1.00
   4   0  -9    4.90    1.00
   4   1  -9    2.70    1.40
   4   2  -9    8.40    1.70
   4   3  -9   10.60    2.40
   4   4  -9    9.50    3.50
   4   5  -9   15.00    5.30
   5  -7  -9  130.79   10.50
   5  -6  -9    2.90    5.00
   5  -5  -9   87.49    5.70
   5  -4  -9   15.10    3.10
   5  -3  -9  671.33   13.30
   5  -2  -9   32.30    2.50
   5  -1  -9 1463.15   21.00
   5   0  -9    6.10    1.70
   5   1  -9 1566.54   20.10
   5   2  -9   42.90    2.80
   5   3  -9  691.83   14.30
   5   4  -9    9.90    5.40
   5   5  -9  109.69    9.00
   5   6  -9    0.00    4.90
   5   7  -9  176.38   12.90
   5   8  -9    0.30    5.80
   6  -8  -9    0.50   10.60
   6  -6  -9   20.80   10.20
   6  -5  -9    7.40    7.70
   6  -4  -9   37.90    5.40
   6  -3  -9    4.90    3.40
   6  -2  -9   14.90    2.30
   6  -1  -9    4.40    2.10
   6   0  -9   23.50    3.20
   6   1  -9    7.70    1.80
   6   2  -9   14.30    3.00
   6   3  -9    1.80    2.60
   6   4  -9   16.70    5.50
   6   5  -9    1.40    4.20
   6   6  -9   20.90    5.40
   6   7  -9    3.70    5.80
   6   8  -9    0.00    8.40
   7  -4  -9   18.50    8.00
   7  -3  -9  177.78    6.80
   7  -2  -9   13.90    4.70
   7  -1  -9   77.79    3.80
   7   0  -9    2.20    1.80
   7   1  -9   82.29    4.70
   7   2  -9   24.40    4.60
   7   3  -9  185.48    6.90
   7   4  -9   26.90    4.00
   7   5  -9  114.69    8.60
   7   6  -9   12.50    7.80
   7   7  -9   36.70    9.20
   8  -4  -9   14.40    7.00
   8  -3  -9   12.50    7.90
   8  -2  -9   22.00    4.40
   8  -1  -9   14.80    3.30
   8   0  -9    5.80    3.80
   8   1  -9   14.90    3.40
   8   2  -9   25.70    6.60
   8   3  -9   13.40    3.90
   8   4  -9    9.40    7.10
   8   5  -9    8.90    8.50
   8   7  -9    5.00   13.00
   9  -4  -9   15.40    6.20
   9  -3  -9  412.66   21.40
   9  -2  -9   92.49   11.30
   9  -1  -9  165.48    9.20
   9   0  -9    1.20    3.60
   9   1  -9  146.69    6.70
   9   2  -9   98.89    7.10
   9   3  -9  399.46   13.70
   9   4  -9   12.30   10.50
   9   6  -9   29.30   11.70
  10  -4  -9   10.50    9.30
  10  -2  -9   14.90    9.10
  10  -1  -9    2.30    8.40
  10   0  -9   22.40    8.80
  10   1  -9   21.80    8.60
  10   2  -9   24.00    8.60
  10   4  -9    3.20   10.80
  10   5  -9    0.00   10.60
  11  -4  -9    4.20    9.70
  11  -3  -9  164.58   16.40
  11  -2  -9   20.10   10.30
  11  -1  -9   86.69    9.40
  11   0  -9    9.90   10.40
  11   4  -9    7.10   11.00
  11   5  -9    0.00   13.80
  12  -3  -9   17.10   11.80
  12  -2  -9   12.70    8.40
  12  -1  -9   19.90    8.70
 -12   1 -10    6.50    9.80
 -11   1 -10    2.70    7.60
 -10  -1 -10    7.50    8.10
 -10   0 -10  155.98   13.40
 -10   1 -10   20.60    5.70
 -10   2 -10   97.29   12.00
  -9   0 -10    8.20    4.30
  -9   1 -10   23.00    3.70
  -9   2 -10    6.10    7.00
  -9   3 -10   31.20    7.90
  -9   6 -10    9.70   10.40
  -8  -3 -10    3.20    7.20
  -8  -2 -10   66.19    6.10
  -8  -1 -10    6.60    6.70
  -8   0 -10  267.97    8.40
  -8   1 -10   12.60    2.90
  -8   2 -10   58.29    8.90
  -8   4 -10  201.38   14.20
  -8   5 -10   12.70    6.50
  -8   7 -10    4.90    9.70
  -7  -3 -10   28.20    3.80
  -7  -2 -10    0.00    5.50
  -7  -1 -10    9.30    4.00
  -7   0 -10    0.20    2.10
  -7   1 -10   14.30    2.60
  -7   3 -10   32.70    7.10
  -7   4 -10   14.10    6.20
  -7   5 -10   63.29   10.60
  -7   7 -10   14.60    9.30
  -7   8 -10    0.00   10.00
  -6  -5 -10    1.70    5.00
  -6  -4 -10  155.18    7.80
  -6  -3 -10    9.30    2.90
  -6  -2 -10   72.79    5.00
  -6  -1 -10   96.69    4.10
  -6   0 -10 1438.96   23.90
  -6   1 -10  102.59    4.00
  -6   2 -10   79.49    4.80
  -6   3 -10   17.30    5.70
  -6   5 -10   12.20    8.30
  -6   8 -10   16.70    8.90
  -5  -5 -10  100.89    6.70
  -5  -4 -10    5.30    2.80
  -5  -3 -10   25.40    2.70
  -5  -2 -10    1.40    1.80
  -5  -1 -10  196.88    4.60
  -5   0 -10    5.10    2.20
  -5   1 -10  208.78    5.10
  -5   2 -10    2.50    2.30
  -5   3 -10   17.60    3.00
  -5   4 -10    2.60    3.00
  -5   5 -10   94.09    6.60
  -5   6 -10    0.60    6.80
  -5   7 -10   17.50    8.20
  -5   8 -10    5.80    6.70
  -5   9 -10    5.70   16.30
  -4  -6 -10  377.56   11.00
  -4  -5 -10    3.60    3.40
  -4  -4 -10  275.27    8.20
  -4  -3 -10  368.96    7.30
  -4  -2 -10  199.48    4.30
  -4  -1 -10   35.20    1.80
  -4   0 -10 1934.41   26.10
  -4   1 -10   37.10    1.90
  -4   2 -10  183.38    4.20
  -4   3 -10  382.06    7.10
  -4   4 -10  284.27    6.50
  -4   5 -10    0.00    3.20
  -4   6 -10  254.17   20.90
  -4   7 -10   11.50    7.20
  -4   8 -10   87.19   14.20
  -4   9 -10   12.80   14.50
  -3  -7 -10   47.60    6.50
  -3  -6 -10    6.20    3.60
  -3  -5 -10   13.70    3.10
  -3  -4 -10    2.90    2.20
  -3  -3 -10    9.30    2.00
  -3  -2 -10   23.50    1.70
  -3  -1 -10   26.90    1.40
  -3   0 -10  142.79    2.60
  -3   1 -10   30.40    1.20
  -3   2 -10   17.80    1.20
  -3   3 -10    2.70    0.50
  -3   4 -10    0.70    1.40
  -3   5 -10   19.40    3.60
  -3   6 -10    2.40    4.10
  -3   7 -10   23.60    7.20
  -3   9 -10   11.70   15.40
  -2  -9 -10   10.30    6.90
  -2  -8 -10   31.40    9.10
  -2  -7 -10    1.70    4.20
  -2  -6 -10  400.76    9.60
  -2  -5 -10    5.10    3.30
  -2  -4 -10  274.87    6.20
  -2  -3 -10  122.09    3.40
  -2  -2 -10   29.60    1.80
  -2  -1 -10    2.00    0.80
  -2   0 -10 1735.23   17.60
  -2   1 -10    1.50    0.50
  -2   2 -10   24.20    1.10
  -2   3 -10  115.19    2.10
  -2   4 -10  296.17    6.20
  -2   5 -10    3.00    3.50
  -2   6 -10  408.36   11.10
  -2   7 -10    5.00    5.00
  -2   8 -10   27.70    9.30
  -1  -9 -10    7.90    6.20
  -1  -8 -10   13.30    7.40
  -1  -7 -10    9.90    4.20
  -1  -6 -10    4.80    3.20
  -1  -5 -10  102.79    5.10
  -1  -4 -10   52.49    2.20
  -1  -3 -10   24.90    1.30
  -1  -2 -10   33.90    1.30
  -1  -1 -10  182.68    2.00
  -1   0 -10    1.40    0.50
  -1   1 -10  200.08    2.10
  -1   2 -10   31.50    1.20
  -1   3 -10   20.30    1.30
  -1   4 -10   50.09    1.70
  -1   5 -10   97.49    4.80
  -1   6 -10    0.90    3.40
  -1   7 -10   20.40    7.20
  -1   8 -10    1.80    6.90
   0  -7 -10    0.00    5.90
   0  -6 -10   28.10    5.70
   0  -5 -10    1.90    2.40
   0  -4 -10  709.13   10.40
   0  -3 -10    1.10    1.10
   0  -2 -10   22.80    1.20
   0  -1 -10    0.30    0.30
   0   1 -10    1.50    0.60
   0   2 -10   21.80    0.90
   0   3 -10    2.70    1.10
   0   4 -10  701.53   12.60
   0   5 -10    1.20    3.00
   0   6 -10   24.20    7.10
   0   7 -10    0.20    5.40
   0   8 -10   11.30    7.00
   1  -7 -10   26.30    6.70
   1  -6 -10   12.90    4.90
   1  -5 -10  101.19    3.20
   1  -4 -10   52.79    2.00
   1  -3 -10   22.80    1.30
   1  -2 -10   32.00    1.10
   1  -1 -10  180.18    1.90
   1   0 -10    1.50    0.50
   1   1 -10  200.58    2.50
   1   2 -10   32.70    1.30
   1   3 -10   14.90    1.50
   1   4 -10   49.40    1.40
   1   5 -10  100.19    5.90
   1   6 -10    5.60    5.80
   1   7 -10   15.90    7.20
   2  -8 -10   23.10   10.30
   2  -7 -10    9.50    5.40
   2  -6 -10  419.96   14.80
   2  -5 -10    5.90    2.90
   2  -4 -10  295.27    5.40
   2  -3 -10  119.09    3.00
   2  -2 -10   25.80    1.50
   2  -1 -10    1.40    0.70
   2   0 -10 1779.12   19.20
   2   1 -10    1.40    0.80
   2   2 -10   30.20    1.40
   2   3 -10  122.09    2.70
   2   4 -10  303.27    6.70
   2   5 -10    3.80    3.10
   2   6 -10  386.56   18.50
   3  -8 -10    0.10    8.70
   3  -7 -10   38.00    6.10
   3  -6 -10    4.00    3.10
   3  -5 -10   20.10    2.70
   3  -4 -10    1.90    1.30
   3  -3 -10    6.70    1.30
   3  -2 -10   18.60    1.10
   3  -1 -10   23.90    1.30
   3   0 -10  156.28    2.90
   3   1 -10   28.50    1.10
   3   2 -10   20.50    2.00
   3   3 -10    3.10    1.10
   3   4 -10    1.90    2.40
   3   5 -10   18.40    3.80
   3   6 -10    4.50    4.80
   4  -8 -10    7.00    6.10
   4  -7 -10    5.50    5.00
   4  -6 -10  370.36   11.20
   4  -5 -10    2.30    2.30
   4  -4 -10  272.77    8.20
   4  -3 -10  367.36    5.80
   4  -2 -10  196.38    4.00
   4  -1 -10   34.20    1.50
   4   0 -10 2034.70   29.20
   4   1 -10   32.50    2.20
   4   2 -10  188.78    5.30
   4   3 -10  379.36    8.60
   4   4 -10  280.07    9.70
   4   5 -10    0.00    4.50
   4   8 -10    7.50    8.20
   5  -8 -10    2.60    9.80
   5  -7 -10    8.80    6.30
   5  -6 -10    0.10    7.30
   5  -5 -10  101.09    6.00
   5  -4 -10    6.00    2.70
   5  -3 -10   21.40    2.10
   5  -2 -10    6.80    2.20
   5  -1 -10  187.58    4.10
   5   0 -10    3.60    2.00
   5   1 -10  216.98    4.40
   5   2 -10    4.50    2.10
   5   3 -10    9.40    3.20
   5   4 -10    2.90    5.10
   5   5 -10  101.99    9.20
   5   6 -10    1.30    5.10
   5   7 -10   10.60    7.00
   5   8 -10    5.00    6.80
   6  -6 -10   75.29   13.10
   6  -5 -10    1.50    7.40
   6  -4 -10  159.38   13.20
   6  -3 -10   13.40    3.10
   6  -2 -10   96.99    4.20
   6  -1 -10  104.89    3.60
   6   0 -10 1510.75   27.80
   6   1 -10   92.49    3.30
   6   2 -10   69.09    3.50
   6   3 -10   18.80    3.00
   6   4 -10  118.49   12.30
   6   5 -10    0.80    4.60
   6   6 -10   97.39   10.80
   6   7 -10    0.00    9.00
   7  -4 -10    4.10    7.80
   7  -3 -10   41.40    5.70
   7  -2 -10    4.60    5.00
   7  -1 -10   10.90    2.60
   7   0 -10    1.90    2.60
   7   1 -10   14.40    3.20
   7   2 -10    2.80    3.80
   7   3 -10   25.10    3.20
   7   4 -10    0.80    3.20
   7   5 -10   56.69    7.00
   7   6 -10    0.00    8.70
   7   7 -10   43.20    9.80
   7   8 -10    0.00   11.80
   8  -4 -10  178.18    8.50
   8  -3 -10    5.90    7.20
   8  -2 -10   62.99    5.50
   8  -1 -10   10.70    3.00
   8   0 -10  280.57   15.00
   8   1 -10    4.60    3.30
   8   2 -10   82.49    8.90
   8   3 -10    6.90    6.10
   8   4 -10  171.08   12.90
   8   5 -10   16.30    4.70
   8   7 -10    0.00    8.40
   9  -4 -10   16.20    6.80
   9  -3 -10   27.60    9.60
   9  -2 -10    3.90    6.50
   9  -1 -10   17.10    5.00
   9   0 -10    6.70    3.80
   9   1 -10   18.00    3.80
   9   2 -10    5.80    4.20
   9   3 -10   34.70    6.00
   9   6 -10    7.30    6.70
  10  -4 -10   27.70    9.90
  10  -2 -10  117.79   13.50
  10  -1 -10   33.80    6.10
  10   0 -10  146.79    9.30
  10   1 -10   23.40    6.40
  10   2 -10  120.99   11.90
  10   4 -10   16.00   11.30
  10   5 -10    4.10   11.70
  11  -4 -10   10.20   11.60
  11  -3 -10   13.50   11.20
  11  -2 -10   29.20   11.50
  11  -1 -10   27.40    7.00
  11   0 -10   31.50   10.70
  11   4 -10    5.60   11.20
  11   5 -10   10.20   13.50
  12  -3 -10   13.80   12.30
  12  -2 -10   15.70    8.20
  12  -1 -10   29.10    9.00
 -12   1 -11    4.60    9.40
 -11   1 -11   18.10    9.40
 -10  -1 -11    0.00    7.60
 -10   1 -11    0.40    4.60
 -10   2 -11   83.79   10.70
  -9   0 -11    4.30    3.90
  -9   1 -11   24.40    4.10
  -9   2 -11   15.50    7.40
  -9   3 -11  257.87   16.10
  -8  -2 -11   85.89    9.40
  -8  -1 -11    4.20    6.50
  -8   0 -11    1.30    4.10
  -8   1 -11    1.10    2.70
  -8   2 -11   97.79    9.50
  -8   4 -11   93.79   10.80
  -8   5 -11    5.30    5.90
  -7  -3 -11  330.37   11.40
  -7  -2 -11   43.60    7.00
  -7  -1 -11    0.00    3.70
  -7   0 -11    0.70    2.10
  -7   1 -11    1.90    2.80
  -7   4 -11    0.70    6.80
  -7   5 -11  106.49   12.10
  -7   6 -11   17.00    9.10
  -7   7 -11  114.69   13.80
  -7   8 -11    0.00    9.90
  -6  -5 -11    9.20    6.90
  -6  -4 -11  108.99    6.80
  -6  -3 -11    5.10    3.60
  -6  -2 -11  172.88    7.20
  -6  -1 -11    0.30    2.40
  -6   0 -11   13.80    3.00
  -6   1 -11    1.90    2.20
  -6   2 -11  184.98    6.90
  -6   3 -11    3.20    5.20
  -6   5 -11   31.60    8.00
  -6   6 -11   14.20    8.20
  -6   8 -11   19.80   10.50
  -5  -6 -11   12.30    8.50
  -5  -5 -11   60.49    6.20
  -5  -4 -11   25.00    3.50
  -5  -3 -11  390.06    9.20
  -5  -2 -11   40.50    2.40
  -5  -1 -11  215.38    4.90
  -5   0 -11    3.10    2.10
  -5   1 -11  223.78    5.50
  -5   2 -11   28.70    4.20
  -5   3 -11  377.36   12.80
  -5   4 -11   31.30    4.50
  -5   5 -11   50.29    5.20
  -5   7 -11   67.29   10.50
  -5   8 -11   18.50    7.70
  -5   9 -11   18.40   13.80
  -4  -6 -11   21.20    5.40
  -4  -5 -11    6.20    2.60
  -4  -4 -11  274.87    6.70
  -4  -3 -11   17.20    2.90
  -4  -2 -11  210.48    4.50
  -4  -1 -11    3.10    1.40
  -4   0 -11    0.00    1.40
  -4   1 -11    2.50    1.20
  -4   2 -11  197.38    5.40
  -4   3 -11   21.00    2.00
  -4   4 -11  280.57    8.00
  -4   5 -11    7.40    3.70
  -4   6 -11    2.60    7.20
  -4   7 -11    2.30    6.70
  -4   8 -11  129.79   15.70
  -4   9 -11    5.40   13.20
  -3  -7 -11  119.79    7.60
  -3  -6 -11    0.00    3.10
  -3  -5 -11    2.20    2.50
  -3  -4 -11   10.80    2.20
  -3  -3 -11  466.85    7.10
  -3  -2 -11  179.88    3.80
  -3  -1 -11  900.31    9.50
  -3   0 -11    0.80    1.20
  -3   1 -11  885.91    9.80
  -3   2 -11  171.88    3.30
  -3   3 -11  452.15    6.10
  -3   4 -11   11.30    2.70
  -3   5 -11   11.50    3.70
  -3   6 -11    3.70    4.20
  -3   7 -11   85.29    9.50
  -3   9 -11   30.90   12.80
  -2  -9 -11   13.10    6.70
  -2  -8 -11  239.78   16.50
  -2  -7 -11    4.80    4.80
  -2  -6 -11   11.90    3.00
  -2  -5 -11   20.70    2.80
  -2  -4 -11  223.38    5.60
  -2  -3 -11   16.90    2.10
  -2  -2 -11  235.98    4.40
  -2  -1 -11   29.30    1.00
  -2   0 -11    0.30    0.80
  -2   1 -11   31.10    0.90
  -2   2 -11  238.08    4.00
  -2   3 -11   12.30    1.10
  -2   4 -11  232.18    5.90
  -2   5 -11   30.20    4.40
  -2   6 -11   39.60    3.90
  -2   7 -11    9.10    4.50
  -2   9 -11    6.60   12.60
  -1  -9 -11   30.30    8.30
  -1  -7 -11  199.18   10.50
  -1  -6 -11    9.00    2.80
  -1  -5 -11  234.68    5.40
  -1  -4 -11   12.40    1.60
  -1  -3 -11  609.94    8.10
  -1  -2 -11  138.39    2.70
  -1  -1 -11  347.97    3.60
  -1   0 -11    1.10    0.50
  -1   1 -11  356.56    3.30
  -1   2 -11  129.89    2.00
  -1   3 -11  586.24    6.90
  -1   4 -11   11.40    1.30
  -1   5 -11  250.77    9.20
  -1   6 -11    6.30    4.20
  -1   7 -11  190.88    9.50
  -1   8 -11    7.40    6.70
   0  -7 -11    0.10    5.50
   0  -6 -11    2.70    3.80
   0  -5 -11    1.10    1.50
   0  -4 -11  162.98    3.80
   0  -3 -11    0.80    1.20
   0  -2 -11 1017.20   11.40
   0  -1 -11    0.20    0.30
   0   0 -11   77.49    3.70
   0   1 -11    0.70    0.60
   0   2 -11 1017.70   10.30
   0   3 -11    2.10    1.00
   0   4 -11  151.78    5.50
   0   5 -11    3.70    3.10
   0   6 -11    0.00    5.30
   0   7 -11    0.00    5.20
   0   8 -11  116.99   12.10
   1  -8 -11    4.50   11.70
   1  -7 -11  208.18   11.20
   1  -6 -11    1.10    4.60
   1  -5 -11  241.48    4.70
   1  -4 -11    8.10    1.50
   1  -3 -11  606.24    7.60
   1  -2 -11  137.99    2.20
   1  -1 -11  358.76    4.00
   1   0 -11    1.40    0.50
   1   1 -11  355.16    3.90
   1   2 -11  134.39    3.10
   1   3 -11  563.44   11.70
   1   4 -11    7.00    1.90
   1   5 -11  229.08    8.80
   1   6 -11    3.20    5.70
   1   7 -11  167.78   12.10
   2  -8 -11  228.28   18.60
   2  -7 -11   18.40    8.30
   2  -6 -11   36.60    6.20
   2  -5 -11   25.20    3.30
   2  -4 -11  214.08    5.10
   2  -3 -11   11.70    1.10
   2  -2 -11  243.58    4.00
   2  -1 -11   31.20    1.10
   2   0 -11    0.40    0.60
   2   1 -11   35.50    1.40
   2   2 -11  244.38    4.50
   2   3 -11   14.30    1.40
   2   4 -11  220.08    5.50
   2   5 -11   20.90    3.50
   2   6 -11    6.50    6.30
   3  -8 -11    0.00    8.10
   3  -7 -11  111.39    6.50
   3  -6 -11    0.70    2.80
   3  -5 -11    4.10    2.20
   3  -4 -11    9.20    1.60
   3  -3 -11  469.85    6.80
   3  -2 -11  174.08    2.80
   3  -1 -11  891.21   11.00
   3   0 -11    1.30    1.00
   3   1 -11  881.41   10.30
   3   2 -11  173.48    3.10
   3   3 -11  466.65    8.80
   3   4 -11   11.60    2.90
   3   5 -11    0.00    4.80
   3   6 -11    1.00    4.70
   3   9 -11   15.20    8.10
   4  -9 -11    6.10    6.80
   4  -8 -11  131.99   14.00
   4  -7 -11    3.20    4.90
   4  -6 -11   12.80    3.30
   4  -5 -11   10.80    2.80
   4  -4 -11  263.07    6.00
   4  -3 -11   17.70    1.70
   4  -2 -11  200.68    3.80
   4  -1 -11    0.40    1.20
   4   0 -11    3.70    0.70
   4   1 -11    2.00    1.70
   4   2 -11  199.98    5.70
   4   3 -11   17.60    2.60
   4   4 -11  275.97    9.70
   4   5 -11   17.20    5.40
   4   8 -11   98.89   13.10
   5  -8 -11   26.40    7.50
   5  -7 -11   77.49    9.30
   5  -6 -11    0.00    3.10
   5  -5 -11   41.30    4.00
   5  -4 -11   32.40    3.10
   5  -3 -11  374.26    6.80
   5  -2 -11   43.20    2.50
   5  -1 -11  203.48    4.30
   5   0 -11    4.30    2.20
   5   1 -11  222.78    4.40
   5   2 -11   44.50    3.00
   5   3 -11  393.06   11.10
   5   4 -11   28.70    6.10
   5   5 -11   50.59    6.80
   5   6 -11    0.50    6.00
   5   7 -11   77.09    9.40
   5   8 -11   19.20    6.70
   6  -6 -11   14.60   10.00
   6  -5 -11   11.40    8.40
   6  -4 -11  108.19    7.60
   6  -3 -11    6.50    3.00
   6  -2 -11  191.08    5.60
   6  -1 -11    0.30    2.30
   6   0 -11   16.40    3.10
   6   1 -11    3.20    2.30
   6   2 -11  185.18    5.60
   6   3 -11    5.90    2.90
   6   4 -11   85.89   10.10
   6   5 -11   16.70    5.90
   6   6 -11    3.10    5.00
   6   7 -11    4.60    6.30
   7  -4 -11    4.10    5.50
   7  -3 -11  321.67   11.40
   7  -2 -11   45.60    6.50
   7  -1 -11    2.80    2.90
   7   0 -11    2.50    2.90
   7   1 -11    5.20    3.10
   7   2 -11   58.19    7.60
   7   3 -11  328.57    9.20
   7   4 -11    6.90    3.50
   7   5 -11   92.79    7.00
   7   6 -11    5.00    4.50
   7   7 -11  110.69   13.30
   8  -6 -11   27.20   10.50
   8  -5 -11   13.50    8.60
   8  -4 -11   97.89    7.00
   8  -3 -11    0.40    6.00
   8  -2 -11   81.19    6.10
   8  -1 -11    7.90    3.00
   8   0 -11    2.80    6.70
   8   1 -11    1.30    3.10
   8   2 -11   98.49    9.60
   8   3 -11    0.70    6.50
   8   4 -11   84.59    6.60
   8   5 -11    9.70    4.70
   8   7 -11    4.50    7.60
   9  -4 -11    0.00    8.10
   9  -3 -11  260.27   12.00
   9  -2 -11   37.80    8.40
   9  -1 -11   39.80    5.00
   9   0 -11    5.20    3.80
   9   1 -11   35.30    4.40
   9   2 -11    9.50    4.30
   9   3 -11  232.48   10.50
   9   4 -11    0.30    7.50
   9   6 -11    0.00    7.40
  10  -5 -11   10.80   11.30
  10  -4 -11   53.39   12.10
  10  -2 -11  116.09   12.80
  10  -1 -11   10.80    6.20
  10   0 -11    8.50    9.00
  10   1 -11    1.50    5.50
  10   2 -11  110.69   11.60
  10   4 -11   23.20   10.80
  10   5 -11    3.90   10.90
  11  -4 -11   22.70   12.00
  11  -3 -11   82.49   12.20
  11  -2 -11   24.40   11.20
  11  -1 -11   34.40    8.30
  11   0 -11    4.30   10.30
  11   4 -11   15.10   12.60
  11   5 -11   18.80   14.20
  12  -3 -11   17.00   12.40
  12  -2 -11   55.49    9.60
  12  -1 -11   17.80    8.70
 -12   1 -12    7.40    9.80
 -11   1 -12   66.29   13.70
 -10  -1 -12    0.00    7.50
 -10   0 -12   16.40    9.10
 -10   1 -12    0.30    4.70
  -9  -2 -12   19.30    8.60
  -9  -1 -12  252.67   15.20
  -9   0 -12   55.09    6.50
  -9   1 -12  232.58   10.80
  -9   2 -12   15.60    8.60
  -9   3 -12   27.50    9.00
  -9   7 -12   12.90   17.30
  -8  -2 -12   13.80    7.70
  -8  -1 -12   20.30    7.30
  -8   0 -12   42.00    4.20
  -8   1 -12   11.70    3.20
  -8   2 -12   22.30    6.80
  -8   4 -12   56.29    9.50
  -8   5 -12   14.30    8.20
  -7  -3 -12   80.19    8.90
  -7  -2 -12   31.70    6.80
  -7  -1 -12   93.19    5.90
  -7   0 -12   68.39    5.10
  -7   1 -12   91.49    5.50
  -7   4 -12   45.20    8.60
  -7   5 -12  385.26   20.60
  -7   7 -12   90.59   12.00
  -7   8 -12   40.20   11.60
  -6  -4 -12   11.70    3.70
  -6  -3 -12    5.50    3.60
  -6  -2 -12    6.30    3.50
  -6  -1 -12   11.50    2.50
  -6   0 -12  659.63   12.10
  -6   1 -12   12.60    2.60
  -6   2 -12   19.60    3.70
  -6   3 -12    0.00    4.80
  -6   5 -12    8.80    5.10
  -6   8 -12   11.70    9.70
  -5  -6 -12   33.00    9.40
  -5  -5 -12  221.78    9.70
  -5  -4 -12    4.50    3.90
  -5  -3 -12   21.00    2.80
  -5  -2 -12  218.78    6.00
  -5  -1 -12  924.51   14.80
  -5   0 -12  765.82   13.20
  -5   1 -12  935.11   15.60
  -5   2 -12  212.88    8.50
  -5   3 -12   19.30    4.00
  -5   4 -12    3.80    3.60
  -5   5 -12  199.38    8.80
  -5   7 -12  101.79   11.30
  -5   8 -12    1.60    7.20
  -5   9 -12    5.80   10.20
  -4  -6 -12  101.89    7.40
  -4  -5 -12    1.90    3.10
  -4  -4 -12   33.50    2.70
  -4  -3 -12  183.18    5.10
  -4  -2 -12    6.80    1.70
  -4  -1 -12   67.99    2.70
  -4   0 -12 1223.58   16.90
  -4   1 -12   77.19    2.70
  -4   2 -12    2.60    1.00
  -4   3 -12  175.68    4.30
  -4   4 -12   53.69    3.90
  -4   5 -12    1.60    3.00
  -4   6 -12   69.59   10.80
  -4   7 -12    2.50    6.70
  -4   8 -12  156.88   11.40
  -4   9 -12    8.70    8.80
  -3  -7 -12  116.59    7.70
  -3  -6 -12   25.90    4.00
  -3  -5 -12  121.19    5.40
  -3  -4 -12   89.99    4.60
  -3  -3 -12  587.44    9.20
  -3  -2 -12    3.70    1.90
  -3  -1 -12 1471.75   17.10
  -3   0 -12   66.79    2.10
  -3   1 -12 1469.55   15.60
  -3   2 -12    3.10    1.00
  -3   3 -12  529.05    8.70
  -3   4 -12   87.79    4.20
  -3   5 -12  120.49    8.20
  -3   6 -12   34.20    5.40
  -3   7 -12   69.09    8.30
  -2  -9 -12    8.50    6.80
  -2  -8 -12   27.00    7.50
  -2  -7 -12    2.90    4.50
  -2  -6 -12  106.49    5.00
  -2  -5 -12   42.10    3.20
  -2  -4 -12   37.30    2.70
  -2  -3 -12    6.10    1.60
  -2  -2 -12    3.40    1.30
  -2  -1 -12    3.00    1.30
  -2   0 -12  431.06    4.70
  -2   1 -12    0.70    0.50
  -2   2 -12    3.80    1.20
  -2   3 -12    5.50    0.90
  -2   4 -12   58.09    3.40
  -2   5 -12   37.20    4.40
  -2   6 -12  103.19    6.10
  -2   7 -12    0.50    5.00
  -2   9 -12    0.00   11.40
  -1  -9 -12   24.70    8.30
  -1  -7 -12  139.79    8.80
  -1  -6 -12  110.89    4.90
  -1  -5 -12  517.25   10.10
  -1  -4 -12   10.10    1.50
  -1  -3 -12  103.49    2.60
  -1  -2 -12   97.69    2.20
  -1  -1 -12  509.95    5.70
  -1   0 -12  342.07    3.60
  -1   1 -12  522.75    4.70
  -1   2 -12   94.69    1.50
  -1   3 -12   97.49    1.80
  -1   4 -12    4.80    1.30
  -1   5 -12  556.24   15.60
  -1   6 -12  106.39    6.90
  -1   7 -12  140.39    8.40
  -1   8 -12   13.90    8.90
   0  -9 -12    0.00    5.20
   0  -8 -12    0.00    5.40
   0  -7 -12    0.00    3.70
   0  -6 -12   32.70    5.90
   0  -5 -12    0.70    1.50
   0  -4 -12  231.68    4.30
   0  -3 -12    1.10    1.20
   0  -2 -12   24.70    1.40
   0  -1 -12    0.60    0.40
   0   0 -12 2150.78   17.60
   0   1 -12    0.70    0.70
   0   2 -12   26.20    1.10
   0   3 -12    1.30    1.10
   0   4 -12  243.18   11.80
   0   5 -12    2.20    2.80
   0   6 -12   32.40    5.10
   0   7 -12    4.40    5.50
   0   8 -12   29.00    6.90
   1  -9 -12   10.60    7.30
   1  -8 -12   23.90    7.40
   1  -7 -12  131.09    8.60
   1  -6 -12  115.29    7.60
   1  -5 -12  521.65    7.90
   1  -4 -12    6.60    1.50
   1  -3 -12   94.39    2.20
   1  -2 -12   94.29    1.90
   1  -1 -12  500.65    6.40
   1   0 -12  349.07    3.10
   1   1 -12  512.05    5.90
   1   2 -12   92.69    2.90
   1   3 -12   96.49    4.30
   1   4 -12    3.50    1.70
   1   5 -12  544.55   12.20
   1   6 -12  111.69    7.20
   1   7 -12  132.39   11.60
   2  -8 -12   59.39   13.30
   2  -7 -12    0.00    8.90
   2  -6 -12  113.19    7.60
   2  -5 -12   39.50    2.50
   2  -4 -12   44.10    2.50
   2  -3 -12    5.20    1.00
   2  -2 -12    4.00    1.10
   2  -1 -12    0.50    0.70
   2   0 -12  430.56    5.40
   2   1 -12    1.30    1.00
   2   2 -12    5.20    1.40
   2   3 -12    5.40    1.60
   2   4 -12   52.79    2.90
   2   5 -12   35.50    3.90
   2   6 -12  103.19    9.60
   3  -8 -12   14.40   12.00
   3  -7 -12   89.89    6.10
   3  -6 -12   34.10    4.30
   3  -5 -12  116.99    4.50
   3  -4 -12   87.69    2.90
   3  -3 -12  551.94    8.40
   3  -2 -12    4.70    0.80
   3  -1 -12 1471.25   16.40
   3   0 -12   62.69    2.00
   3   1 -12 1499.25   16.70
   3   2 -12    3.40    1.10
   3   3 -12  555.34   14.50
   3   4 -12   83.39    5.20
   3   5 -12  128.49    8.90
   3   6 -12   24.60    5.80
   3   9 -12    9.20    7.80
   4  -9 -12    7.30    7.00
   4  -8 -12   15.10    7.30
   4  -7 -12   11.10    5.60
   4  -6 -12   94.59    6.80
   4  -5 -12    1.10    2.60
   4  -4 -12   37.80    2.40
   4  -3 -12  185.18    4.10
   4  -2 -12    5.00    1.20
   4  -1 -12   73.39    2.70
   4   0 -12 1234.68   19.90
   4   1 -12   70.99    3.00
   4   2 -12    6.50    2.30
   4   3 -12  186.28    5.60
   4   4 -12   44.10    4.60
   4   5 -12    5.80    5.40
   4   8 -12   16.90    9.30
   5  -8 -12    1.10    5.10
   5  -7 -12  113.79   11.00
   5  -6 -12   17.50    4.70
   5  -5 -12  209.88    8.40
   5  -4 -12    1.60    3.50
   5  -3 -12   22.70    2.40
   5  -2 -12  212.28    4.60
   5  -1 -12  895.01   12.70
   5   0 -12  762.82   13.50
   5   1 -12  950.40   14.10
   5   2 -12  246.68    6.10
   5   3 -12   13.50    2.70
   5   4 -12    3.50    4.30
   5   5 -12  208.58   12.60
   5   6 -12   15.30    7.20
   5   8 -12    1.90   10.00
   6  -8 -12    0.70    9.60
   6  -6 -12   56.39   12.80
   6  -5 -12    2.90    8.70
   6  -4 -12   17.60    5.90
   6  -3 -12    1.50    2.40
   6  -2 -12   34.00    3.20
   6  -1 -12   13.70    1.80
   6   0 -12  640.54   13.70
   6   1 -12   17.20    2.50
   6   2 -12    7.60    2.80
   6   3 -12    3.50    3.40
   6   4 -12   19.30    6.80
   6   5 -12    6.00    5.30
   6   6 -12   72.99    9.50
   6   7 -12    1.20    6.50
   6   8 -12   29.30    8.90
   7  -6 -12    0.00    8.90
   7  -4 -12   47.00    5.40
   7  -3 -12   76.99    5.20
   7  -2 -12   26.50    5.60
   7  -1 -12   84.79    4.60
   7   0 -12   72.49    4.40
   7   1 -12  100.19    5.10
   7   2 -12   25.80    6.80
   7   3 -12   76.19    5.10
   7   4 -12   45.00    4.50
   7   5 -12  324.97   10.30
   7   6 -12    0.00    5.90
   8  -6 -12   67.99   11.80
   8  -5 -12   16.80    6.00
   8  -4 -12   53.59   10.40
   8  -3 -12    0.00    7.40
   8  -2 -12   22.40    4.70
   8  -1 -12   13.80    3.10
   8   0 -12   25.80    7.60
   8   1 -12   13.10    3.60
   8   2 -12   19.50    4.30
   8   3 -12    1.30    5.70
   8   4 -12   36.30    5.50
   8   5 -12    8.60    4.60
   9  -4 -12   53.79   11.50
   9  -3 -12   29.40    7.10
   9  -2 -12   14.20    8.70
   9  -1 -12  239.68   15.70
   9   0 -12   72.69    5.20
   9   1 -12  186.78    9.40
   9   2 -12   15.90    4.50
   9   3 -12   21.10    5.70
   9   6 -12   50.89   10.70
  10  -5 -12    3.90   11.10
  10  -4 -12   31.20    9.60
  10  -1 -12    8.00    5.80
  10   0 -12   27.40    8.50
  10   1 -12    3.60    6.20
  10   2 -12   45.70    9.60
  10   4 -12    5.90   11.00
  10   5 -12    0.00   12.60
  10   6 -12   35.70   13.00
  11  -4 -12    9.20   12.20
  11  -3 -12   32.80   12.30
  11  -2 -12   34.10    8.40
  11  -1 -12  135.09   10.70
  11   0 -12   10.60    8.70
  11   4 -12    2.80   12.20
  11   5 -12    3.90   14.20
  12  -3 -12   11.40   10.70
  12  -2 -12   20.00    7.90
  12  -1 -12   15.30    7.90
  12   0 -12   72.39   13.40
 -12   1 -13    0.00    9.20
 -11  -5 -13   11.10    6.90
 -11   1 -13   11.80    7.20
 -11   5 -13   41.10   15.40
 -10   0 -13    8.40    7.90
 -10   1 -13    0.00    5.60
  -9  -7 -13   19.60    7.50
  -9  -2 -13    0.00    7.20
  -9  -1 -13   20.50    8.10
  -9   0 -13   11.80    5.00
  -9   1 -13   24.50    7.60
  -9   2 -13    0.00    8.00
  -9   3 -13    0.00    6.80
  -8  -1 -13   23.20    5.00
  -8   0 -13    8.90    3.50
  -8   1 -13   31.10    4.00
  -8   2 -13  147.29   11.70
  -8   4 -13  319.97   18.40
  -8   5 -13    3.90    7.90
  -8   6 -13   30.30   11.60
  -8   7 -13    9.60   11.70
  -7  -3 -13   10.80    6.90
  -7  -2 -13    9.10    6.10
  -7  -1 -13  149.88    7.40
  -7   0 -13    0.00    4.90
  -7   1 -13  156.58    6.10
  -7   4 -13    1.70    7.10
  -7   5 -13   14.30    7.70
  -7   7 -13    5.70    8.10
  -7   8 -13    0.80   11.00
  -6  -5 -13   12.00    8.30
  -6  -4 -13  223.68    7.40
  -6  -3 -13   23.80    4.20
  -6  -2 -13  522.45   14.40
  -6  -1 -13  169.88    7.00
  -6   0 -13    6.70    2.10
  -6   1 -13  171.38    4.60
  -6   2 -13  507.25   13.30
  -6   3 -13   24.80    6.10
  -6   5 -13    7.80    4.90
  -6   7 -13    5.30    6.60
  -6   8 -13   51.79   11.10
  -5  -9 -13    3.70    5.80
  -5  -6 -13    2.60    8.30
  -5  -5 -13   28.40    7.70
  -5  -4 -13  111.09    5.20
  -5  -3 -13   18.30    2.90
  -5  -2 -13  368.76   10.90
  -5  -1 -13    6.70    2.00
  -5   0 -13    9.40    2.20
  -5   1 -13   15.80    2.60
  -5   2 -13  364.66   11.80
  -5   3 -13   25.60    4.40
  -5   4 -13  124.69    9.80
  -5   5 -13   17.00    4.90
  -5   6 -13    8.00    6.40
  -5   7 -13   12.70    8.10
  -5   8 -13   12.80    7.70
  -5   9 -13   23.80   14.80
  -4  -6 -13   20.40    7.50
  -4  -5 -13   21.70    4.70
  -4  -4 -13  466.85    8.70
  -4  -3 -13   98.29    3.80
  -4  -2 -13  595.84   10.20
  -4  -1 -13  114.89    3.30
  -4   0 -13    0.50    2.10
  -4   1 -13  112.69    3.20
  -4   2 -13  573.54   12.90
  -4   3 -13   98.59    3.10
  -4   4 -13  458.95   11.30
  -4   5 -13   17.10    3.70
  -4   7 -13    8.70    5.70
  -4   8 -13  212.78   17.50
  -4   9 -13    0.40    8.50
  -3  -7 -13   41.10    5.70
  -3  -6 -13    0.70    2.70
  -3  -5 -13   77.79    4.80
  -3  -4 -13    6.50    2.30
  -3  -3 -13   96.29    4.40
  -3  -2 -13   29.80    1.90
  -3  -1 -13  549.45    7.20
  -3   0 -13    1.70    1.00
  -3   1 -13  547.45    7.00
  -3   2 -13   28.10    1.40
  -3   3 -13   79.19    2.10
  -3   4 -13    4.10    1.80
  -3   5 -13   64.89    4.10
  -3   6 -13    0.00    6.70
  -3   7 -13   41.10    9.80
  -3   9 -13    2.60   10.30
  -2  -9 -13   10.70    6.80
  -2  -8 -13  244.58   16.20
  -2  -7 -13    8.80    5.10
  -2  -6 -13   16.40    3.30
  -2  -5 -13  131.39    4.80
  -2  -4 -13 1110.59   14.80
  -2  -3 -13   27.00    1.70
  -2  -2 -13  106.79    2.70
  -2  -1 -13    3.40    1.20
  -2   0 -13    0.50    0.70
  -2   1 -13    0.70    0.50
  -2   2 -13  106.39    2.70
  -2   3 -13   22.20    1.40
  -2   4 -13 1110.79   19.00
  -2   5 -13  135.19    6.90
  -2   6 -13   27.00    4.50
  -2   7 -13    3.60    4.80
  -1  -9 -13   42.20    8.90
  -1  -8 -13   12.40    7.40
  -1  -7 -13   59.89    6.90
  -1  -6 -13    8.10    3.10
  -1  -5 -13  123.49    4.10
  -1  -4 -13  267.67    4.60
  -1  -3 -13  197.18    3.30
  -1  -2 -13  246.98    3.60
  -1  -1 -13  165.48    2.60
  -1   0 -13    3.70    0.60
  -1   1 -13  167.78    1.90
  -1   2 -13  252.17    3.30
  -1   3 -13  186.38    3.20
  -1   4 -13  251.57    6.20
  -1   5 -13  171.38    5.80
  -1   6 -13    2.20    3.00
  -1   7 -13   57.99    6.10
  -1   8 -13    7.90    7.00
  -1   9 -13   42.80   15.20
   0  -9 -13    4.80    5.80
   0  -7 -13    1.50    4.00
   0  -6 -13  349.07   13.00
   0  -5 -13    2.40    1.40
   0  -4 -13 1533.65   18.80
   0  -3 -13    1.80    1.30
   0  -2 -13 2541.15   29.10
   0  -1 -13    0.40    0.50
   0   0 -13   27.00    1.70
   0   1 -13    1.10    0.60
   0   2 -13 2569.54   24.70
   0   3 -13    0.90    1.20
   0   4 -13 1530.65   35.00
   0   5 -13    4.80    3.50
   0   6 -13  361.16   13.10
   0   7 -13    5.20    4.50
   0   8 -13   46.00    9.70
   1  -9 -13   26.30    8.20
   1  -8 -13    8.70   11.20
   1  -7 -13   57.89   11.50
   1  -6 -13    5.00    4.10
   1  -5 -13  124.29    3.80
   1  -4 -13  267.57    4.40
   1  -3 -13  193.48    3.20
   1  -2 -13  249.48    3.60
   1  -1 -13  166.58    2.80
   1   0 -13    3.90    0.60
   1   1 -13  165.08    2.40
   1   2 -13  244.28    5.30
   1   3 -13  184.68    6.20
   1   4 -13  267.17    7.10
   1   5 -13  120.79    4.90
   1   6 -13    1.60    3.90
   1   7 -13   62.79    9.40
   2  -8 -13  253.67   19.50
   2  -7 -13    6.00    9.30
   2  -6 -13   14.40    4.40
   2  -5 -13  129.49    3.70
   2  -4 -13 1130.79   17.40
   2  -3 -13   24.50    1.50
   2  -2 -13  104.59    2.50
   2  -1 -13    1.20    0.60
   2   0 -13    0.00    0.80
   2   1 -13    1.10    1.30
   2   2 -13  107.69    4.20
   2   3 -13   23.20    1.80
   2   4 -13 1146.39   19.20
   2   5 -13  132.99    6.40
   2   6 -13    6.30    6.00
   3  -9 -13   13.80    6.70
   3  -8 -13    0.00    9.80
   3  -7 -13   57.59    5.80
   3  -6 -13    4.30    3.20
   3  -5 -13   75.29    3.90
   3  -4 -13    5.20    1.80
   3  -3 -13   84.59    2.40
   3  -2 -13   27.70    1.30
   3  -1 -13  547.65    6.90
   3   0 -13    1.20    0.90
   3   1 -13  556.04    9.80
   3   2 -13   28.00    2.10
   3   3 -13   78.79    4.80
   3   4 -13    4.90    3.10
   3   5 -13   75.09    7.00
   3   6 -13    0.00    4.80
   3   8 -13    0.00    8.20
   4  -9 -13    4.30    5.90
   4  -8 -13  200.68   14.40
   4  -7 -13   15.30    5.90
   4  -6 -13   14.60    4.20
   4  -5 -13   17.00    2.80
   4  -4 -13  462.55    8.50
   4  -3 -13  102.39    3.30
   4  -2 -13  594.94    9.00
   4  -1 -13   81.59    2.20
   4   0 -13    1.70    1.30
   4   1 -13   99.69    2.60
   4   2 -13  579.84   15.10
   4   3 -13   99.19    4.10
   4   4 -13  472.35   13.80
   4   5 -13   27.10    5.90
   4   6 -13    5.90    5.80
   4   8 -13  181.68   15.90
   5  -9 -13    1.90    6.60
   5  -8 -13    0.00    5.50
   5  -7 -13   27.70    6.90
   5  -6 -13    4.90    3.80
   5  -5 -13   14.90    3.30
   5  -4 -13  119.39    6.10
   5  -3 -13   25.80    2.80
   5  -2 -13  361.16    7.00
   5  -1 -13   12.90    2.00
   5   0 -13    7.90    2.10
   5   1 -13    8.50    2.00
   5   2 -13  373.36    7.90
   5   3 -13   17.90    2.90
   5   4 -13  114.09    9.10
   5   5 -13   17.50    6.30
   5   6 -13    0.80    6.70
   5   8 -13    0.00    9.70
   5   9 -13    0.00   12.30
   6  -8 -13   46.70   13.40
   6  -5 -13    3.00    5.30
   6  -4 -13  229.18    6.90
   6  -3 -13   18.80    2.70
   6  -2 -13  523.85   10.60
   6  -1 -13  169.08    4.50
   6   0 -13    2.20    2.80
   6   1 -13  176.68    6.10
   6   2 -13  521.65   14.30
   6   3 -13   12.90    3.50
   6   4 -13  185.58    9.90
   6   5 -13   11.10    5.70
   6   6 -13   13.70    7.80
   6   7 -13    0.30    6.40
   7  -8 -13   17.90   13.10
   7  -6 -13    1.20    8.40
   7  -5 -13   26.10    8.80
   7  -4 -13    1.50    4.50
   7  -3 -13   14.50    4.10
   7  -2 -13   17.50    4.10
   7  -1 -13  160.18    6.00
   7   0 -13    0.50    2.70
   7   1 -13  149.09    6.10
   7   2 -13    9.00    3.90
   7   3 -13   11.60    3.50
   7   4 -13    3.60    3.50
   7   5 -13   23.40    4.10
   7   6 -13   17.20    9.00
   7   7 -13   35.60    9.60
   8  -6 -13   42.30   10.70
   8  -5 -13   20.60    9.60
   8  -4 -13  359.06   19.30
   8  -3 -13   26.80    8.70
   8  -2 -13  139.99    7.60
   8  -1 -13   30.30    3.30
   8   0 -13    0.00    5.40
   8   1 -13   32.90    4.40
   8   2 -13  117.49    6.70
   8   3 -13   26.60    5.40
   8   4 -13  322.17   12.90
   8   5 -13    0.00    7.50
   8   6 -13   16.40    7.30
   9  -5 -13   19.20    7.70
   9  -4 -13   54.59   10.10
   9  -3 -13    7.10    6.10
   9  -2 -13    6.90    5.80
   9  -1 -13   33.10    4.40
   9   0 -13    9.40    3.90
   9   1 -13   26.20    4.70
   9   2 -13    5.90    3.60
   9   3 -13    2.50    6.10
   9   7 -13   28.50   15.10
  10  -5 -13    5.10    9.80
  10  -4 -13  210.08   16.30
  10  -3 -13    0.00    9.80
  10  -2 -13  126.89   14.40
  10  -1 -13    5.80    7.40
  10   0 -13    8.10    5.70
  10   1 -13    5.10    6.00
  10   2 -13  152.38   13.70
  10   4 -13  183.88   18.90
  10   5 -13   19.00    8.70
  10   6 -13   10.80   15.60
  11  -4 -13   24.60   12.50
  11  -3 -13   26.10   12.20
  11  -2 -13   11.00   11.10
  11  -1 -13   27.50    8.00
  11   0 -13    9.40   10.60
  11   1 -13   44.10   10.70
  11   4 -13    0.00   11.20
  11   5 -13    2.20   10.70
  12  -3 -13   34.90   11.90
  12  -2 -13  146.09   16.40
  12  -1 -13    8.90    8.40
  12   0 -13    0.80    8.40
 -12   1 -14    4.30    9.80
 -11   1 -14  122.29   13.40
 -10   0 -14    1.00    8.10
  -9  -2 -14    0.40    8.30
  -9  -1 -14  166.58   13.10
  -9   0 -14   32.70    6.10
  -9   1 -14  140.29    8.70
  -9   2 -14    0.00    8.10
  -9   3 -14    0.00    6.90
  -8  -2 -14    4.30    6.60
  -8  -1 -14    4.00    4.50
  -8   0 -14   22.00    5.10
  -8   1 -14    0.00    4.00
  -8   2 -14   13.80    6.60
  -8   4 -14   16.50    8.30
  -8   5 -14    0.00    7.90
  -8   7 -14    0.00    8.80
  -7  -3 -14   28.80    5.20
  -7  -1 -14  402.26   17.70
  -7   0 -14   11.80    5.50
  -7   1 -14  417.96   12.30
  -7   2 -14   18.80    6.00
  -7   4 -14    6.60    7.40
  -7   5 -14  292.97   18.20
  -7   7 -14   68.69   11.00
  -7   8 -14    3.00   11.30
  -6  -6 -14    5.70    7.20
  -6  -4 -14   47.50    5.40
  -6  -3 -14    4.90    3.80
  -6  -2 -14   41.10    4.60
  -6  -1 -14   11.40    3.80
  -6   0 -14  315.67    8.00
  -6   1 -14    5.10    2.50
  -6   2 -14   30.70    6.60
  -6   3 -14   16.00    6.40
  -6   5 -14    9.20    5.10
  -6   6 -14   15.00    8.70
  -6   7 -14    7.70    7.00
  -6   8 -14   16.70   10.00
  -5  -9 -14    9.70    6.80
  -5  -6 -14   12.70    8.60
  -5  -4 -14   35.70    3.80
  -5  -3 -14   34.10    3.20
  -5  -2 -14   15.50    2.80
  -5  -1 -14 1422.16   21.80
  -5   0 -14  281.97    6.20
  -5   1 -14 1382.26   25.80
  -5   2 -14   14.40    4.70
  -5   3 -14   28.50    4.60
  -5   4 -14   16.90    4.30
  -5   5 -14  411.26   15.20
  -5   8 -14    0.00    9.40
  -4  -6 -14   20.90    8.30
  -4  -5 -14    3.10    4.90
  -4  -4 -14    8.80    2.10
  -4  -3 -14  114.49    3.70
  -4  -2 -14   42.40    2.80
  -4  -1 -14  108.69    3.30
  -4   0 -14  410.26    7.30
  -4   1 -14  108.49    3.10
  -4   2 -14   30.20    1.40
  -4   3 -14  113.59    3.40
  -4   4 -14   14.40    3.00
  -4   5 -14    1.30    2.90
  -4   7 -14   16.10    6.30
  -4   8 -14  186.88   16.70
  -4   9 -14    0.00    8.50
  -3  -8 -14   17.60    6.80
  -3  -7 -14  267.17   11.40
  -3  -6 -14    3.50    3.10
  -3  -5 -14  560.94   11.20
  -3  -4 -14    8.40    1.90
  -3  -3 -14   57.89    3.70
  -3  -2 -14  168.38    3.80
  -3  -1 -14  483.85    7.60
  -3   0 -14   19.40    1.30
  -3   1 -14  480.05    5.90
  -3   2 -14  168.28    3.60
  -3   3 -14   49.50    2.00
  -3   4 -14    7.80    2.00
  -3   6 -14    4.50    7.00
  -3   7 -14  216.28   13.30
  -3   9 -14   24.80   13.00
  -2  -9 -14    0.00    6.20
  -2  -8 -14    9.20    6.30
  -2  -7 -14   76.19    9.40
  -2  -6 -14   26.30    4.90
  -2  -5 -14   51.39    3.50
  -2  -4 -14   75.89    3.40
  -2  -3 -14   23.70    1.90
  -2  -2 -14   13.70    2.00
  -2  -1 -14  103.79    2.10
  -2   0 -14    4.50    0.80
  -2   1 -14   90.89    1.60
  -2   2 -14    7.00    1.20
  -2   3 -14   23.50    1.60
  -2   4 -14   72.39    4.10
  -2   5 -14   57.19    4.90
  -2   6 -14   21.80    4.40
  -2   7 -14   43.40    6.60
  -2   9 -14    0.00   12.80
  -1  -9 -14    3.50    5.50
  -1  -8 -14   11.90    6.20
  -1  -7 -14   40.90    6.20
  -1  -6 -14   56.49    4.60
  -1  -5 -14  470.75    9.50
  -1  -4 -14  201.28    3.80
  -1  -3 -14   62.09    1.90
  -1  -2 -14    7.70    1.10
  -1  -1 -14 1380.96   15.00
  -1   0 -14  123.99    1.80
  -1   1 -14 1383.66   11.20
  -1   2 -14    6.30    0.80
  -1   3 -14   67.09    1.90
  -1   4 -14  214.28    7.70
  -1   5 -14  495.45   10.60
  -1   6 -14   61.39    4.20
  -1   7 -14   49.00    5.90
  -1   8 -14   13.10    6.30
  -1   9 -14    9.40   13.80
   0  -9 -14    0.00    5.30
   0  -8 -14   33.70    9.10
   0  -7 -14    0.00    3.60
   0  -6 -14    2.10    3.30
   0  -5 -14    1.60    1.30
   0  -4 -14  323.77    5.30
   0  -3 -14    0.80    1.10
   0  -2 -14   13.30    1.50
   0  -1 -14    0.10    0.40
   0   0 -14 1009.20   10.00
   0   1 -14    0.30    0.60
   0   2 -14   25.80    1.60
   0   3 -14    0.60    1.70
   0   4 -14  321.57    9.30
   0   5 -14    3.60    3.40
   0   6 -14    6.00    4.60
   0   7 -14    0.00    4.40
   0   8 -14   66.19   10.40
   1  -9 -14    0.50    6.30
   1  -8 -14    0.00   10.70
   1  -7 -14   46.10    9.70
   1  -6 -14   52.49    4.80
   1  -5 -14  485.55    8.20
   1  -4 -14  190.98    3.60
   1  -3 -14   63.09    1.90
   1  -2 -14    5.90    0.70
   1  -1 -14 1393.56   15.30
   1   0 -14  127.09    1.90
   1   1 -14 1375.26   15.40
   1   2 -14    9.20    1.70
   1   3 -14   69.09    3.80
   1   4 -14  184.18    7.50
   1   5 -14  476.95   11.10
   1   6 -14   60.49    5.60
   1   7 -14   52.69    8.50
   2  -9 -14    1.60    5.60
   2  -8 -14   15.70    5.80
   2  -7 -14   77.29    6.00
   2  -6 -14   21.60    3.60
   2  -5 -14   57.09    2.70
   2  -4 -14   78.59    2.50
   2  -3 -14   22.10    1.50
   2  -2 -14    7.30    1.10
   2  -1 -14   97.09    1.80
   2   0 -14    3.60    0.90
   2   1 -14   94.49    2.90
   2   2 -14    5.20    2.30
   2   3 -14   22.10    2.20
   2   4 -14   83.29    3.60
   2   5 -14   48.10    4.40
   2   6 -14   25.90    6.90
   3  -9 -14    7.30    7.50
   3  -8 -14    9.60    5.30
   3  -7 -14  275.87   10.10
   3  -6 -14    1.40    3.10
   3  -5 -14  545.85   11.20
   3  -4 -14   10.60    1.70
   3  -3 -14   50.99    2.00
   3  -2 -14  169.48    2.80
   3  -1 -14  480.85    5.90
   3   0 -14   20.70    1.60
   3   1 -14  471.95   11.60
   3   2 -14  151.48    4.70
   3   3 -14   48.60    2.70
   3   4 -14   10.70    3.40
   3   5 -14  601.64   22.50
   3   6 -14    4.10    5.10
   3   8 -14    0.00    9.10
   3   9 -14    7.30   12.30
   4  -9 -14    4.30    7.00
   4  -8 -14   18.10    7.30
   4  -7 -14   37.30    8.30
   4  -6 -14   26.80    5.00
   4  -5 -14    4.10    3.10
   4  -4 -14    6.30    1.60
   4  -3 -14  111.99    3.40
   4  -2 -14   45.60    2.00
   4  -1 -14  104.09    3.00
   4   0 -14  415.66    7.20
   4   1 -14  100.69    2.30
   4   2 -14   26.20    2.00
   4   3 -14  115.09    6.00
   4   4 -14   13.20    4.00
   4   5 -14    8.90    5.30
   4   6 -14   13.20    6.80
   4   8 -14   20.20    9.90
   5  -8 -14    5.70    6.40
   5  -7 -14   40.50    7.80
   5  -6 -14    2.90    3.00
   5  -5 -14  386.26   18.00
   5  -4 -14   19.50    3.50
   5  -3 -14   34.70    2.40
   5  -2 -14   14.00    1.80
   5  -1 -14 1376.86   22.20
   5   0 -14  280.17    6.50
   5   1 -14 1372.56   19.60
   5   2 -14   13.10    2.40
   5   3 -14   32.80    3.30
   5   4 -14   25.10    6.00
   5   5 -14  407.86   18.40
   5   6 -14    8.50    5.60
   6  -8 -14    0.00   12.20
   6  -7 -14    8.30    6.00
   6  -6 -14   26.10    7.00
   6  -5 -14    4.80    4.60
   6  -4 -14   48.50    5.50
   6  -3 -14    2.00    2.30
   6  -2 -14   36.40    2.60
   6  -1 -14    5.40    1.90
   6   0 -14  304.17    8.20
   6   1 -14    7.00    2.80
   6   2 -14   28.60    3.30
   6   3 -14    0.40    4.30
   6   4 -14   34.50    7.10
   6   5 -14    3.40    5.50
   6   6 -14   12.60    6.20
   6   7 -14    7.50    8.10
   7  -8 -14   15.10   12.30
   7  -6 -14   10.90    8.70
   7  -5 -14  303.37   15.70
   7  -4 -14    0.40    3.00
   7  -3 -14   18.30    5.30
   7  -2 -14   12.30    3.40
   7  -1 -14  393.46   12.40
   7   0 -14   10.60    3.40
   7   1 -14  391.86   12.80
   7   2 -14   11.40    3.60
   7   3 -14   29.80    4.10
   7   4 -14    5.40    4.40
   7   5 -14  326.37   12.80
   7   6 -14   11.90    5.90
   8  -6 -14    3.40    9.70
   8  -5 -14    9.20    5.60
   8  -4 -14    8.60    4.80
   8  -3 -14    0.00    5.50
   8  -2 -14  108.09   11.20
   8  -1 -14    0.80    3.50
   8   0 -14   17.40    4.50
   8   1 -14    0.00    3.40
   8   2 -14   11.80    3.50
   8   3 -14    3.70    5.40
   8   4 -14   21.70    5.30
   8   6 -14    0.00    7.00
   8   7 -14    0.00    7.90
   9  -5 -14  162.38   12.80
   9  -4 -14   48.80   11.30
   9  -3 -14   27.80    9.60
   9  -2 -14    2.10    4.50
   9  -1 -14  164.38    7.10
   9   0 -14   35.90    4.60
   9   1 -14  167.08    7.50
   9   2 -14    0.00    3.60
   9   3 -14    3.40    7.30
   9   5 -14   70.59   11.30
  10  -5 -14   15.50    6.70
  10  -4 -14   26.90   11.80
  10  -3 -14   28.70    9.80
  10  -2 -14   25.40   15.90
  10  -1 -14    7.70    6.80
  10   0 -14    4.70    6.10
  10   1 -14    5.00    8.50
  10   2 -14   24.30    9.90
  10   4 -14    6.60    6.70
  10   5 -14    6.30   12.60
  10   6 -14   11.30    7.90
  11  -4 -14    4.20   10.40
  11  -3 -14    0.00   11.20
  11  -2 -14    3.00   10.70
  11  -1 -14  166.98   11.60
  11   0 -14   15.70    9.70
  11   1 -14  152.18   14.50
  11   4 -14    0.00   12.30
  11   5 -14  106.19   16.60
  12  -3 -14   28.50   13.30
  12  -2 -14   38.70   13.00
  12  -1 -14    5.70    8.40
  12   0 -14   37.90   12.60
 -12   1 -15    0.00    8.40
 -10  -6 -15    9.70    7.20
 -10   0 -15    0.00    8.40
  -9  -1 -15   95.29   11.40
  -9   0 -15    4.50    5.40
  -9   1 -15   95.29    8.00
  -9   2 -15   38.50    9.50
  -8  -2 -15  245.48   10.10
  -8  -1 -15   36.50    5.60
  -8   0 -15    3.10    4.00
  -8   1 -15   47.90    5.50
  -8   2 -15  232.98   14.10
  -8   4 -15   67.09   10.10
  -8   5 -15   37.20   10.50
  -8   7 -15    3.80    8.60
  -7  -8 -15    0.00    5.20
  -7  -2 -15    9.10    6.40
  -7  -1 -15    7.80    5.90
  -7   0 -15    2.90    3.80
  -7   1 -15    2.70    5.00
  -7   2 -15    2.10    6.20
  -7   3 -15   63.39    8.80
  -7   4 -15    0.00    7.00
  -7   5 -15   35.80    9.90
  -7   7 -15   19.20    8.90
  -7   8 -15    0.00    9.10
  -6  -6 -15   16.20    7.90
  -6  -4 -15  392.56   16.80
  -6  -3 -15    2.50    3.20
  -6  -2 -15  151.08    7.10
  -6  -1 -15    2.50    3.60
  -6   0 -15    0.30    3.60
  -6   1 -15    1.90    2.40
  -6   2 -15  181.18   11.10
  -6   3 -15    8.90    6.30
  -6   5 -15    6.30    4.50
  -6   7 -15    0.00    8.30
  -6   8 -15   70.39   16.80
  -5  -6 -15   20.40    9.10
  -5  -5 -15   30.80    8.00
  -5  -4 -15   59.39    4.00
  -5  -3 -15  139.69    5.20
  -5  -2 -15    3.20    2.50
  -5  -1 -15  275.97    6.80
  -5   0 -15    2.80    2.10
  -5   1 -15  272.97    6.60
  -5   2 -15    8.80    3.20
  -5   3 -15  127.49    7.00
  -5   4 -15   54.99    5.80
  -5   5 -15   24.40    8.10
  -5   8 -15    8.00    7.90
  -4  -9 -15    0.00    5.30
  -4  -6 -15   50.99    8.70
  -4  -5 -15   22.00    4.00
  -4  -4 -15  205.28    5.30
  -4  -3 -15    0.10    1.60
  -4  -2 -15  583.14   10.50
  -4  -1 -15   14.40    2.40
  -4   0 -15    0.80    2.30
  -4   1 -15   17.70    1.90
  -4   2 -15  570.44   14.80
  -4   3 -15    1.50    2.50
  -4   4 -15  187.48    6.60
  -4   5 -15   16.50    4.40
  -4   6 -15   48.40    9.10
  -4   7 -15   35.00    7.40
  -4   8 -15   47.60   11.70
  -4   9 -15    0.00    8.60
  -3  -8 -15    0.00    4.90
  -3  -7 -15    7.10    4.10
  -3  -6 -15    0.00    3.30
  -3  -5 -15   35.20    3.50
  -3  -4 -15    4.60    1.80
  -3  -3 -15   65.09    3.10
  -3  -2 -15   43.10    2.30
  -3  -1 -15   97.29    2.20
  -3   0 -15    0.50    1.00
  -3   1 -15  101.49    2.20
  -3   2 -15   49.30    2.30
  -3   3 -15   65.89    2.30
  -3   4 -15    5.00    4.00
  -3   6 -15    5.80    4.60
  -3   7 -15   31.50    6.30
  -3   8 -15    5.80    7.90
  -3   9 -15   61.29   13.40
  -2  -9 -15   14.10    7.00
  -2  -8 -15  215.78   15.20
  -2  -7 -15    5.50    4.90
  -2  -6 -15   40.40    5.40
  -2  -5 -15    1.30    2.00
  -2  -4 -15  405.46    8.40
  -2  -3 -15   81.19    2.90
  -2  -2 -15 1320.37   15.50
  -2  -1 -15  231.28    3.90
  -2   0 -15    0.00    0.70
  -2   1 -15  229.28    3.50
  -2   2 -15 1299.17   14.30
  -2   3 -15   76.19    2.10
  -2   4 -15  391.36    8.80
  -2   5 -15    0.00    4.60
  -2   6 -15   53.89    5.20
  -2   7 -15    5.40    7.40
  -2   9 -15   25.50   13.70
  -1  -9 -15    9.60    6.70
  -1  -8 -15   12.60    6.30
  -1  -7 -15   45.20    6.30
  -1  -6 -15   38.60    4.60
  -1  -5 -15    4.60    1.60
  -1  -4 -15    3.20    1.10
  -1  -3 -15  803.92    9.60
  -1  -2 -15    2.40    1.00
  -1  -1 -15   12.90    0.80
  -1   0 -15    1.20    0.50
  -1   1 -15   16.60    0.90
  -1   2 -15    0.50    0.70
  -1   3 -15  814.02   10.60
  -1   4 -15    7.60    2.20
  -1   5 -15   27.00    3.20
  -1   6 -15   32.50    4.20
  -1   7 -15   49.40    5.20
  -1   8 -15    8.60    8.60
   0  -9 -15    6.20    6.20
   0  -8 -15  259.17   16.50
   0  -7 -15    0.00    3.60
   0  -6 -15    7.10    3.80
   0  -5 -15    1.40    1.90
   0  -4 -15  867.71   11.50
   0  -3 -15    1.80    1.00
   0  -2 -15  662.43    8.00
   0  -1 -15    0.20    0.40
   0   0 -15   11.10    0.80
   0   1 -15    0.10    0.70
   0   2 -15  669.43    9.90
   0   3 -15    0.00    1.60
   0   4 -15  882.51   15.20
   0   5 -15    1.30    2.50
   0   6 -15   11.80    4.50
   0   7 -15    2.90    4.70
   0   8 -15  254.57   15.90
   1  -9 -15   10.60    6.90
   1  -8 -15   14.00    5.30
   1  -7 -15   54.69    6.90
   1  -6 -15   38.80    3.70
   1  -5 -15    7.60    1.80
   1  -4 -15    2.90    1.20
   1  -3 -15  821.92   12.50
   1  -2 -15    1.50    0.60
   1  -1 -15   19.30    1.20
   1   0 -15    1.50    0.60
   1   1 -15   12.60    1.60
   1   2 -15    2.70    2.30
   1   3 -15  815.12   14.90
   1   4 -15    2.10    3.10
   1   5 -15    6.30    2.50
   1   6 -15   37.80    4.80
   1   7 -15   44.60    7.50
   2  -9 -15   20.90    7.50
   2  -8 -15  190.18   11.10
   2  -7 -15   15.40    4.50
   2  -6 -15   42.70    4.20
   2  -5 -15    0.90    1.30
   2  -4 -15  408.66    7.00
   2  -3 -15   77.29    2.20
   2  -2 -15 1333.57   15.50
   2  -1 -15  226.98    3.10
   2   0 -15    1.10    0.90
   2   1 -15  218.58    4.30
   2   2 -15 1143.99   36.30
   2   3 -15   77.79    3.80
   2   4 -15  391.56    8.20
   2   5 -15    2.00    3.10
   2   6 -15   56.49    8.10
   3  -9 -15   70.19   10.50
   3  -8 -15    8.00    5.40
   3  -7 -15   11.70    3.70
   3  -6 -15    5.10    2.80
   3  -5 -15   27.20    2.50
   3  -4 -15    5.00    1.40
   3  -3 -15   68.79    2.30
   3  -2 -15   42.90    1.60
   3  -1 -15   99.99    2.60
   3   0 -15    1.50    1.30
   3   1 -15  107.79    2.90
   3   2 -15   37.40    2.90
   3   3 -15   66.29    2.90
   3   4 -15    7.00    3.50
   3   5 -15   38.80    6.90
   3   6 -15    7.70    5.60
   3   8 -15   15.30   10.30
   4  -9 -15    8.70    6.40
   4  -8 -15   36.90    8.50
   4  -7 -15   53.09    7.90
   4  -6 -15   43.30    5.70
   4  -5 -15   25.70    3.10
   4  -4 -15  194.88    4.40
   4  -3 -15    1.40    1.20
   4  -2 -15  560.24    7.90
   4  -1 -15   11.60    1.50
   4   0 -15    2.90    1.40
   4   1 -15   12.20    1.20
   4   2 -15  559.54   10.00
   4   3 -15    0.00    3.10
   4   4 -15  195.08    8.20
   4   5 -15   33.20    6.50
   4   6 -15   43.20    8.10
   4   8 -15   29.00    9.20
   5  -8 -15    3.80    5.60
   5  -7 -15   12.10    6.50
   5  -6 -15   35.00    5.10
   5  -5 -15   11.20    3.10
   5  -4 -15   67.69    4.60
   5  -3 -15  130.89    4.80
   5  -2 -15    4.90    1.50
   5  -1 -15  270.87    5.90
   5   0 -15    0.40    1.70
   5   1 -15  276.67    5.90
   5   2 -15    4.90    2.70
   5   3 -15  137.99    5.20
   5   5 -15   11.20    6.40
   5   6 -15   21.70    6.90
   6  -8 -15  100.69   15.40
   6  -7 -15    7.20    5.40
   6  -6 -15    7.70    6.00
   6  -5 -15    8.10    3.20
   6  -4 -15  381.56   13.50
   6  -3 -15    3.30    1.90
   6  -2 -15  158.78    4.70
   6  -1 -15    2.10    1.80
   6   0 -15    3.00    2.30
   6   1 -15    2.20    2.90
   6   2 -15  168.08    5.30
   6   3 -15    5.70    5.00
   6   4 -15  324.67   19.30
   6   5 -15    8.40    5.80
   6   6 -15   16.60    7.80
   6   7 -15    5.20    6.30
   7  -8 -15    8.70   11.90
   7  -6 -15    5.40    8.90
   7  -5 -15   26.20    4.50
   7  -4 -15    5.90    3.30
   7  -3 -15   67.99    3.90
   7  -2 -15    9.10    3.60
   7  -1 -15    9.40    2.60
   7   0 -15    0.00    3.90
   7   1 -15   10.00    4.30
   7   2 -15   11.10    3.90
   7   3 -15   64.09    5.10
   7   4 -15    0.00    4.30
   7   5 -15   28.00    5.80
   7   6 -15   10.20    7.70
   8  -5 -15   25.00    6.50
   8  -4 -15   52.59    8.50
   8  -3 -15   21.10    8.40
   8  -2 -15  242.68    8.30
   8  -1 -15   38.60    5.20
   8   0 -15    4.90    2.70
   8   1 -15   43.40    4.50
   8   2 -15  206.48    7.50
   8   3 -15    3.40    3.70
   8   4 -15   73.19    7.20
   8   5 -15   21.00    6.80
   8   6 -15    5.50    8.10
   9  -5 -15    7.10    5.50
   9  -4 -15    7.10    8.60
   9  -3 -15   22.90    9.70
   9  -2 -15   44.50    6.40
   9  -1 -15   91.59    5.90
   9   0 -15    3.70    3.70
   9   1 -15   82.29    5.90
   9   2 -15   35.40    5.00
   9   3 -15   17.40    7.90
   9   4 -15   19.50    9.50
   9   5 -15    4.70    8.50
  10  -5 -15   25.50   12.50
  10  -4 -15   33.40   11.80
  10  -3 -15   26.80    9.90
  10  -1 -15   11.20    6.20
  10   0 -15   19.30    6.20
  10   1 -15    3.00    6.20
  10   2 -15  428.46   21.90
  10   4 -15   19.10    7.00
  10   5 -15    0.00    8.80
  10   6 -15   11.50   16.20
  11  -4 -15   12.20   10.60
  11  -3 -15   17.60   10.50
  11  -2 -15    2.70    9.30
  11  -1 -15  127.59   10.30
  11   0 -15    7.80   10.70
  11   4 -15    2.20    7.30
  12  -3 -15   18.20    7.60
  12  -2 -15   39.40    9.30
  12  -1 -15    2.60    8.40
  12   0 -15    4.90   11.70
  12   1 -15    2.20   12.30
 -12  -3 -16   11.60    7.60
 -12   1 -16    2.30    8.30
 -12   3 -16    0.00    6.50
 -11   0 -16   40.00   11.90
 -11   1 -16   68.69   14.20
 -10  -1 -16    0.00    8.60
 -10   0 -16  298.07   20.20
  -9  -1 -16   82.69   10.90
  -9   0 -16    2.40    5.40
  -9   1 -16  121.59   11.90
  -8  -7 -16    4.80    9.30
  -8  -3 -16  117.09   11.50
  -8  -2 -16   25.20    5.70
  -8  -1 -16   51.99    5.90
  -8   0 -16  218.78    9.20
  -8   1 -16   49.90    4.80
  -8   2 -16   28.60    8.10
  -8   4 -16   43.20    9.40
  -8   5 -16    0.00    8.90
  -8   7 -16    4.40    7.60
  -7  -8 -16    5.30   11.80
  -7  -2 -16   11.10    7.20
  -7  -1 -16  288.77   14.80
  -7   0 -16   22.90    6.10
  -7   1 -16  284.07    8.50
  -7   2 -16   21.30    6.10
  -7   3 -16  204.58   13.20
  -7   4 -16   24.10    8.20
  -7   5 -16   27.00    8.50
  -7   7 -16   10.50    8.50
  -7   8 -16    9.30   10.00
  -6  -4 -16  134.19    9.70
  -6  -3 -16    8.20    4.40
  -6  -2 -16  128.79    6.80
  -6  -1 -16   15.40    4.00
  -6   0 -16  360.86   10.90
  -6   1 -16   15.40    2.30
  -6   2 -16  124.39    9.50
  -6   3 -16    9.10    6.00
  -6   5 -16    0.00    7.40
  -6   7 -16   23.00    8.40
  -6   8 -16    6.20   11.80
  -5  -6 -16   36.60    9.40
  -5  -5 -16  132.99   11.20
  -5  -4 -16   26.30    3.10
  -5  -3 -16    9.80    2.80
  -5  -2 -16    8.20    2.30
  -5  -1 -16  432.56    9.40
  -5   0 -16   98.59    4.00
  -5   1 -16  399.86    8.60
  -5   2 -16   12.40    3.20
  -5   3 -16    5.10    5.30
  -5   4 -16    9.50    4.70
  -5   5 -16  114.09   10.80
  -5   6 -16   40.00    8.30
  -5   8 -16   23.80   11.30
  -4  -9 -16    3.20    6.40
  -4  -6 -16  119.99   11.10
  -4  -5 -16   11.30    3.40
  -4  -4 -16  195.08    5.20
  -4  -3 -16   10.60    2.00
  -4  -2 -16   93.99    3.20
  -4  -1 -16   12.00    1.70
  -4   0 -16 1718.73   23.20
  -4   1 -16   15.30    1.80
  -4   2 -16  102.29    5.00
  -4   3 -16   10.50    2.60
  -4   4 -16  195.68    6.60
  -4   5 -16   13.00    3.80
  -4   7 -16    0.00    5.50
  -4   8 -16   11.20    6.50
  -4   9 -16    0.00    7.30
  -3  -8 -16    1.10    5.50
  -3  -7 -16   74.49    9.00
  -3  -6 -16   16.20    3.90
  -3  -5 -16  362.66   10.40
  -3  -4 -16    6.60    1.80
  -3  -3 -16   13.10    2.20
  -3  -2 -16    6.10    1.70
  -3  -1 -16  460.25    7.70
  -3   0 -16  126.39    2.80
  -3   1 -16  450.45    5.50
  -3   2 -16    6.20    1.20
  -3   3 -16    9.40    1.60
  -3   4 -16    7.90    2.70
  -3   6 -16   18.80    5.40
  -3   7 -16   53.79    6.60
  -3   8 -16   11.00    8.30
  -3   9 -16   52.99   14.50
  -2  -9 -16    7.50    6.90
  -2  -8 -16    9.90    7.10
  -2  -7 -16    8.00    5.40
  -2  -6 -16  136.69    8.20
  -2  -5 -16    1.70    1.80
  -2  -4 -16  199.28    4.60
  -2  -3 -16    4.50    2.00
  -2  -2 -16   75.89    2.10
  -2  -1 -16    7.40    1.80
  -2   0 -16  854.81   12.10
  -2   1 -16    5.60    0.90
  -2   2 -16   80.79    1.90
  -2   3 -16    4.00    1.30
  -2   4 -16  179.08    5.30
  -2   5 -16    4.60    3.80
  -2   6 -16  147.49    7.30
  -2   7 -16    2.30    5.20
  -2   8 -16   23.70    9.50
  -2   9 -16    1.30    8.80
  -1  -9 -16    6.70    6.30
  -1  -8 -16   27.40    7.60
  -1  -7 -16   35.90    6.10
  -1  -6 -16    1.70    2.50
  -1  -5 -16   69.89    3.40
  -1  -4 -16   11.00    1.60
  -1  -3 -16  213.68    3.60
  -1  -2 -16   13.60    1.20
  -1  -1 -16  710.63    8.60
  -1   0 -16  351.96    3.60
  -1   1 -16  699.33    7.60
  -1   2 -16   11.70    1.10
  -1   3 -16  230.58    4.30
  -1   4 -16   14.70    2.90
  -1   5 -16   74.29    4.00
  -1   6 -16    6.50    3.60
  -1   7 -16   36.40    5.00
  -1   8 -16   13.50    8.50
   0  -9 -16    1.60    6.60
   0  -8 -16   13.40    6.20
   0  -7 -16    4.40    4.50
   0  -6 -16   83.99    5.50
   0  -5 -16    0.80    1.40
   0  -4 -16  227.48    4.30
   0  -3 -16    0.50    1.00
   0  -2 -16  228.48    3.30
   0  -1 -16    0.70    0.40
   0   0 -16  467.25    5.40
   0   1 -16    0.80    0.80
   0   2 -16  240.08    5.50
   0   3 -16    2.20    2.60
   0   4 -16  220.68    6.30
   0   5 -16    0.40    2.60
   0   6 -16   84.19    6.80
   0   7 -16    4.60    4.60
   0   8 -16   28.80    8.90
   1  -9 -16    6.90    7.10
   1  -8 -16   17.70    5.70
   1  -7 -16   36.30    6.10
   1  -6 -16    6.60    2.60
   1  -5 -16   64.69    3.10
   1  -4 -16   11.90    1.40
   1  -3 -16  207.38    4.60
   1  -2 -16   13.90    1.20
   1  -1 -16  716.43    9.00
   1   0 -16  357.06    4.70
   1   1 -16  697.93    9.80
   1   2 -16   10.60    2.40
   1   3 -16  270.17    6.60
   1   4 -16   13.90    3.10
   1   5 -16   65.69    4.10
   1   6 -16    8.50    4.20
   1   7 -16   36.50    8.00
   2  -9 -16    3.50    6.70
   2  -8 -16    9.20    5.00
   2  -7 -16    5.20    3.90
   2  -6 -16  141.39    6.50
   2  -5 -16    0.30    1.40
   2  -4 -16  197.28    3.90
   2  -3 -16    4.40    1.00
   2  -2 -16   71.09    1.90
   2  -1 -16    7.40    0.80
   2   0 -16  830.82    8.70
   2   1 -16    8.70    1.80
   2   2 -16   85.69    4.90
   2   3 -16    4.90    2.40
   2   4 -16  181.68    5.10
   2   5 -16    3.70    3.30
   2   6 -16  157.18   11.70
   3  -9 -16   18.60    8.40
   3  -8 -16    3.70    5.00
   3  -7 -16   70.69    5.80
   3  -6 -16   10.30    3.30
   3  -5 -16  363.36    8.20
   3  -4 -16    4.20    1.40
   3  -3 -16   12.10    1.30
   3  -2 -16   10.00    1.10
   3  -1 -16  459.65    7.00
   3   0 -16  124.89    3.30
   3   1 -16  434.06    9.60
   3   2 -16    8.00    2.40
   3   3 -16   16.00    2.20
   3   4 -16    5.40    3.60
   3   5 -16  368.96   13.00
   3   8 -16    0.00    9.40
   4  -9 -16    5.00    7.30
   4  -8 -16    0.80    6.20
   4  -7 -16    5.40    3.80
   4  -6 -16  102.49    6.00
   4  -5 -16   11.80    2.60
   4  -4 -16  185.78    4.30
   4  -3 -16    6.80    1.40
   4  -2 -16   83.39    2.40
   4  -1 -16   11.20    1.60
   4   0 -16 1649.44   19.60
   4   1 -16    8.00    1.30
   4   2 -16   93.19    4.20
   4   3 -16    2.10    3.40
   4   4 -16  176.38    7.90
   4   5 -16   17.90    5.90
   4   6 -16  125.09   10.10
   4   8 -16   10.20    8.70
   5  -8 -16    0.90    5.70
   5  -7 -16   64.79    8.80
   5  -6 -16   33.40    4.10
   5  -5 -16  134.39    6.20
   5  -4 -16   16.90    3.00
   5  -3 -16    6.40    1.90
   5  -2 -16    9.30    1.70
   5  -1 -16  406.66    7.70
   5   0 -16   92.49    3.70
   5   1 -16  416.26    7.70
   5   2 -16    7.80    2.70
   5   3 -16   13.50    2.90
   5   5 -16  161.88   11.60
   5   6 -16   30.00    8.30
   5   8 -16    7.10   10.90
   6  -8 -16    9.60   11.00
   6  -7 -16   25.00    7.80
   6  -6 -16  252.67   15.40
   6  -5 -16    0.70    2.70
   6  -4 -16  120.49    7.30
   6  -3 -16    4.60    1.60
   6  -2 -16  125.59    3.80
   6  -1 -16   11.30    2.10
   6   0 -16  352.66    9.10
   6   1 -16   13.50    3.10
   6   2 -16  142.99    4.90
   6   3 -16   11.80    5.00
   6   4 -16  100.29   10.20
   6   5 -16    0.00    5.30
   6   6 -16  256.27   17.50
   6   7 -16   18.70    6.70
   7  -8 -16    0.00   11.90
   7  -6 -16    4.00    9.20
   7  -5 -16   28.60    4.60
   7  -4 -16   23.40    4.50
   7  -3 -16  176.78    6.80
   7  -2 -16   20.50    3.30
   7  -1 -16  319.57    9.00
   7   0 -16   18.50    4.00
   7   1 -16  314.57   11.20
   7   2 -16   19.30    4.30
   7   3 -16  183.48    7.00
   7   4 -16   20.90    4.50
   7   5 -16   15.50    5.60
   8  -5 -16    3.60    3.90
   8  -4 -16   29.10    6.60
   8  -3 -16  115.49   11.20
   8  -2 -16   15.10    3.70
   8  -1 -16   48.90    5.20
   8   0 -16  223.18    7.70
   8   1 -16   52.29    5.00
   8   2 -16   11.60    4.20
   8   3 -16  110.29    6.20
   8   4 -16   37.10    8.80
   8   5 -16    0.00    9.70
   9  -5 -16   54.79    9.70
   9  -4 -16    5.60    5.60
   9  -3 -16    3.50    8.20
   9  -2 -16    4.80    6.50
   9  -1 -16  111.89    6.20
   9   0 -16    8.50    3.20
   9   1 -16  102.19    6.30
   9   2 -16    1.70    3.80
   9   3 -16   17.20    6.20
   9   5 -16   17.40    8.90
  10  -5 -16   17.90   12.30
  10  -4 -16   43.10   11.00
  10  -3 -16    0.00   10.00
  10  -1 -16    2.60    8.30
  10   0 -16  370.36   14.50
  10   1 -16   13.30    7.20
  10   2 -16    1.00    9.20
  10   4 -16   21.40    7.70
  10   5 -16    3.20    9.10
  11  -4 -16    3.60    5.70
  11  -3 -16    8.10    5.60
  11  -2 -16    0.10    9.20
  11  -1 -16   37.60    8.50
  11   0 -16   59.39   12.70
  11   4 -16    0.70    6.70
  12  -3 -16    4.30    6.20
  12  -2 -16   15.50    7.00
  12  -1 -16    0.00    6.30
  12   0 -16   33.20    8.90
  12   3 -16    0.00   14.30
 -11   0 -17   31.50   10.70
 -10   0 -17  200.78   16.60
 -10   1 -17   29.40    9.50
  -9   0 -17    1.60    4.20
  -9   1 -17   69.09   10.20
  -8  -3 -17    7.20    7.90
  -8  -2 -17   30.90    5.80
  -8  -1 -17    0.00    4.80
  -8   0 -17   21.00    7.50
  -8   1 -17    9.80    4.00
  -8   2 -17   37.70    8.40
  -8   4 -17   50.19    9.80
  -8   5 -17    5.70    8.70
  -8   7 -17    0.20   10.90
  -7  -8 -17    7.00    5.40
  -7  -2 -17    0.00    4.10
  -7  -1 -17  203.18    8.70
  -7   0 -17    9.30    4.20
  -7   1 -17  191.18    6.90
  -7   2 -17    0.00    5.60
  -7   3 -17  298.67   16.20
  -7   4 -17    5.80    7.40
  -7   5 -17    0.00    7.20
  -7   7 -17    1.30    8.30
  -7   8 -17    0.00    9.40
  -6  -8 -17   19.60    8.30
  -6  -4 -17   18.60    7.20
  -6  -3 -17    2.90    4.40
  -6  -2 -17  107.39    6.50
  -6  -1 -17    3.50    3.90
  -6   0 -17    3.20    3.80
  -6   1 -17    6.30    2.50
  -6   2 -17  112.79    9.20
  -6   3 -17    1.20    6.50
  -6   5 -17   13.70    8.40
  -6   7 -17    3.40    7.60
  -6   8 -17    9.10   12.10
  -5  -5 -17   39.60    9.00
  -5  -4 -17   12.50    2.70
  -5  -3 -17  356.26    7.30
  -5  -2 -17   76.79    3.80
  -5  -1 -17  179.88    5.30
  -5   0 -17    0.80    3.10
  -5   1 -17  178.78    4.50
  -5   2 -17   81.19    4.70
  -5   3 -17  360.46   16.60
  -5   4 -17    8.00    4.70
  -5   5 -17   44.30    6.70
  -5   8 -17    1.40    8.40
  -4  -9 -17    4.40    6.10
  -4  -6 -17    6.60    3.50
  -4  -5 -17    7.70    3.40
  -4  -4 -17   16.80    2.90
  -4  -3 -17    3.30    1.90
  -4  -2 -17  118.19    3.90
  -4  -1 -17    3.40    1.40
  -4   0 -17    0.00    1.80
  -4   1 -17    2.00    1.30
  -4   2 -17  117.79    4.80
  -4   3 -17    5.40    3.20
  -4   4 -17   10.20    3.10
  -4   5 -17    0.00    3.40
  -4   7 -17    1.50    6.40
  -4   8 -17   14.50    6.30
  -4   9 -17    0.00    7.60
  -3  -9 -17   21.30    7.90
  -3  -8 -17   22.80    7.30
  -3  -7 -17  319.77   17.90
  -3  -6 -17    8.70    3.70
  -3  -5 -17  245.38   10.60
  -3  -4 -17   90.09    3.40
  -3  -3 -17  501.65    9.80
  -3  -2 -17   44.90    2.40
  -3  -1 -17   21.50    1.80
  -3   0 -17    0.00    1.10
  -3   1 -17   19.90    1.10
  -3   2 -17   41.70    1.70
  -3   3 -17  523.65    9.80
  -3   4 -17   83.59    4.70
  -3   6 -17    3.00    5.10
  -3   7 -17  248.78   14.10
  -3   8 -17   18.00    8.90
  -3   9 -17   35.50   10.20
  -2  -9 -17    0.00    6.60
  -2  -8 -17   15.30    7.00
  -2  -7 -17    6.40    5.60
  -2  -6 -17   19.10    4.70
  -2  -5 -17    1.40    2.00
  -2  -4 -17   93.29    3.10
  -2  -3 -17    8.90    1.50
  -2  -2 -17  251.57    4.00
  -2  -1 -17   26.80    2.10
  -2   0 -17    1.80    0.60
  -2   1 -17   25.70    1.10
  -2   2 -17  257.07    3.90
  -2   3 -17    7.00    1.30
  -2   4 -17   79.29    3.70
  -2   6 -17   40.20    5.10
  -2   7 -17    0.90    4.70
  -2   8 -17   11.20    7.60
  -2   9 -17    1.30    9.00
  -1  -9 -17   61.99   11.80
  -1  -8 -17   26.70    7.60
  -1  -7 -17   96.09    7.90
  -1  -6 -17    4.30    3.10
  -1  -5 -17   11.40    1.90
  -1  -4 -17  110.19    2.60
  -1  -3 -17 1445.86   17.70
  -1  -2 -17  100.09    2.40
  -1  -1 -17  636.44    7.40
  -1   0 -17    6.00    0.70
  -1   1 -17  633.64    7.00
  -1   2 -17  100.39    2.30
  -1   3 -17 1406.56   19.00
  -1   4 -17  105.49    5.50
  -1   5 -17   20.10    4.30
  -1   6 -17    0.90    3.50
  -1   7 -17   97.49    6.40
  -1   8 -17   21.10    6.70
  -1   9 -17   50.79   13.50
   0  -9 -17   10.20    7.00
   0  -8 -17   30.70    7.60
   0  -7 -17    2.50    4.00
   0  -6 -17   24.10    4.80
   0  -5 -17    0.50    1.20
   0  -4 -17  252.87    4.60
   0  -3 -17    1.60    1.30
   0  -2 -17  119.49    2.00
   0  -1 -17    0.60    0.40
   0   0 -17    7.00    0.70
   0   1 -17    0.60    0.70
   0   2 -17  123.09    3.80
   0   3 -17    2.00    2.40
   0   4 -17  250.97    5.60
   0   5 -17    3.50    3.10
   0   6 -17   34.00    4.40
   0   7 -17    3.70    4.30
   0   8 -17   33.40    6.60
   1  -9 -17   38.80    9.10
   1  -8 -17   35.80    7.90
   1  -7 -17   87.79    7.40
   1  -6 -17    1.10    2.20
   1  -5 -17   16.00    2.10
   1  -4 -17  107.39    3.10
   1  -3 -17 1423.86   20.30
   1  -2 -17  101.99    3.20
   1  -1 -17  619.84    8.10
   1   0 -17    6.10    0.90
   1   1 -17  625.34    8.20
   1   2 -17  109.19    6.90
   1   3 -17 1427.96   21.80
   1   4 -17  108.79    5.90
   1   5 -17   28.20    6.00
   1   6 -17    2.30    4.00
   1   7 -17   83.39   10.10
   2  -9 -17    2.90    6.20
   2  -8 -17   15.90    5.60
   2  -7 -17    0.60    2.90
   2  -6 -17   22.90    3.70
   2  -5 -17    0.20    1.50
   2  -4 -17   88.59    2.60
   2  -3 -17   11.80    1.20
   2  -2 -17  252.97    4.10
   2  -1 -17   25.30    1.20
   2   0 -17    1.00    0.90
   2   1 -17   25.00    2.20
   2   2 -17  257.47    8.40
   2   3 -17    5.90    2.40
   2   4 -17   84.09    3.70
   2   5 -17    0.00    3.40
   2   6 -17   20.50    6.30
   3  -9 -17   28.00    8.40
   3  -8 -17    8.80    4.30
   3  -7 -17  317.07   10.70
   3  -6 -17    6.70    2.90
   3  -5 -17  221.28    5.80
   3  -4 -17   83.59    3.00
   3  -3 -17  506.45    7.40
   3  -2 -17   43.50    1.60
   3  -1 -17   16.80    1.40
   3   0 -17    0.40    1.10
   3   1 -17   21.80    2.80
   3   2 -17   44.30    3.10
   3   3 -17  512.95   11.20
   3   4 -17   76.39    5.30
   3   5 -17  231.98    9.80
   4  -9 -17    3.40    6.30
   4  -8 -17   43.50    7.50
   4  -7 -17    2.90    3.60
   4  -6 -17    4.90    3.10
   4  -5 -17    0.70    1.80
   4  -4 -17   15.90    1.90
   4  -3 -17    3.40    1.30
   4  -2 -17  115.29    2.90
   4  -1 -17    0.80    1.10
   4   0 -17    9.50    1.50
   4   1 -17    1.90    1.70
   4   2 -17  117.69    4.60
   4   3 -17    6.20    3.30
   4   4 -17   16.60    5.70
   4   6 -17    9.70    6.60
   4   8 -17   18.80    9.40
   5  -8 -17    5.10    4.10
   5  -7 -17  109.79   11.70
   5  -6 -17   11.50    3.70
   5  -5 -17   38.30    4.70
   5  -4 -17    8.30    2.50
   5  -3 -17  354.06    8.40
   5  -2 -17   75.79    2.70
   5  -1 -17  185.28    4.30
   5   0 -17    1.20    2.00
   5   1 -17  186.48    4.80
   5   2 -17   69.59    3.20
   5   3 -17  379.16    9.50
   5   5 -17   35.00    6.50
   5   6 -17   16.20    6.90
   5   8 -17    0.00    8.80
   6  -8 -17   10.90   11.30
   6  -7 -17    5.90    5.80
   6  -6 -17    3.10    3.50
   6  -5 -17    0.00    3.00
   6  -4 -17   17.30    3.50
   6  -3 -17    5.80    2.00
   6  -2 -17   96.99    3.40
   6  -1 -17    7.60    2.00
   6   0 -17    3.30    2.40
   6   1 -17    4.00    2.90
   6   2 -17   94.59    3.80
   6   3 -17   14.30    3.70
   6   4 -17   21.00    7.40
   6   5 -17   12.80    6.10
   6   6 -17   29.50    6.90
   6   7 -17    7.40    6.30
   7  -8 -17    0.00    6.30
   7  -7 -17   17.90   11.20
   7  -6 -17    5.20    5.20
   7  -5 -17    0.00    3.10
   7  -4 -17    4.70    2.70
   7  -3 -17  266.67    8.50
   7  -2 -17    3.30    2.40
   7  -1 -17  192.38    5.90
   7   0 -17    1.30    3.00
   7   1 -17  201.68    7.40
   7   2 -17    2.30    3.20
   7   3 -17  301.77    9.20
   7   4 -17   10.50    4.30
   7   5 -17    4.40    4.80
   7   6 -17    0.00    8.40
   8  -5 -17    1.10    3.40
   8  -4 -17   51.49    6.10
   8  -3 -17    5.90    3.20
   8  -2 -17   39.90    4.30
   8  -1 -17    1.60    3.40
   8   0 -17    3.60    2.60
   8   1 -17    1.70    3.70
   8   2 -17   37.20    4.80
   8   3 -17   13.80    3.90
   8   4 -17   33.80    7.90
   8   7 -17    1.30   10.70
   9  -5 -17   19.10    6.90
   9  -4 -17   24.70   10.50
   9  -3 -17  330.17   19.80
   9  -2 -17    3.60    8.10
   9  -1 -17   68.49    5.50
   9   0 -17    1.40    2.90
   9   1 -17   52.09    5.40
   9   2 -17    4.30    5.70
   9   3 -17  319.97   14.20
   9   5 -17    1.70   10.10
   9   6 -17    6.90   12.00
  10  -5 -17    9.60    6.60
  10  -4 -17   13.40    6.50
  10  -3 -17    0.00    8.60
  10  -2 -17   10.40    5.60
  10  -1 -17    9.50    9.60
  10   0 -17   31.50    7.10
  10   1 -17    8.10   10.40
  10   2 -17    0.60    9.60
  10   3 -17    0.00   10.80
  10   4 -17   31.00    8.20
  10   5 -17    3.10    9.40
  11  -4 -17    0.00    5.40
  11  -3 -17  112.99   11.50
  11  -2 -17    7.30    6.00
  11  -1 -17   30.60    8.00
  11   0 -17   15.00   10.50
  11   4 -17   23.30   12.90
  12  -2 -17   25.40    8.60
  12  -1 -17   19.00    7.50
  12   0 -17    3.60    6.20
  12   1 -17   30.10    8.80
  12   2 -17   71.79   14.20
 -11   0 -18   11.50    9.90
 -10   0 -18  318.37   21.30
 -10   1 -18   28.10    9.90
  -9   0 -18   10.40    4.30
  -9   1 -18   11.00    5.80
  -8  -3 -18   69.09    9.80
  -8  -2 -18   82.79    9.90
  -8  -1 -18   44.70    5.70
  -8   0 -18  212.48   13.50
  -8   1 -18   52.79    4.90
  -8   2 -18  102.99   10.70
  -8   5 -18    3.10   10.20
  -8   7 -18    0.00   10.10
  -7  -7 -18    4.90    5.90
  -7  -2 -18    2.90    4.50
  -7  -1 -18   16.00    7.10
  -7   0 -18   11.00    4.50
  -7   1 -18    6.40    3.40
  -7   2 -18    0.00    3.60
  -7   3 -18   33.80    8.40
  -7   4 -18    0.90    7.20
  -7   5 -18    5.50    8.60
  -7   7 -18    1.20    7.50
  -6  -8 -18   16.60    8.10
  -6  -4 -18  242.78   14.70
  -6  -3 -18   43.50    5.60
  -6  -2 -18  158.58   10.50
  -6  -1 -18    8.00    4.30
  -6   0 -18  687.53   17.70
  -6   1 -18    6.10    2.60
  -6   2 -18  171.78    7.00
  -6   3 -18   56.79    8.10
  -6   5 -18   52.29    8.90
  -6   7 -18    0.00    6.30
  -6   8 -18    0.00    9.70
  -5  -8 -18    3.40    5.90
  -5  -5 -18    0.00    7.90
  -5  -4 -18    4.60    2.40
  -5  -3 -18   14.20    2.50
  -5  -2 -18   15.40    2.30
  -5  -1 -18    4.50    2.40
  -5   0 -18   41.30    3.30
  -5   1 -18    1.90    1.70
  -5   2 -18   19.30    3.40
  -5   3 -18   23.80    6.10
  -5   4 -18    4.00    4.40
  -5   5 -18    5.00    5.20
  -5   7 -18    3.50    8.30
  -5   8 -18    1.00    8.50
  -4  -9 -18    4.60    7.50
  -4  -6 -18  158.38   11.50
  -4  -5 -18    3.80    3.20
  -4  -4 -18  287.97    7.90
  -4  -3 -18    7.20    2.10
  -4  -2 -18   47.30    2.80
  -4  -1 -18    1.80    1.30
  -4   0 -18 3180.48   46.50
  -4   1 -18    3.60    2.10
  -4   2 -18   44.60    1.90
  -4   3 -18   14.30    3.60
  -4   4 -18  292.27    9.80
  -4   5 -18    2.80    4.00
  -4   6 -18  182.98   14.00
  -4   7 -18    0.00    9.40
  -4   8 -18   20.50    9.50
  -4   9 -18    2.90    7.90
  -3  -9 -18   16.60    8.20
  -3  -8 -18    0.00    5.00
  -3  -7 -18   13.20    5.80
  -3  -6 -18    0.30    3.30
  -3  -5 -18    5.90    3.70
  -3  -4 -18    1.20    1.30
  -3  -3 -18   90.99    3.10
  -3  -2 -18    3.50    1.70
  -3  -1 -18   60.19    2.50
  -3   0 -18   11.80    1.30
  -3   1 -18   49.90    1.80
  -3   2 -18    1.50    1.00
  -3   3 -18  108.99    4.60
  -3   4 -18    4.50    2.60
  -3   6 -18    0.00    5.00
  -3   7 -18   31.20    6.40
  -3   8 -18   12.60   10.20
  -3   9 -18   10.60    9.90
  -2  -9 -18    0.00    5.20
  -2  -8 -18   14.50    6.40
  -2  -7 -18    1.80    4.70
  -2  -6 -18  205.98    8.10
  -2  -5 -18   39.70    4.50
  -2  -4 -18  208.68    4.90
  -2  -3 -18  112.49    3.00
  -2  -2 -18  102.19    2.70
  -2  -1 -18    2.10    1.00
  -2   0 -18 1620.44   19.60
  -2   1 -18    1.90    0.70
  -2   2 -18   99.79    2.50
  -2   3 -18  100.39    3.40
  -2   4 -18  220.68    8.00
  -2   6 -18  222.68    8.80
  -2   7 -18    0.00    4.50
  -2   8 -18   17.60    7.40
  -2   9 -18    0.00   13.40
  -1  -9 -18   12.40    7.00
  -1  -8 -18    0.70    5.10
  -1  -7 -18    9.50    4.60
  -1  -6 -18   23.80    5.10
  -1  -5 -18    5.00    1.70
  -1  -4 -18   19.70    1.60
  -1  -3 -18   30.20    1.50
  -1  -2 -18    4.70    1.10
  -1  -1 -18    3.20    0.90
  -1   0 -18   78.19    1.60
  -1   1 -18    8.00    0.90
  -1   2 -18    4.80    1.10
  -1   3 -18   35.30    1.80
  -1   4 -18   15.70    4.80
  -1   5 -18    6.20    3.90
  -1   6 -18   23.50    3.70
  -1   7 -18    6.80    5.10
  -1   8 -18    0.00    8.50
  -1   9 -18   15.20    9.90
   0  -9 -18    0.00    5.20
   0  -8 -18    0.50    5.30
   0  -7 -18    0.00    3.80
   0  -6 -18  328.27   13.00
   0  -5 -18    0.20    1.30
   0  -4 -18  244.28    5.00
   0  -3 -18    0.80    1.10
   0  -2 -18  234.78    4.10
   0  -1 -18    0.70    0.50
   0   0 -18  214.28    3.30
   0   1 -18    1.00    0.80
   0   2 -18  308.17    6.90
   0   3 -18    2.70    1.70
   0   4 -18  255.37    5.70
   0   5 -18    7.40    5.10
   0   6 -18  317.17   10.40
   0   7 -18    4.20    5.20
   0   8 -18   12.00    5.50
   0   9 -18    0.00   13.40
   1  -9 -18    4.80    6.00
   1  -8 -18    0.30    4.80
   1  -7 -18   11.70    4.70
   1  -6 -18   26.70    3.40
   1  -5 -18    5.40    2.00
   1  -4 -18   17.00    1.70
   1  -3 -18   26.20    1.40
   1  -2 -18    4.50    1.10
   1  -1 -18    4.70    1.00
   1   0 -18   85.59    2.10
   1   1 -18    8.70    1.20
   1   2 -18    3.00    4.00
   1   3 -18  169.28    7.70
   1   4 -18   17.30    2.90
   1   5 -18   12.70    5.80
   1   6 -18   28.80    5.10
   1   7 -18    4.80    7.40
   2  -9 -18    1.40    6.60
   2  -8 -18   24.00    6.00
   2  -7 -18    1.00    2.80
   2  -6 -18  217.18    7.20
   2  -5 -18   37.70    2.50
   2  -4 -18  213.38    4.60
   2  -3 -18  116.29    2.50
   2  -2 -18   93.89    2.10
   2  -1 -18    1.90    0.70
   2   0 -18 1621.94   18.10
   2   1 -18    3.80    1.50
   2   2 -18   93.59    4.30
   2   3 -18  109.99    4.50
   2   4 -18  216.98    6.80
   2   5 -18   44.70    6.40
   2   6 -18  201.28   13.00
   2   7 -18   13.30   10.10
   3  -9 -18    8.30    6.70
   3  -8 -18    0.00    5.60
   3  -7 -18   11.40    3.60
   3  -6 -18    2.30    2.70
   3  -5 -18    5.80    1.90
   3  -4 -18    1.20    1.20
   3  -3 -18   84.59    2.50
   3  -2 -18    3.60    0.90
   3  -1 -18   57.09    2.00
   3   0 -18   13.30    1.60
   3   1 -18   50.59    2.70
   3   2 -18    0.90    3.10
   3   3 -18   82.89    5.00
   3   4 -18    4.60    3.10
   3   5 -18    5.20    4.40
   4  -9 -18    3.20    4.90
   4  -8 -18   40.10    7.60
   4  -7 -18    0.50    3.40
   4  -6 -18  148.69    7.20
   4  -5 -18    5.30    2.20
   4  -4 -18  293.17    7.00
   4  -3 -18   10.70    1.60
   4  -2 -18   49.80    2.00
   4  -1 -18    2.50    1.30
   4   0 -18 3080.29   35.20
   4   1 -18    4.90    1.70
   4   2 -18   47.60    3.50
   4   3 -18    9.50    3.60
   4   4 -18  294.37   14.20
   4   6 -18  161.88   12.80
   4   8 -18   39.80   11.70
   5  -8 -18   12.10    5.00
   5  -7 -18    2.70    4.40
   5  -6 -18   19.00    3.50
   5  -5 -18    1.50    2.20
   5  -4 -18    4.40    2.40
   5  -3 -18   12.30    2.30
   5  -2 -18   13.10    1.80
   5  -1 -18    2.80    1.30
   5   0 -18   34.30    3.10
   5   1 -18    7.10    1.90
   5   2 -18   10.60    2.50
   5   3 -18   15.60    3.10
   5   4 -18    0.00    6.60
   5   5 -18    7.10    6.40
   5   6 -18    8.80    7.70
   5   8 -18    0.00    9.20
   6  -8 -18   19.10   11.50
   6  -6 -18  245.98   10.60
   6  -5 -18   41.00    4.60
   6  -4 -18  247.28    8.40
   6  -3 -18   48.20    4.70
   6  -2 -18  173.08    5.30
   6  -1 -18    4.50    1.90
   6   0 -18  681.33   14.70
   6   1 -18    5.60    2.60
   6   2 -18  171.78    6.30
   6   3 -18   43.10    4.60
   6   4 -18  231.58   15.50
   6   5 -18   35.80    7.20
   6   6 -18  262.27   12.90
   6   7 -18    0.80    8.50
   7  -7 -18   10.30   10.90
   7  -6 -18    0.00    3.50
   7  -5 -18    9.60    3.80
   7  -4 -18    0.40    2.50
   7  -3 -18    6.00    2.50
   7  -2 -18    1.10    1.90
   7  -1 -18    3.60    2.60
   7   0 -18    6.80    3.70
   7   1 -18    2.10    4.30
   7   2 -18    0.60    3.40
   7   3 -18    9.10    3.20
   7   4 -18    0.10    4.30
   7   5 -18    2.20    4.60
   7   6 -18    0.00    8.10
   7   7 -18   17.00   10.90
   8  -7 -18    2.40   11.40
   8  -5 -18   12.70    4.40
   8  -4 -18  121.09    6.30
   8  -3 -18   50.09    5.30
   8  -2 -18   89.59    5.50
   8  -1 -18   51.69    4.40
   8   0 -18  191.78    6.20
   8   1 -18   51.99    4.30
   8   2 -18   98.59    5.20
   8   3 -18   50.79    7.40
   8   4 -18  109.59    8.50
   9  -5 -18    8.20    5.50
   9  -4 -18   16.70    7.90
   9  -3 -18   27.40    9.20
   9  -2 -18    5.70    6.90
   9  -1 -18    3.10    3.80
   9   0 -18   17.20    3.40
   9   1 -18    3.20    4.50
   9   2 -18    7.80    5.20
   9   3 -18   22.50    9.60
   9   6 -18   12.10   12.10
  10  -5 -18   10.50    6.50
  10  -4 -18   70.19   13.80
  10  -3 -18    8.90    5.80
  10  -2 -18   21.60    6.60
  10  -1 -18   20.40    6.70
  10   0 -18  363.76   11.50
  10   1 -18   22.90    6.60
  10   2 -18   21.30   10.60
  10   3 -18   28.50   11.70
  10   4 -18   65.09   10.00
  10   5 -18    7.30    9.40
  11  -4 -18    1.50    6.70
  11  -3 -18   19.70    7.50
  11  -2 -18    8.90    6.70
  11  -1 -18   12.90    6.20
  11   0 -18    5.40    6.00
  11   1 -18    9.90    6.40
  11   3 -18   22.00   14.00
  11   4 -18    0.00   13.60
  12  -2 -18   12.40    7.40
  12  -1 -18    0.00    5.50
  12   0 -18   98.69   11.90
  12   1 -18    5.80    6.60
  12   2 -18   31.20    9.70
 -10   0 -19  179.98   16.10
 -10   1 -19    9.90    9.50
 -10   5 -19   12.10   10.30
  -9   0 -19    0.00    7.40
  -9   1 -19   81.89    7.70
  -8  -1 -19   70.09    8.80
  -8   0 -19   12.80    7.20
  -8   1 -19   59.49    5.00
  -8   2 -19    3.00    4.30
  -8   5 -19   14.90   10.30
  -8   7 -19    0.00    7.80
  -7  -7 -19   25.70    7.90
  -7  -3 -19  351.36   18.10
  -7  -2 -19    3.70    6.50
  -7  -1 -19   51.49    7.70
  -7   0 -19    2.50    4.20
  -7   1 -19   43.10    3.60
  -7   2 -19    6.40    6.90
  -7   4 -19    7.40    7.60
  -7   5 -19   30.00    8.50
  -7   7 -19   34.00    9.70
  -6  -8 -19   34.60    9.00
  -6  -7 -19    4.80    6.30
  -6  -4 -19  179.58   12.90
  -6  -3 -19    2.80    6.60
  -6  -2 -19   12.50    5.80
  -6  -1 -19   51.99    7.10
  -6   0 -19   12.80    4.30
  -6   1 -19   55.49    3.60
  -6   2 -19   18.30    5.10
  -6   3 -19    0.00    6.30
  -6   5 -19   34.70    9.40
  -6   7 -19    1.00    5.90
  -6   8 -19   28.50   12.00
  -5  -8 -19    0.00    5.90
  -5  -5 -19   27.10    4.70
  -5  -4 -19   12.80    2.80
  -5  -3 -19  369.06    9.30
  -5  -2 -19    6.30    2.30
  -5  -1 -19   98.79    4.10
  -5   0 -19    0.00    2.80
  -5   1 -19  107.99    4.90
  -5   2 -19    4.70    5.00
  -5   3 -19  384.76   17.50
  -5   4 -19   10.30    4.80
  -5   5 -19   38.80    9.10
  -5   6 -19   16.20    9.10
  -5   7 -19   64.89   13.90
  -5   8 -19    3.80    8.90
  -4  -9 -19    1.70    7.20
  -4  -8 -19    9.60    6.30
  -4  -6 -19   16.50    6.10
  -4  -5 -19    1.00    3.30
  -4  -4 -19    4.40    2.00
  -4  -3 -19    3.50    2.10
  -4  -2 -19  185.38    4.60
  -4  -1 -19   18.20    2.10
  -4   0 -19    5.80    1.20
  -4   1 -19   22.00    2.50
  -4   2 -19  175.58    6.00
  -4   3 -19    5.00    3.40
  -4   4 -19    7.00    3.50
  -4   5 -19    3.30    3.50
  -4   6 -19   35.10    8.90
  -4   7 -19   18.30   10.50
  -4   8 -19    8.00    9.00
  -4   9 -19    0.50    8.90
  -3  -9 -19   75.19   12.40
  -3  -8 -19   11.40    6.80
  -3  -7 -19  129.49   12.10
  -3  -6 -19   15.30    4.90
  -3  -5 -19  120.69    6.10
  -3  -4 -19   91.09    3.10
  -3  -3 -19  440.66    8.00
  -3  -2 -19   55.19    2.90
  -3  -1 -19  151.48    3.60
  -3   0 -19    1.40    0.90
  -3   1 -19  151.48    3.10
  -3   2 -19   49.70    1.70
  -3   3 -19  420.26    8.30
  -3   4 -19   84.69    4.40
  -3   6 -19   16.80    5.90
  -3   7 -19  128.89    9.20
  -3   8 -19    5.70    7.00
  -3   9 -19   55.99   10.90
  -2  -9 -19    0.60    5.90
  -2  -8 -19   29.50    7.60
  -2  -7 -19   21.20    6.90
  -2  -6 -19    8.60    3.60
  -2  -5 -19   26.10    3.30
  -2  -4 -19   43.60    2.50
  -2  -3 -19    5.30    1.40
  -2  -2 -19   34.60    1.90
  -2  -1 -19  269.97    4.70
  -2   0 -19    2.30    0.70
  -2   1 -19  269.47    3.50
  -2   2 -19   32.40    1.50
  -2   3 -19    4.30    1.30
  -2   4 -19   46.90    4.50
  -2   6 -19   10.00    4.70
  -2   7 -19   12.70    4.40
  -2   8 -19   32.70    7.80
  -2   9 -19   13.90   12.00
  -1  -9 -19   71.49   10.70
  -1  -8 -19    5.90    6.40
  -1  -7 -19  147.19    9.50
  -1  -6 -19   12.70    4.40
  -1  -5 -19   52.39    3.20
  -1  -4 -19   11.10    1.40
  -1  -3 -19 1333.47   15.20
  -1  -2 -19   13.10    1.20
  -1  -1 -19  447.56    6.10
  -1   0 -19    1.80    0.70
  -1   1 -19  438.66    5.80
  -1   2 -19   11.00    1.50
  -1   3 -19 1304.77   17.90
  -1   4 -19   14.20    3.70
  -1   5 -19   62.69    7.10
  -1   6 -19    7.20    4.20
  -1   7 -19  166.78    9.30
  -1   9 -19   85.99   12.00
   0  -9 -19    5.90    7.30
   0  -8 -19   49.60    9.80
   0  -7 -19    7.90    4.60
   0  -6 -19   11.80    4.40
   0  -5 -19    1.90    1.50
   0  -4 -19  346.97    6.30
   0  -3 -19    1.20    1.10
   0  -2 -19   12.60    0.90
   0  -1 -19    0.70    0.60
   0   0 -19    4.30    0.80
   0   1 -19    0.70    0.70
   0   2 -19   12.30    1.40
   0   3 -19    1.40    1.80
   0   4 -19  366.16    7.20
   0   5 -19    2.30    5.20
   0   6 -19   10.80    3.40
   0   7 -19    1.20    5.20
   0   8 -19   43.70    6.40
   1  -9 -19   90.29   12.80
   1  -8 -19    1.10    5.40
   1  -7 -19  186.88   10.30
   1  -6 -19    4.90    2.50
   1  -5 -19   46.20    2.70
   1  -4 -19   10.90    1.60
   1  -3 -19 1336.47   18.00
   1  -2 -19   12.70    1.30
   1  -1 -19  440.56    6.80
   1   0 -19    4.30    0.90
   1   1 -19  441.96    5.80
   1   3 -19 1301.27   20.80
   1   4 -19   18.70    2.70
   1   5 -19   38.00    6.40
   1   6 -19   12.00    4.20
   1   7 -19  164.38    8.60
   1   9 -19  101.49   17.00
   2  -9 -19    9.60    7.60
   2  -8 -19   31.40    8.10
   2  -7 -19   15.20    4.10
   2  -6 -19   15.40    3.00
   2  -5 -19   30.10    2.40
   2  -4 -19   39.80    2.20
   2  -3 -19    4.10    1.00
   2  -2 -19   34.40    1.90
   2  -1 -19  234.68    3.70
   2   0 -19    1.80    0.90
   2   1 -19  258.37    5.70
   2   2 -19   41.50    3.80
   2   3 -19    3.90    2.50
   2   4 -19   46.10    3.70
   2   5 -19   31.00    6.20
   2   6 -19   11.00    7.40
   3  -9 -19   89.69   12.80
   3  -8 -19   22.30    7.50
   3  -7 -19  121.39    7.90
   3  -6 -19   15.20    3.70
   3  -5 -19  109.79    4.10
   3  -4 -19   83.39    2.70
   3  -3 -19  439.06    6.80
   3  -2 -19   53.39    1.70
   3  -1 -19  146.59    3.00
   3   0 -19    0.80    0.90
   3   1 -19  148.39    4.20
   3   2 -19   55.99    4.40
   3   3 -19  412.86   12.10
   3   4 -19   91.09    4.30
   3   5 -19  103.59    7.00
   4  -9 -19    1.50    4.70
   4  -8 -19    7.40    5.50
   4  -7 -19    4.60    4.00
   4  -6 -19   10.30    3.50
   4  -5 -19    1.70    2.10
   4  -4 -19    2.30    1.40
   4  -3 -19    3.30    1.40
   4  -2 -19  181.28    4.10
   4  -1 -19   17.80    1.60
   4   0 -19    3.00    1.20
   4   1 -19   15.40    2.30
   4   2 -19  195.38    5.40
   4   3 -19    4.30    3.70
   4   4 -19    7.30    5.40
   4   6 -19   12.20    6.70
   5  -8 -19    3.60    4.80
   5  -7 -19  124.49   12.70
   5  -6 -19   22.60    3.70
   5  -5 -19   30.60    3.50
   5  -4 -19   15.20    2.70
   5  -3 -19  363.86    7.60
   5  -2 -19    3.90    1.50
   5  -1 -19  109.29    3.30
   5   0 -19    0.90    1.50
   5   1 -19  109.49    3.80
   5   2 -19    3.40    2.50
   5   3 -19  357.56   10.90
   5   4 -19    9.00    4.10
   5   5 -19   26.20    7.30
   5   6 -19   19.80    8.10
   5   8 -19    0.00    8.10
   6  -8 -19   28.40    6.90
   6  -7 -19    3.00    4.30
   6  -6 -19    4.10    3.00
   6  -5 -19   31.10    4.80
   6  -4 -19  173.58    7.90
   6  -3 -19    0.40    2.00
   6  -2 -19   18.20    2.80
   6  -1 -19   51.59    3.10
   6   0 -19    5.90    2.60
   6   1 -19   53.89    3.40
   6   2 -19   21.50    4.50
   6   3 -19    2.40    3.20
   6   4 -19  164.98   13.10
   6   5 -19   35.80    7.50
   6   6 -19   40.50    7.50
   6   7 -19    6.80    8.80
   6   8 -19   47.60   14.70
   7  -7 -19   45.30   12.20
   7  -6 -19    5.60    3.90
   7  -5 -19   40.00    5.50
   7  -4 -19    2.20    2.60
   7  -3 -19  323.97    9.60
   7  -2 -19    1.00    2.10
   7  -1 -19   48.40    4.10
   7   0 -19    1.30    3.10
   7   1 -19   43.80    5.60
   7   2 -19    0.90    3.90
   7   3 -19  326.07    9.50
   7   4 -19    0.70    4.50
   7   5 -19   36.70    6.40
   7   6 -19    6.10    9.00
   8  -5 -19    6.80    4.20
   8  -4 -19   49.40    4.50
   8  -3 -19    3.50    2.70
   8  -2 -19    3.20    3.60
   8  -1 -19   53.49    4.40
   8   0 -19    1.60    2.10
   8   1 -19   54.19    4.50
   8   2 -19    4.00    3.30
   8   3 -19    0.00    6.00
   8   4 -19   66.99    8.40
   8   6 -19    7.70   10.50
   9  -5 -19   12.70    4.70
   9  -4 -19    0.00    4.60
   9  -3 -19  225.78   16.90
   9  -2 -19    2.80    7.90
   9  -1 -19   69.79    8.40
   9   0 -19    0.30    2.30
   9   1 -19   83.89    5.30
   9   2 -19   16.20    4.50
   9   3 -19  199.78   16.60
   9   5 -19   16.60   12.20
   9   6 -19    0.00   11.60
  10  -5 -19   12.60    6.20
  10  -4 -19    5.50    5.90
  10  -3 -19    2.40    5.70
  10  -2 -19   76.79    9.80
  10  -1 -19    0.70    4.60
  10   0 -19    3.80    4.30
  10   1 -19    1.10    6.80
  10   2 -19   96.69   12.80
  10   3 -19    0.00    4.90
  10   4 -19   26.50    8.00
  10   5 -19   10.80   14.40
  11  -4 -19   22.20    8.00
  11  -3 -19  159.68   14.10
  11  -2 -19    0.00    4.70
  11  -1 -19   60.29    9.00
  11   0 -19    1.00    5.10
  11   1 -19   73.29    9.40
  11   2 -19    2.50   12.70
  11   3 -19  120.99   17.30
  11   4 -19    9.70   13.10
  12  -2 -19    9.60    6.90
  12  -1 -19   19.00    7.20
  12   0 -19   12.10    6.20
  12   1 -19   24.30   12.70
 -10   0 -20   19.30    9.00
 -10   1 -20   12.30    9.90
 -10   5 -20    2.30    9.60
  -9   1 -20   81.59   11.90
  -9   2 -20    8.60    8.70
  -8  -1 -20    1.30    7.10
  -8   1 -20    1.70    3.60
  -8   2 -20   71.39    9.80
  -8   7 -20   26.80   11.20
  -7  -7 -20   16.50    6.50
  -7  -6 -20    0.50    4.40
  -7  -3 -20   39.30    8.20
  -7  -2 -20    1.10    6.30
  -7   0 -20    0.00    4.30
  -7   1 -20  119.19    5.20
  -7   2 -20    0.00    6.50
  -7   4 -20    0.00    7.20
  -7   5 -20   56.09   10.70
  -7   7 -20    0.00   10.10
  -6  -8 -20    8.10    6.40
  -6  -7 -20    3.00    5.40
  -6  -6 -20   79.69    9.50
  -6  -4 -20  275.97   16.30
  -6  -3 -20    6.90    5.00
  -6  -2 -20   21.90    6.70
  -6  -1 -20   44.30    5.20
  -6   0 -20  859.71   21.20
  -6   1 -20   29.20    4.00
  -6   2 -20   14.30    5.30
  -6   3 -20   10.10    6.70
  -6   4 -20  262.27   18.60
  -6   5 -20    6.00    7.30
  -6   7 -20    1.10    6.00
  -6   8 -20    5.80   11.30
  -5  -8 -20   11.20    6.40
  -5  -6 -20   50.59    8.20
  -5  -5 -20  303.27   16.00
  -5  -4 -20   39.50    3.40
  -5  -3 -20    6.00    2.40
  -5  -2 -20    1.60    3.20
  -5  -1 -20  285.87    7.20
  -5   0 -20  115.59    5.00
  -5   1 -20  307.37    7.40
  -5   2 -20    0.00    4.50
  -5   3 -20    6.90    5.40
  -5   4 -20   33.90    5.50
  -5   5 -20  312.27   17.40
  -5   6 -20   63.59   11.00
  -5   7 -20    6.10   10.00
  -5   8 -20   13.00    8.50
  -4  -8 -20   12.00    6.50
  -4  -7 -20    0.00    4.70
  -4  -6 -20  436.26   20.80
  -4  -5 -20    2.30    3.40
  -4  -4 -20   21.60    2.90
  -4  -3 -20   28.10    2.60
  -4  -2 -20  257.27    6.50
  -4  -1 -20   34.90    2.40
  -4   0 -20  381.36    7.20
  -4   1 -20   31.50    1.40
  -4   2 -20  228.18    6.80
  -4   3 -20   24.20    4.00
  -4   4 -20   34.90    7.30
  -4   5 -20    3.00    8.30
  -4   6 -20  436.76   16.10
  -4   8 -20    2.90    9.40
  -3  -9 -20   25.40    8.50
  -3  -8 -20   10.60    6.30
  -3  -7 -20  116.29   10.90
  -3  -6 -20    1.40    3.50
  -3  -5 -20  134.29    5.10
  -3  -4 -20   13.90    1.90
  -3  -3 -20  212.98    5.00
  -3  -2 -20   20.50    2.20
  -3  -1 -20   85.09    2.80
  -3   0 -20    9.30    1.10
  -3   1 -20   85.69    2.30
  -3   2 -20   16.60    1.30
  -3   3 -20  207.38    5.60
  -3   4 -20   13.50    3.50
  -3   6 -20    0.00    5.90
  -3   7 -20  158.18   15.60
  -3   8 -20    1.60    7.30
  -3   9 -20   18.80   10.30
  -2  -9 -20   10.70    6.90
  -2  -8 -20    9.30    6.00
  -2  -7 -20   24.80    6.70
  -2  -6 -20  150.08    8.90
  -2  -5 -20    7.40    2.40
  -2  -4 -20   99.59    3.50
  -2  -3 -20   53.79    2.20
  -2  -2 -20  294.27    5.20
  -2  -1 -20  153.38    3.30
  -2   0 -20   73.59    1.60
  -2   1 -20  155.48    2.60
  -2   2 -20  281.67    4.50
  -2   3 -20   52.49    2.00
  -2   4 -20  115.49    9.70
  -2   6 -20  145.39    7.60
  -2   7 -20   15.80    4.80
  -2   8 -20    6.40    7.20
  -2   9 -20   10.20   12.90
  -1  -9 -20    4.50    6.30
  -1  -8 -20    1.50    5.20
  -1  -7 -20   48.40    6.50
  -1  -6 -20   21.70    5.00
  -1  -5 -20   40.10    3.00
  -1  -4 -20  119.99    3.20
  -1  -3 -20  241.88    4.00
  -1  -2 -20    8.60    1.10
  -1  -1 -20  476.15    5.50
  -1   0 -20 1097.99   10.70
  -1   1 -20  479.45    7.40
  -1   2 -20    8.70    1.10
  -1   3 -20  215.18    5.00
  -1   4 -20  114.19    4.60
  -1   5 -20   29.70    6.10
  -1   6 -20   19.30    5.20
  -1   7 -20   41.40    6.20
  -1   8 -20    0.00    6.70
  -1   9 -20    0.00   12.30
   0  -9 -20    0.00    5.80
   0  -8 -20   25.90    7.30
   0  -7 -20    0.00    4.10
   0  -6 -20   36.00    4.30
   0  -5 -20    0.60    1.40
   0  -4 -20  512.55    8.40
   0  -3 -20    0.60    1.10
   0  -2 -20  293.87    4.80
   0  -1 -20    0.60    0.60
   0   0 -20  253.87    4.10
   0   1 -20    0.70    0.80
   0   2 -20  279.27    5.60
   0   3 -20    0.40    1.60
   0   4 -20  531.25   11.00
   0   5 -20    0.00    5.60
   0   6 -20   27.30    3.70
   0   7 -20    1.10    5.50
   0   8 -20   17.20    6.00
   1  -9 -20    1.70    6.80
   1  -8 -20    3.30    6.20
   1  -7 -20   34.60    4.60
   1  -6 -20   24.60    3.80
   1  -5 -20   35.50    2.50
   1  -4 -20  121.39    3.50
   1  -3 -20  230.88    4.70
   1  -2 -20    8.30    1.20
   1  -1 -20  478.75    6.80
   1   0 -20 1121.29   13.40
   1   1 -20  518.55    7.80
   1   2 -20    9.00    2.00
   1   3 -20  206.08    6.20
   1   4 -20  113.49    4.00
   1   5 -20   40.80    7.30
   1   6 -20   26.60    4.50
   1   7 -20   57.09    7.40
   1   8 -20    0.80   14.40
   2  -9 -20   10.70    6.80
   2  -8 -20    3.70    5.70
   2  -7 -20   13.50    4.10
   2  -6 -20  155.08    6.10
   2  -5 -20    5.30    1.70
   2  -4 -20   97.89    3.10
   2  -3 -20   53.59    2.20
   2  -2 -20  293.47    5.90
   2  -1 -20  150.28    2.30
   2   0 -20   72.89    1.90
   2   1 -20  151.28    4.20
   2   2 -20  278.67    8.80
   2   3 -20   54.29    3.00
   2   4 -20  111.59    4.60
   2   5 -20    0.90    5.00
   2   6 -20  163.08    9.40
   2   9 -20    6.60   14.30
   3  -9 -20   17.70    8.50
   3  -8 -20    6.90    7.20
   3  -7 -20  132.99    8.70
   3  -6 -20    1.10    3.00
   3  -5 -20  134.29    4.60
   3  -4 -20   12.20    1.60
   3  -3 -20  212.68    4.20
   3  -2 -20   15.50    1.20
   3  -1 -20   78.69    2.10
   3   0 -20   10.20    1.30
   3   1 -20   85.89    3.30
   3   2 -20   13.90    2.90
   3   3 -20  207.28    8.20
   3   4 -20   11.90    3.30
   3   5 -20  139.49    7.80
   3   6 -20    9.10    9.20
   3   7 -20  146.59   15.80
   3   8 -20    4.90   12.10
   3   9 -20    1.80   12.00
   4  -8 -20   16.00    5.40
   4  -7 -20    3.50    4.00
   4  -6 -20  445.36   13.00
   4  -5 -20    0.60    1.90
   4  -4 -20   25.00    2.20
   4  -3 -20   28.60    2.10
   4  -2 -20  247.68    4.60
   4  -1 -20   33.80    1.90
   4   0 -20  409.76    6.40
   4   1 -20   35.80    2.60
   4   2 -20  235.78    5.90
   4   3 -20   15.50    4.10
   4   4 -20   31.20    6.50
   4   6 -20  408.26   19.00
   5  -8 -20   16.10    5.20
   5  -7 -20    5.90   10.20
   5  -6 -20   54.69    4.40
   5  -5 -20  308.67    8.50
   5  -4 -20   38.60    3.10
   5  -3 -20   10.60    2.10
   5  -2 -20    1.80    1.40
   5  -1 -20  285.67    5.60
   5   0 -20  112.39    4.10
   5   1 -20  307.67    6.50
   5   2 -20    0.90    1.90
   5   3 -20    3.30    4.70
   5   4 -20   43.40    7.60
   5   5 -20  318.67   12.60
   5   6 -20   64.29    9.30
   5   8 -20   11.70    8.30
   6  -8 -20    2.60    4.70
   6  -7 -20    6.40    4.50
   6  -6 -20   79.09    5.50
   6  -5 -20    7.20    2.90
   6  -4 -20  212.68    7.60
   6  -3 -20    6.20    2.60
   6  -2 -20   14.80    2.40
   6  -1 -20   39.00    2.90
   6   0 -20  866.61   17.90
   6   1 -20   31.50    3.00
   6   2 -20   13.20    5.40
   6   3 -20    9.10    3.40
   6   4 -20  240.98   15.50
   6   5 -20   13.30    7.50
   6   6 -20   70.19   11.30
   6   7 -20    0.00    8.20
   7  -7 -20   22.10   11.30
   7  -6 -20    0.70    3.70
   7  -5 -20   50.39    5.50
   7  -4 -20    3.20    2.70
   7  -3 -20   19.90    3.30
   7  -2 -20    1.60    1.80
   7  -1 -20  109.59    6.60
   7   0 -20    3.40    2.60
   7   1 -20  116.79    7.30
   7   2 -20    0.00    5.40
   7   3 -20   18.10    7.40
   7   4 -20    7.40    5.40
   7   5 -20   66.79    7.40
   7   6 -20   10.30    8.80
   8  -5 -20   26.50    5.20
   8  -4 -20   84.29    5.50
   8  -3 -20   14.80    3.30
   8  -2 -20   63.09    7.40
   8  -1 -20    3.90    3.00
   8   0 -20  154.28    5.30
   8   1 -20    1.60    3.30
   8   2 -20   64.69    4.80
   8   3 -20    6.20    5.00
   8   4 -20   99.39    9.00
   8   5 -20   23.80   11.50
   8   7 -20   27.60   12.70
   9  -5 -20   29.60    6.00
   9  -4 -20   10.60    4.30
   9  -2 -20    5.10    4.60
   9  -1 -20   55.79    7.80
   9   0 -20    1.50    2.80
   9   1 -20   68.49    5.10
   9   2 -20    3.70    9.70
   9   3 -20    0.00    5.00
   9   5 -20   18.00    8.90
  10  -5 -20    8.50    6.10
  10  -4 -20    6.20    5.50
  10  -3 -20   10.50    6.00
  10  -2 -20   58.09    8.50
  10  -1 -20    9.30    6.20
  10   0 -20   17.70    4.10
  10   1 -20   10.30    7.20
  10   2 -20   63.29    8.80
  10   3 -20   10.30    8.50
  10   4 -20   22.20    8.50
  10   5 -20    4.50   13.60
  11  -4 -20    7.30    6.80
  11  -3 -20    4.20    5.90
  11  -2 -20    9.20    5.90
  11  -1 -20   32.70    8.40
  11   0 -20    0.00    5.60
  11   1 -20   17.90    7.20
  11   3 -20   15.20   10.10
  11   4 -20    0.00    8.90
  12  -2 -20   13.70    7.00
  12  -1 -20    8.00    6.90
  12   0 -20   70.39   10.10
  12   1 -20   13.60    6.80
 -12  -2 -21   73.09    7.50
 -12   2 -21   93.19   14.40
 -11   1 -21   72.19   13.70
 -10   1 -21   11.70   10.10
 -10   2 -21   87.79   13.50
 -10   5 -21    0.00    9.50
  -9   1 -21   20.60    9.50
  -8  -2 -21  120.99   11.50
  -8  -1 -21    0.00    7.20
  -8   1 -21    8.30    4.90
  -8   2 -21  119.29   11.60
  -8   7 -21    0.10    7.30
  -7  -7 -21   77.09   10.70
  -7  -6 -21   18.70    7.00
  -7  -2 -21    0.00    6.20
  -7   0 -21    0.90    6.00
  -7   1 -21   40.00    4.00
  -7   2 -21    2.30    4.50
  -7   5 -21   86.69   10.90
  -7   7 -21   34.20   12.00
  -6  -8 -21   23.40    8.50
  -6  -7 -21    1.90    5.80
  -6  -6 -21   10.40    4.90
  -6  -4 -21   79.79    6.10
  -6  -3 -21    5.70    4.90
  -6  -1 -21    9.40    6.30
  -6   0 -21    2.80    4.20
  -6   1 -21    1.30    5.80
  -6   2 -21  330.37   19.50
  -6   3 -21    0.00    6.30
  -6   5 -21    0.00    8.50
  -6   7 -21    0.90    6.90
  -6   8 -21   20.20   13.40
  -5  -8 -21   22.90    7.30
  -5  -7 -21    1.20    5.80
  -5  -6 -21   22.70    6.30
  -5  -5 -21   21.90    5.80
  -5  -4 -21  194.48    6.00
  -5  -3 -21   29.30    3.40
  -5  -2 -21  123.19    4.60
  -5  -1 -21   26.10    2.60
  -5   0 -21    3.30    2.90
  -5   1 -21   27.70    3.30
  -5   2 -21  110.79    6.80
  -5   3 -21   15.60    5.90
  -5   4 -21  218.88   13.70
  -5   5 -21   38.00    9.40
  -5   6 -21   25.40    6.30
  -5   7 -21    5.60    8.90
  -5   8 -21   20.60    8.10
  -4  -8 -21  185.38   14.90
  -4  -7 -21   17.90    6.80
  -4  -6 -21    5.40    5.00
  -4  -5 -21   10.20    4.10
  -4  -4 -21  179.18    5.40
  -4  -3 -21   23.20    2.60
  -4  -2 -21  346.17    7.00
  -4  -1 -21  152.78    4.30
  -4   0 -21    2.80    1.40
  -4   1 -21  144.09    3.40
  -4   2 -21  332.87   11.90
  -4   3 -21   17.50    3.80
  -4   4 -21  167.78    8.80
  -4   5 -21   21.30    8.90
  -4   6 -21   13.70    8.10
  -4   8 -21  198.18   19.40
  -3  -9 -21   21.10    8.00
  -3  -8 -21   14.50    6.90
  -3  -7 -21    1.30    4.70
  -3  -6 -21   28.10    5.30
  -3  -5 -21   72.49    4.40
  -3  -4 -21   42.50    2.70
  -3  -3 -21  288.87    6.10
  -3  -2 -21   84.49    2.90
  -3  -1 -21  558.44    8.70
  -3   0 -21    0.10    0.90
  -3   1 -21  580.24    9.30
  -3   2 -21   73.49    2.30
  -3   3 -21  275.57    6.90
  -3   4 -21   43.20    4.40
  -3   6 -21   31.90    6.10
  -3   7 -21   24.30   10.50
  -3   8 -21    8.90   10.30
  -3   9 -21    7.30   11.80
  -2  -9 -21   17.60    8.70
  -2  -8 -21  111.99   11.80
  -2  -7 -21   16.60    5.60
  -2  -6 -21    2.70    3.80
  -2  -5 -21  101.59    4.90
  -2  -4 -21  143.79    4.20
  -2  -3 -21   11.90    1.60
  -2  -2 -21  391.16    6.40
  -2  -1 -21   25.20    1.60
  -2   0 -21    1.50    0.70
  -2   1 -21   24.30    1.30
  -2   2 -21  382.36    5.70
  -2   3 -21   10.70    1.30
  -2   4 -21  146.79   10.80
  -2   6 -21   12.30    4.50
  -2   7 -21   10.70    5.40
  -2   8 -21  117.69   11.60
  -2   9 -21    4.40    9.20
  -1  -9 -21   25.00    9.10
  -1  -8 -21    0.00    5.20
  -1  -7 -21  120.59    8.80
  -1  -6 -21    8.80    4.20
  -1  -5 -21   97.59    3.70
  -1  -4 -21  177.98    4.00
  -1  -3 -21  848.32   11.10
  -1  -2 -21 1072.59   13.40
  -1  -1 -21  836.12    9.40
  -1   0 -21   50.99    1.60
  -1   1 -21  843.52    9.10
  -1   2 -21 1055.79   13.30
  -1   3 -21  809.42   13.40
  -1   4 -21  173.98    6.50
  -1   5 -21   79.49    6.10
  -1   6 -21    3.80    4.60
  -1   7 -21  138.89   10.10
  -1   8 -21    6.20    8.70
  -1   9 -21   38.20   14.80
   0  -9 -21    0.00    5.90
   0  -8 -21  102.59   11.10
   0  -7 -21    1.60    4.20
   0  -6 -21   36.00    3.40
   0  -5 -21    0.40    1.40
   0  -4 -21  326.77    6.20
   0  -3 -21    0.40    1.00
   0  -2 -21 2541.75   34.50
   0  -1 -21    0.20    0.60
   0   0 -21    5.00    0.90
   0   1 -21    0.40    1.00
   0   2 -21 2539.35   44.00
   0   3 -21    5.30    4.10
   0   4 -21  348.17    8.30
   0   5 -21    0.00    5.60
   0   6 -21   32.50    3.90
   0   7 -21    4.70    4.50
   0   8 -21  113.29    8.00
   1  -9 -21   21.50    8.10
   1  -8 -21    6.00    6.00
   1  -7 -21  128.99    7.00
   1  -6 -21    1.00    2.60
   1  -5 -21   92.39    3.40
   1  -4 -21  172.18    4.20
   1  -3 -21  852.21   12.40
   1  -2 -21 1094.49   13.80
   1  -1 -21  828.92    9.20
   1   0 -21   50.39    1.70
   1   1 -21  850.71    9.60
   1   2 -21 1083.89   17.50
   1   3 -21  834.12   13.20
   1   4 -21  167.98    4.70
   1   5 -21   87.69    5.30
   1   6 -21    6.90    5.10
   1   7 -21  124.09    9.40
   1   8 -21    0.00   11.30
   2  -9 -21    6.40    6.50
   2  -8 -21  127.59    8.90
   2  -7 -21   10.90    3.60
   2  -6 -21    5.20    2.80
   2  -5 -21   95.79    3.40
   2  -4 -21  137.29    3.80
   2  -3 -21   13.10    1.60
   2  -2 -21  386.76    6.60
   2  -1 -21   23.00    1.00
   2   0 -21    2.90    0.90
   2   1 -21   23.40    1.90
   2   2 -21  378.86    9.00
   2   3 -21    9.20    2.90
   2   4 -21  145.39    5.80
   2   5 -21   96.29    6.60
   2   6 -21   12.10    5.80
   2   9 -21    0.00   13.70
   3  -9 -21   37.80    9.30
   3  -8 -21   13.10    6.70
   3  -7 -21   13.00    4.30
   3  -6 -21   33.20    4.30
   3  -5 -21   73.39    3.50
   3  -4 -21   38.30    2.20
   3  -3 -21  297.67    5.30
   3  -2 -21   79.29    2.10
   3  -1 -21  553.04    7.70
   3   0 -21    1.90    1.00
   3   1 -21  558.14   10.20
   3   2 -21   76.39    4.00
   3   3 -21  297.77    8.40
   3   4 -21   36.20    4.60
   3   5 -21   78.49    5.60
   4  -8 -21  182.08   10.50
   4  -7 -21    7.40    4.00
   4  -6 -21   10.50    3.40
   4  -5 -21   11.60    2.70
   4  -4 -21  160.48    4.20
   4  -3 -21   19.70    2.00
   4  -2 -21  333.47    5.60
   4  -1 -21  146.39    3.60
   4   0 -21    2.20    1.20
   4   1 -21  146.89    4.10
   4   2 -21  342.47    7.60
   4   3 -21   14.60    4.30
   4   4 -21  160.28    7.80
   4   6 -21    0.00    5.50
   4   8 -21  210.18   20.10
   5  -8 -21   24.80    5.80
   5  -7 -21    8.80    5.10
   5  -6 -21   16.70    3.20
   5  -5 -21   37.60    3.80
   5  -4 -21  209.88    5.70
   5  -3 -21   25.50    2.80
   5  -2 -21  117.99    3.50
   5  -1 -21   29.40    2.20
   5   0 -21    3.40    1.80
   5   1 -21   27.40    2.30
   5   2 -21  122.09    4.50
   5   3 -21   19.90    5.20
   5   4 -21  210.48   12.70
   5   5 -21   47.10    8.10
   5   6 -21   16.10    7.60
   5   8 -21   14.40    8.50
   6  -8 -21   13.90    5.60
   6  -7 -21    0.00    3.80
   6  -6 -21    4.80    3.30
   6  -5 -21    3.70    2.80
   6  -4 -21   50.99    4.50
   6  -3 -21    7.50    2.60
   6  -2 -21  312.57    6.80
   6  -1 -21    3.60    1.90
   6   0 -21    3.20    2.00
   6   1 -21    5.10    3.30
   6   2 -21  346.67    9.40
   6   3 -21    2.40    3.30
   6   4 -21   54.59    8.80
   6   5 -21   16.80    7.90
   6   6 -21    2.90    8.40
   6   7 -21    0.80    6.70
   6   8 -21    6.00   10.80
   7  -7 -21   84.79   11.30
   7  -6 -21   13.50    3.80
   7  -5 -21   67.89    5.40
   7  -4 -21   14.40    3.30
   7  -3 -21  157.68    6.60
   7  -2 -21    4.20    2.60
   7  -1 -21   35.90    3.90
   7   0 -21    0.20    2.30
   7   1 -21   35.00    3.80
   7   2 -21    0.00    4.30
   7   3 -21  127.39    6.50
   7   4 -21   14.10    5.60
   7   5 -21   78.59    7.70
   7   6 -21   13.00    7.60
   7   7 -21   75.49   12.50
   8  -5 -21    9.80    4.50
   8  -4 -21  183.38    7.80
   8  -3 -21    5.20    2.90
   8  -2 -21  105.59    7.00
   8  -1 -21    5.60    3.40
   8   0 -21    2.00    2.70
   8   1 -21    6.50    3.50
   8   2 -21  103.89    5.50
   8   3 -21    0.00    5.90
   8   4 -21  206.78   16.00
   8   7 -21    8.30   14.30
   9  -5 -21    2.40    4.20
   9  -4 -21    3.00    4.10
   9  -2 -21   21.80    7.40
   9  -1 -21    9.40    6.70
   9   0 -21    4.10    3.40
   9   1 -21    5.10    5.50
   9   2 -21   16.60    5.70
   9   3 -21   92.99   14.60
   9   4 -21    2.40   11.90
   9   5 -21    2.50    6.60
  10  -5 -21    8.20    6.30
  10  -4 -21   43.30    8.60
  10  -3 -21    0.00    4.40
  10  -2 -21   84.69   10.50
  10  -1 -21   10.40    5.80
  10   0 -21    0.00    4.50
  10   1 -21    5.70    6.30
  10   2 -21   66.19   13.40
  10   3 -21    0.00    8.50
  10   4 -21   47.10    9.30
  10   5 -21   10.70    7.60
  11  -4 -21    6.50    6.80
  11  -3 -21   34.90    8.60
  11  -2 -21    2.40    5.80
  11  -1 -21   41.60    8.60
  11   0 -21    4.50    6.00
  11   1 -21   47.50   11.60
  11   2 -21    0.00    7.50
  11   3 -21   39.10   14.70
  11   4 -21    4.60    9.40
  12  -2 -21   64.39   11.20
  12  -1 -21    0.00    6.30
  12   0 -21    7.40    6.90
  12   1 -21   12.00   13.90
  12   2 -21   66.39   16.80
 -12  -1 -22    2.20   11.80
 -11  -4 -22    4.30    6.50
 -11   1 -22  142.09   16.70
 -11   2 -22    0.00   10.50
 -10   1 -22   13.20    8.60
 -10   3 -22    3.30   10.30
 -10   5 -22    0.00    8.60
  -9   0 -22  176.98   14.80
  -9   1 -22   98.09   11.80
  -9   2 -22   41.30    9.20
  -8  -7 -22    0.00    5.90
  -8   0 -22   30.30    8.00
  -8   1 -22    0.00    7.70
  -8   2 -22   21.80    8.20
  -8   3 -22    0.00    6.10
  -8   7 -22    3.20   10.70
  -7  -7 -22   55.49   10.40
  -7   0 -22   26.60    7.70
  -7   1 -22  139.09    6.30
  -7   2 -22    0.00    6.60
  -7   5 -22  506.15   25.10
  -7   7 -22   24.40   10.30
  -6  -8 -22    8.60    7.00
  -6  -7 -22    0.00    5.50
  -6  -6 -22   23.90    7.10
  -6  -5 -22    0.00    4.00
  -6  -4 -22   13.70    3.60
  -6  -3 -22    3.50    4.10
  -6  -2 -22   24.60    8.10
  -6  -1 -22    8.50    6.20
  -6   0 -22   19.30    4.60
  -6   1 -22   16.60    6.10
  -6   2 -22   50.59  145.09
  -6   5 -22    0.00    8.50
  -6   7 -22    8.10    6.70
  -6   8 -22    3.10    9.90
  -5  -8 -22   17.60    7.60
  -5  -7 -22  191.98   15.10
  -5  -6 -22   70.39    9.20
  -5  -5 -22  120.49    9.50
  -5  -4 -22   25.10    3.10
  -5  -3 -22   71.99    3.70
  -5  -2 -22   67.99    3.50
  -5  -1 -22  731.13   13.00
  -5   0 -22   42.50    3.80
  -5   1 -22  737.23   15.40
  -5   2 -22   74.29    4.30
  -5   3 -22   77.89    8.50
  -5   4 -22   19.60    7.50
  -5   5 -22  140.29   12.70
  -5   6 -22   68.09    7.40
  -5   7 -22  166.58   12.60
  -5   8 -22   15.60   10.10
  -4  -8 -22    9.60    6.70
  -4  -7 -22   15.70    6.40
  -4  -6 -22    5.80    4.80
  -4  -5 -22    3.90    3.50
  -4  -4 -22    5.40    2.10
  -4  -3 -22    9.80    2.30
  -4  -2 -22   15.20    2.10
  -4  -1 -22    6.10    1.70
  -4   0 -22    5.60    1.60
  -4   1 -22    1.60    2.20
  -4   2 -22   18.30    4.10
  -4   3 -22   18.20    5.60
  -4   4 -22    8.80    4.70
  -4   5 -22    4.30    8.10
  -4   6 -22    2.70    5.80
  -4   7 -22    0.60    8.20
  -4   8 -22   12.10    9.60
  -3  -9 -22    8.10    6.70
  -3  -8 -22   20.20    7.20
  -3  -7 -22   80.69   10.30
  -3  -6 -22    8.70    4.30
  -3  -5 -22   30.00    3.50
  -3  -4 -22   65.79    3.10
  -3  -3 -22  659.23   11.80
  -3  -2 -22  442.36    7.60
  -3  -1 -22 2066.19   28.70
  -3   0 -22  289.47    5.60
  -3   1 -22 2065.69   26.80
  -3   2 -22  431.66    7.20
  -3   3 -22  639.44   15.90
  -3   4 -22   65.99    4.90
  -3   5 -22   39.10    8.30
  -3   6 -22   14.10    6.10
  -3   7 -22   88.99   13.30
  -3   8 -22    0.90   10.80
  -3   9 -22    0.00   10.20
  -2  -9 -22    4.50    7.40
  -2  -8 -22    4.30    6.40
  -2  -7 -22    1.60    4.30
  -2  -6 -22   47.40    6.20
  -2  -5 -22    4.30    2.00
  -2  -4 -22   21.00    2.10
  -2  -3 -22    4.60    1.50
  -2  -2 -22   14.30    1.60
  -2  -1 -22    1.60    1.10
  -2   0 -22  470.25    6.40
  -2   1 -22    2.90    1.30
  -2   2 -22   16.20    1.40
  -2   3 -22    3.40    1.10
  -2   4 -22   24.50    6.70
  -2   6 -22   44.30    6.40
  -2   7 -22    1.40    6.70
  -2   8 -22   13.50    9.00
  -2   9 -22    0.00    8.60
  -1  -9 -22    2.70    7.40
  -1  -8 -22    4.90    5.60
  -1  -7 -22   76.89    8.20
  -1  -6 -22   45.00    6.20
  -1  -5 -22  475.45   10.90
  -1  -4 -22   28.80    1.90
  -1  -3 -22   53.19    2.10
  -1  -2 -22  559.34    7.80
  -1  -1 -22  249.68    3.50
  -1   0 -22 1317.67   13.00
  -1   1 -22  259.27    3.70
  -1   2 -22  558.54    7.80
  -1   3 -22   58.69    2.80
  -1   4 -22   38.00    3.80
  -1   5 -22  466.55   19.30
  -1   6 -22   46.60    5.50
  -1   7 -22   99.19    7.30
  -1   8 -22    0.00    6.80
  -1   9 -22   10.20   10.40
   0  -9 -22    0.00    5.70
   0  -8 -22   10.10    6.10
   0  -7 -22    4.00    4.90
   0  -6 -22    8.60    3.00
   0  -5 -22    0.50    1.50
   0  -4 -22   51.99    2.50
   0  -3 -22    1.50    1.10
   0  -2 -22   77.19    2.60
   0  -1 -22    0.30    0.60
   0   0 -22   27.80    1.30
   0   1 -22    0.30    0.80
   0   2 -22   91.89    2.70
   0   3 -22    0.40    1.80
   0   4 -22   55.89    4.30
   0   5 -22    0.00    5.50
   0   6 -22    4.40    3.80
   0   7 -22    0.00    4.50
   0   8 -22   14.30    6.00
   0   9 -22    2.40   12.10
   1  -9 -22    5.40    6.50
   1  -8 -22    1.40    5.40
   1  -7 -22   84.19    5.90
   1  -6 -22   52.49    4.70
   1  -5 -22  476.05    8.50
   1  -4 -22   26.10    2.10
   1  -3 -22   52.49    2.40
   1  -2 -22  554.94    7.90
   1  -1 -22  255.77    3.50
   1   0 -22 1339.87   15.80
   1   1 -22  267.27    3.80
   1   2 -22  557.04   10.20
   1   3 -22  163.58   10.60
   1   4 -22   37.50    2.90
   1   5 -22  481.35   11.10
   1   6 -22   60.09    6.70
   1   7 -22   87.59    8.40
   2  -9 -22    4.20    6.40
   2  -8 -22    2.80    5.60
   2  -7 -22    5.30    3.50
   2  -6 -22   44.60    4.00
   2  -5 -22    2.30    1.60
   2  -4 -22   20.30    2.00
   2  -3 -22    3.40    1.30
   2  -2 -22   23.00    1.90
   2  -1 -22    0.70    0.70
   2   0 -22  469.05    6.10
   2   1 -22    1.40    1.30
   2   2 -22   14.50    2.60
   2   3 -22    4.60    2.60
   2   4 -22   25.50    3.40
   2   5 -22    4.60    3.70
   2   6 -22   49.50    9.00
   2   7 -22    3.20   10.40
   2   8 -22   27.40   12.90
   3  -9 -22    0.00    6.50
   3  -8 -22    7.50    4.60
   3  -7 -22   86.09    6.90
   3  -6 -22   14.60    3.50
   3  -5 -22   29.70    2.70
   3  -4 -22   74.39    3.10
   3  -3 -22  673.73   10.40
   3  -2 -22  421.96    6.40
   3  -1 -22 2057.29   24.10
   3   0 -22  286.77    4.70
   3   1 -22 2120.49   31.90
   3   2 -22  436.16   10.30
   3   3 -22  689.03   18.00
   3   4 -22   85.99    8.10
   3   5 -22   32.20    5.50
   3   9 -22    4.60   13.80
   4  -8 -22   11.70    5.30
   4  -7 -22    5.50    5.10
   4  -6 -22    8.00    3.50
   4  -5 -22    2.40    2.30
   4  -4 -22    4.70    1.60
   4  -3 -22   11.30    1.70
   4  -2 -22    7.00    1.20
   4  -1 -22    5.20    1.40
   4   0 -22    4.00    1.30
   4   1 -22    2.90    1.80
   4   2 -22    4.80    2.10
   4   3 -22   16.30    4.20
   4   4 -22    8.90    4.00
   4   5 -22    4.80    4.70
   4   6 -22    2.10    5.50
   5  -8 -22   13.10    5.30
   5  -7 -22  172.78    8.60
   5  -6 -22   71.59    4.80
   5  -5 -22  123.59    5.50
   5  -4 -22   25.70    2.80
   5  -3 -22   68.39    4.80
   5  -2 -22   69.69    2.70
   5  -1 -22  711.33   11.80
   5   0 -22   43.00    2.90
   5   1 -22  731.33   13.40
   5   2 -22   69.39    3.60
   5   3 -22   73.89    7.10
   5   4 -22   28.10    6.50
   5   5 -22  127.29    7.80
   5   6 -22   74.49    9.90
   5   7 -22  171.78   11.30
   5   8 -22   24.90    9.10
   6  -8 -22   10.60    5.40
   6  -7 -22    3.30    4.40
   6  -6 -22   32.40    4.60
   6  -5 -22    3.90    2.80
   6  -4 -22    7.80    2.70
   6  -3 -22    1.50    2.30
   6  -2 -22   18.70    3.60
   6  -1 -22    7.40    2.00
   6   0 -22   26.10    3.00
   6   1 -22    0.90    2.50
   6   2 -22   22.80    2.80
   6   3 -22    0.80    2.50
   6   4 -22    2.40    8.30
   6   5 -22    3.00    7.60
   6   6 -22   32.50   10.10
   6   7 -22    0.00    8.50
   6   8 -22    6.70    7.60
   7  -7 -22   50.89    7.70
   7  -6 -22   12.20    4.00
   7  -5 -22  479.45   13.30
   7  -4 -22   13.50    3.30
   7  -3 -22   54.99    4.50
   7  -2 -22    1.10    2.30
   7  -1 -22  125.69    9.00
   7   0 -22   32.90    3.20
   7   1 -22  120.49    5.30
   7   2 -22    0.00    4.80
   7   3 -22   59.99    8.20
   7   4 -22    8.70    7.70
   7   5 -22  499.75   14.40
   7   6 -22    0.00    8.60
   8  -7 -22    3.50    6.80
   8  -5 -22    2.90    4.80
   8  -4 -22    7.30    3.30
   8  -3 -22    0.80    2.60
   8  -2 -22    4.50    2.60
   8  -1 -22    1.20    2.90
   8   0 -22   17.30    3.90
   8   1 -22    2.80    4.00
   8   2 -22    7.80    3.80
   8   3 -22    0.00    4.00
   8   4 -22   29.50   12.30
   8   5 -22    0.00   12.10
   9  -5 -22   74.49    7.30
   9  -4 -22   17.70    5.10
   9  -3 -22    3.30    3.40
   9  -2 -22   60.49    8.10
   9  -1 -22  124.69   10.90
   9   0 -22  296.47   11.80
   9   1 -22  129.19    9.10
   9   2 -22   37.70   10.80
   9   3 -22    4.40   11.20
   9   4 -22   14.40   13.00
   9   5 -22   74.99   14.50
   9   6 -22    0.00    9.50
  10  -5 -22   10.50    5.60
  10  -4 -22   11.20    6.80
  10  -3 -22    0.00    5.20
  10  -2 -22    5.50    5.00
  10  -1 -22    0.90    5.80
  10   0 -22   15.20    4.40
  10   1 -22    6.20    7.50
  10   2 -22   15.90    7.50
  10   3 -22    2.90    8.50
  10   4 -22    0.60    9.30
  10   5 -22    6.10    8.60
  11  -4 -22    6.70    5.70
  11  -3 -22   12.00    6.60
  11  -2 -22    0.00    4.20
  11  -1 -22  147.89    9.90
  11   0 -22   22.20    7.20
  11   1 -22  126.29    8.70
  11   2 -22    7.70    5.20
  11   3 -22   21.80   15.10
  11   4 -22    1.60    8.90
  12  -1 -22    0.00    5.40
  12   0 -22   11.70    7.70
  12   1 -22    1.10    6.40
 -12  -1 -23    1.70    6.20
 -12   0 -23    0.00   12.30
 -12   1 -23    7.30    8.30
 -11   0 -23    3.30   11.50
 -11   1 -23   77.39   14.20
 -11   2 -23    0.00   10.90
 -11   3 -23   24.10   12.50
 -10   5 -23   10.20   10.80
  -9   1 -23   14.80    7.50
  -9   2 -23   16.60    7.20
  -8   1 -23    0.00    7.40
  -8   2 -23  118.29   12.60
  -8   5 -23    0.60   12.40
  -7  -7 -23   23.60   11.10
  -7  -4 -23    8.50    8.50
  -7   1 -23   22.80    7.10
  -7   7 -23    6.10    7.20
  -6  -8 -23   44.40    8.40
  -6  -7 -23    0.00    4.90
  -6  -6 -23   53.89    8.50
  -6  -5 -23   40.20    7.40
  -6  -4 -23  199.38    8.40
  -6  -3 -23    9.10    3.50
  -6  -2 -23  442.36   11.50
  -6  -1 -23   13.40    4.80
  -6   0 -23    8.60    3.70
  -6   1 -23    6.10    4.30
  -6   2 -23  355.76  146.89
  -6   5 -23   18.80    9.30
  -6   6 -23   53.09   11.60
  -6   7 -23   10.10    7.40
  -6   8 -23   45.10   13.60
  -5  -8 -23   11.50    7.50
  -5  -7 -23    8.80    6.50
  -5  -6 -23    8.10    4.80
  -5  -5 -23   12.00    5.10
  -5  -4 -23   47.40    3.90
  -5  -3 -23    2.80    1.90
  -5  -2 -23   63.99    3.50
  -5  -1 -23   53.69    4.40
  -5   0 -23    3.90    3.20
  -5   1 -23   39.50    3.80
  -5   2 -23   65.69    6.50
  -5   3 -23    9.70    6.50
  -5   4 -23   47.90    8.40
  -5   5 -23   15.20    8.90
  -5   6 -23   10.60    5.40
  -5   7 -23   17.40    6.80
  -5   8 -23   12.40   11.40
  -4  -8 -23  101.09   12.60
  -4  -6 -23    2.70    4.30
  -4  -5 -23    9.10    3.70
  -4  -4 -23  244.28    7.30
  -4  -3 -23   25.70    2.50
  -4  -2 -23  144.39    4.40
  -4  -1 -23   72.79    2.80
  -4   0 -23    0.20    1.30
  -4   1 -23   88.49    4.00
  -4   2 -23  142.79    4.80
  -4   3 -23   25.30    6.00
  -4   4 -23  243.98   10.80
  -4   5 -23    4.10    4.00
  -4   6 -23   11.70    6.00
  -4   7 -23    0.00    9.50
  -4   8 -23   56.89   13.80
  -3  -9 -23    0.00    6.00
  -3  -8 -23    9.40    7.10
  -3  -7 -23   17.40    6.10
  -3  -6 -23    8.80    4.60
  -3  -5 -23  111.29    5.10
  -3  -4 -23   19.00    2.60
  -3  -3 -23   49.80    2.70
  -3  -2 -23   12.00    1.70
  -3  -1 -23  156.18    4.60
  -3   0 -23    1.10    0.90
  -3   1 -23  135.79    2.80
  -3   2 -23   18.40    1.70
  -3   3 -23   49.90    4.00
  -3   4 -23   26.00    3.60
  -3   5 -23  104.89   10.80
  -3   6 -23    1.10    5.20
  -3   7 -23   13.00   11.00
  -3   8 -23    3.30    7.00
  -2  -9 -23   19.60    9.10
  -2  -8 -23  103.99   11.50
  -2  -7 -23   41.10    8.20
  -2  -6 -23   64.79    6.70
  -2  -5 -23   46.30    3.20
  -2  -4 -23  597.54   10.30
  -2  -3 -23    1.90    1.30
  -2  -2 -23 1074.69   15.50
  -2  -1 -23   29.00    1.80
  -2   0 -23    1.10    0.80
  -2   1 -23   32.50    1.60
  -2   2 -23 1047.90   15.10
  -2   3 -23    1.70    1.10
  -2   4 -23  638.74   22.60
  -2   5 -23   42.10    8.10
  -2   6 -23   65.19    7.10
  -2   7 -23   20.00   10.30
  -2   8 -23   98.39   13.30
  -2   9 -23    1.90    8.80
  -1  -9 -23    0.00    6.90
  -1  -8 -23    3.40    6.50
  -1  -7 -23    8.80    5.00
  -1  -6 -23    1.30    4.00
  -1  -5 -23   10.60    2.00
  -1  -4 -23   50.99    2.30
  -1  -3 -23  268.47    5.00
  -1  -2 -23  255.37    4.40
  -1  -1 -23  488.95    6.20
  -1   0 -23   38.20    1.60
  -1   1 -23  478.05    5.60
  -1   2 -23  268.57    5.10
  -1   3 -23  276.07    6.80
  -1   4 -23   39.90    3.50
  -1   5 -23   12.50    6.30
  -1   6 -23    0.80    4.40
  -1   7 -23    2.60    5.50
  -1   8 -23    5.50   12.00
  -1   9 -23    2.80   10.30
   0  -9 -23    1.10    6.10
   0  -8 -23    6.90    6.80
   0  -7 -23    0.30    3.70
   0  -6 -23   95.39    7.40
   0  -5 -23    0.80    1.60
   0  -4 -23  359.46    6.70
   0  -3 -23    1.10    1.20
   0  -2 -23 1064.79   14.70
   0  -1 -23    0.50    0.60
   0   0 -23    2.20    0.90
   0   1 -23    0.70    0.90
   0   2 -23 1056.29   12.80
   0   3 -23    0.60    1.80
   0   4 -23  359.16    8.00
   0   5 -23    0.10    4.60
   0   6 -23   95.39    5.40
   0   7 -23    2.60    5.10
   0   8 -23    2.70    7.80
   0   9 -23    0.90   11.70
   1  -9 -23   18.20    7.40
   1  -8 -23    9.90    6.60
   1  -7 -23    7.30    4.80
   1  -6 -23    1.50    2.20
   1  -5 -23   11.40    1.90
   1  -4 -23   49.10    2.50
   1  -3 -23  260.97    5.80
   1  -2 -23  252.37    4.50
   1  -1 -23  476.65    5.80
   1   0 -23   28.20    2.10
   1   1 -23  482.15    6.40
   1   2 -23  265.17    6.00
   1   3 -23  285.67    6.80
   1   4 -23   53.09    3.50
   1   5 -23   26.90    4.80
   1   6 -23    9.70    4.60
   1   7 -23   15.80    5.60
   1   9 -23    0.00   10.60
   2  -9 -23    0.00    5.50
   2  -8 -23  120.29   12.20
   2  -7 -23   22.60    4.50
   2  -6 -23   73.79    4.70
   2  -5 -23   46.20    2.70
   2  -4 -23  604.34    9.90
   2  -3 -23    2.30    1.20
   2  -2 -23 1089.29   15.20
   2  -1 -23   28.70    1.20
   2   0 -23    2.60    0.90
   2   1 -23   28.50    2.30
   2   2 -23 1042.30   19.80
   2   3 -23    3.40    2.50
   2   4 -23  612.64   13.80
   2   5 -23   45.50    4.60
   2   6 -23   82.39   10.20
   2   7 -23   34.70   11.80
   2   8 -23  132.49   16.80
   3  -9 -23    3.80    6.70
   3  -8 -23    3.20    4.30
   3  -7 -23   19.20    5.20
   3  -6 -23    8.60    3.30
   3  -5 -23  107.19    4.10
   3  -4 -23   23.60    2.20
   3  -3 -23   51.79    2.40
   3  -2 -23   10.10    1.50
   3  -1 -23  137.29    3.10
   3   0 -23    1.60    0.90
   3   1 -23  137.99    4.40
   3   2 -23   13.30    2.60
   3   3 -23   63.99    5.50
   3   4 -23   25.40    5.60
   3   5 -23  112.19    6.80
   4  -8 -23  105.49    8.90
   4  -7 -23    6.90    4.10
   4  -6 -23   12.20    3.90
   4  -5 -23   10.50    2.70
   4  -4 -23  253.17    5.60
   4  -3 -23   23.30    2.10
   4  -2 -23  148.89    3.90
   4  -1 -23   70.09    2.60
   4   0 -23    1.90    1.20
   4   1 -23   75.59    3.00
   4   2 -23  146.89    4.80
   4   3 -23   21.50    3.60
   4   4 -23  245.18   14.60
   4   5 -23   12.10    4.70
   4   6 -23   12.20    7.10
   4   8 -23  108.59   14.40
   5  -8 -23    4.80    4.90
   5  -7 -23    8.00    4.40
   5  -6 -23   13.50    3.40
   5  -5 -23    5.40    2.60
   5  -4 -23   41.00    2.70
   5  -3 -23    0.70    2.40
   5  -2 -23   57.09    2.80
   5  -1 -23   39.30    2.50
   5   0 -23    1.90    1.70
   5   1 -23   32.60    3.00
   5   2 -23   60.59    3.60
   5   3 -23    5.10    3.00
   5   4 -23   40.30    4.60
   5   5 -23    7.50    5.10
   5   6 -23   15.60    6.60
   5   8 -23    3.00   11.50
   6  -8 -23   44.30    7.30
   6  -7 -23    0.00    4.40
   6  -6 -23   45.10    5.20
   6  -5 -23   24.90    4.10
   6  -4 -23  194.98    7.40
   6  -3 -23    9.10    2.90
   6  -2 -23  404.56    9.20
   6  -1 -23   13.50    2.20
   6   0 -23    3.20    2.60
   6   1 -23    8.50    3.40
   6   2 -23  408.26    9.30
   6   3 -23    6.80    4.50
   6   4 -23  221.88   11.20
   6   5 -23   17.20    6.50
   6   6 -23   45.70   10.60
   6   7 -23    8.50    9.20
   6   8 -23   41.60    8.70
   7  -7 -23    8.50    5.00
   7  -6 -23    6.20    3.60
   7  -5 -23   15.90    3.70
   7  -4 -23    7.20    3.20
   7  -3 -23   19.20    3.50
   7  -2 -23    1.70    2.30
   7  -1 -23    9.70    3.10
   7   0 -23    0.90    2.20
   7   1 -23    4.00    2.70
   7   2 -23    6.50    4.00
   7   3 -23   21.60    6.60
   7   4 -23    8.10    5.40
   7   5 -23   47.10   10.10
   7   6 -23   19.60   11.30
   8  -6 -23    5.80    6.70
   8  -5 -23    1.40    3.20
   8  -4 -23  174.98    7.90
   8  -3 -23    3.60    3.00
   8  -2 -23  111.79    5.90
   8  -1 -23    2.30    5.10
   8   0 -23    0.60    2.30
   8   1 -23    6.80    4.10
   8   2 -23  105.79    5.80
   8   3 -23   10.50    6.20
   8   5 -23    0.00   12.60
   9  -5 -23    3.40    4.00
   9  -4 -23    9.90    4.40
   9  -3 -23    8.40    3.40
   9  -2 -23   19.00    6.20
   9  -1 -23   14.30    5.50
   9   0 -23    7.60    3.20
   9   1 -23   11.70    4.50
   9   2 -23   20.80    5.60
   9   3 -23   28.50   12.20
   9   4 -23   12.20    7.70
   9   5 -23   16.20   13.80
  10  -5 -23   15.30    6.00
  10  -4 -23  135.69    9.70
  10  -3 -23   20.60    6.80
  10  -2 -23  147.89   12.30
  10  -1 -23   21.10    5.20
  10   0 -23    0.00    5.00
  10   1 -23   20.00    5.50
  10   2 -23  147.89   16.90
  10   3 -23    8.80    8.40
  10   4 -23  151.18   12.90
  10   5 -23   11.40   15.20
  11  -3 -23    8.50    6.50
  11  -2 -23    0.00    3.80
  11  -1 -23   11.10    7.20
  11   0 -23    1.60    5.70
  11   1 -23   17.20    4.70
  11   2 -23    0.00    4.70
  11   3 -23   19.10   14.50
  12  -1 -23    1.10    5.50
  12   0 -23    0.00    5.50
  12   1 -23    0.00    5.20
 -12   0 -24    4.40    6.10
 -11   0 -24    0.00   11.10
 -11   1 -24   62.99   14.00
 -11   2 -24    0.00   11.50
 -11   3 -24   26.10   13.20
 -10   5 -24   11.50   10.70
  -9  -6 -24    0.00    5.50
  -9   1 -24   89.19   11.50
  -9   2 -24    7.60    6.90
  -8   2 -24   33.00    8.50
  -7  -4 -24   10.20    4.00
  -7  -2 -24    0.00    7.50
  -7   0 -24   12.30    7.30
  -7   2 -24    0.00    7.30
  -7   7 -24    3.80    7.90
  -6  -7 -24    3.00    5.00
  -6  -6 -24    2.50    4.30
  -6  -5 -24    2.30    3.60
  -6  -4 -24  142.19    7.10
  -6  -3 -24    8.70    3.60
  -6  -2 -24   10.70    4.00
  -6  -1 -24   14.20    6.80
  -6   0 -24  523.55   12.60
  -6   1 -24   13.70    5.70
  -6   2 -24   19.90    7.10
  -6   5 -24    5.10    9.10
  -6   6 -24    5.30    6.40
  -6   7 -24    3.60    6.70
  -5  -8 -24    0.80    6.90
  -5  -7 -24   26.80    7.80
  -5  -6 -24   17.30    6.60
  -5  -5 -24  346.27   13.00
  -5  -4 -24   26.50    3.60
  -5  -3 -24   53.39    3.20
  -5  -2 -24   25.40    2.50
  -5  -1 -24  587.54   13.30
  -5   0 -24    5.10    3.30
  -5   1 -24  576.64   13.00
  -5   2 -24   20.00    5.70
  -5   3 -24   61.99    7.50
  -5   4 -24   20.00    7.40
  -5   5 -24  333.17   18.80
  -5   6 -24   25.50   10.10
  -5   7 -24   22.20    8.20
  -5   8 -24    9.40   11.50
  -4  -8 -24    1.10    5.60
  -4  -7 -24    1.20    8.40
  -4  -6 -24  111.49    8.00
  -4  -5 -24    6.90    4.30
  -4  -4 -24    1.80    2.10
  -4  -3 -24   36.50    3.90
  -4  -2 -24   63.79    3.10
  -4  -1 -24   23.60    2.10
  -4   0 -24   54.59    2.80
  -4   1 -24   25.30    3.20
  -4   2 -24   70.59    3.30
  -4   3 -24   33.30    6.20
  -4   4 -24    2.50    5.00
  -4   5 -24    0.70    4.50
  -4   6 -24  117.09    8.90
  -4   7 -24   11.30   10.50
  -4   8 -24    0.00   10.90
  -3  -8 -24    3.10    6.40
  -3  -7 -24   73.59    9.50
  -3  -6 -24   17.40    5.60
  -3  -5 -24  118.79    5.30
  -3  -4 -24   11.30    2.10
  -3  -3 -24    5.60    1.70
  -3  -2 -24    2.10    1.40
  -3  -1 -24  669.83   10.80
  -3   0 -24    1.70    1.30
  -3   1 -24  650.93    9.20
  -3   2 -24    1.10    1.20
  -3   3 -24    5.20    2.00
  -3   4 -24    9.90    3.60
  -3   5 -24  127.19   11.50
  -3   6 -24   12.90    6.40
  -3   8 -24    1.10    8.30
  -2  -9 -24   30.30    9.20
  -2  -8 -24    8.00    6.40
  -2  -7 -24   25.50    7.20
  -2  -6 -24   54.69    5.00
  -2  -5 -24    3.80    2.20
  -2  -4 -24   64.49    3.10
  -2  -3 -24   91.59    3.30
  -2  -2 -24   89.59    2.90
  -2  -1 -24   86.39    2.70
  -2   0 -24  183.68    3.20
  -2   1 -24   93.79    2.40
  -2   2 -24  112.09    3.00
  -2   3 -24   86.59    3.30
  -2   4 -24   53.19    5.30
  -2   5 -24   10.40    7.90
  -2   6 -24   56.99    5.90
  -2   7 -24   26.30   10.70
  -2   8 -24   30.90    8.90
  -2   9 -24   32.50   11.60
  -1  -9 -24    0.00    6.60
  -1  -8 -24    1.00    6.00
  -1  -7 -24   15.50    6.50
  -1  -6 -24    0.20    2.70
  -1  -5 -24  229.58    5.80
  -1  -4 -24    4.20    1.60
  -1  -3 -24   88.89    2.70
  -1  -2 -24   20.50    1.50
  -1  -1 -24  548.85    6.50
  -1   0 -24   96.29    1.90
  -1   1 -24  566.54    6.40
  -1   2 -24   20.80    1.50
  -1   3 -24  103.19    3.90
  -1   4 -24    3.40    4.00
  -1   5 -24  249.38    8.50
  -1   6 -24    1.60    4.60
  -1   7 -24   25.60    6.80
  -1   8 -24    0.00    7.50
  -1   9 -24    0.00   13.20
   0  -9 -24    0.00    5.60
   0  -8 -24   28.20    7.80
   0  -7 -24    3.00    4.50
   0  -6 -24   20.50    3.80
   0  -5 -24    2.00    1.70
   0  -4 -24  238.48    5.30
   0  -3 -24    0.50    1.10
   0  -2 -24   17.20    1.70
   0  -1 -24    0.30    0.60
   0   0 -24  379.96    5.60
   0   1 -24    0.60    0.70
   0   2 -24   19.20    1.40
   0   3 -24    0.10    1.30
   0   4 -24  240.18    7.20
   0   5 -24    4.20    3.40
   0   6 -24   23.50    4.30
   0   7 -24    0.60    5.20
   0   8 -24   18.60    8.30
   0   9 -24    0.00   10.80
   1  -9 -24    0.00    5.70
   1  -8 -24   10.00    6.20
   1  -7 -24   28.80    6.10
   1  -6 -24    1.30    2.30
   1  -5 -24  225.58    5.40
   1  -4 -24    5.40    1.60
   1  -3 -24   93.79    3.00
   1  -2 -24   19.80    1.60
   1  -1 -24  562.54    6.70
   1   0 -24   96.39    2.10
   1   1 -24  575.54    7.50
   1   2 -24   19.20    2.00
   1   3 -24  102.29    4.70
   1   4 -24    3.90    2.60
   1   5 -24  246.28    8.90
   1   6 -24    3.30    4.30
   1   7 -24   29.00    6.00
   1   9 -24    1.10   12.80
   2  -9 -24   18.50    8.50
   2  -8 -24    9.80    6.80
   2  -7 -24   19.10    5.00
   2  -6 -24   55.79    4.30
   2  -5 -24    5.50    1.80
   2  -4 -24   63.79    3.30
   2  -3 -24   83.69    2.70
   2  -2 -24   99.79    3.00
   2  -1 -24   90.59    2.00
   2   0 -24  177.48    3.10
   2   1 -24   99.19    3.40
   2   2 -24   87.29    4.40
   2   3 -24   97.79    4.20
   2   4 -24   59.89    3.90
   2   5 -24    9.40    3.90
   2   6 -24   66.49    7.20
   2   8 -24    9.90   12.90
   3  -8 -24    0.00    3.90
   3  -7 -24   71.29    7.00
   3  -6 -24   18.30    3.90
   3  -5 -24  123.09    4.90
   3  -4 -24    5.50    1.70
   3  -3 -24    2.10    1.30
   3  -2 -24    0.10    1.10
   3  -1 -24  677.23    9.30
   3   0 -24    1.10    0.90
   3   1 -24  642.74   10.50
   3   2 -24    2.50    2.30
   3   3 -24    4.30    3.10
   3   4 -24    4.90    5.80
   3   5 -24  116.79    5.50
   3   6 -24    7.40    9.90
   3   8 -24    0.00    6.40
   4  -8 -24    9.10    5.30
   4  -7 -24    7.60    3.90
   4  -6 -24  101.49    6.50
   4  -5 -24    7.60    2.70
   4  -4 -24    2.80    1.70
   4  -3 -24   29.60    2.30
   4  -2 -24   62.89    2.70
   4  -1 -24   23.40    1.90
   4   0 -24   59.39    2.40
   4   1 -24   21.50    2.10
   4   2 -24   71.29    3.30
   4   3 -24   23.90    6.50
   4   4 -24    0.00    7.00
   4   5 -24    5.30    3.80
   4   7 -24    2.50    9.30
   4   8 -24   36.30   11.60
   5  -8 -24    4.90    5.10
   5  -7 -24   33.20    6.30
   5  -6 -24   13.90    3.50
   5  -5 -24  325.57    9.10
   5  -4 -24   30.20    2.60
   5  -3 -24   54.39    4.20
   5  -2 -24   26.90    2.60
   5  -1 -24  566.94   10.00
   5   0 -24   15.70    2.40
   5   1 -24  568.54    9.30
   5   2 -24   24.00    5.90
   5   3 -24   67.69    3.90
   5   4 -24   26.00    5.10
   5   5 -24  330.57   17.10
   5   6 -24   14.80    8.40
   6  -7 -24    3.90    4.60
   6  -6 -24    3.20    3.30
   6  -5 -24    0.00    2.40
   6  -4 -24  152.18    6.80
   6  -3 -24    8.10    2.70
   6  -2 -24    5.60    2.10
   6  -1 -24   13.10    2.20
   6   0 -24  487.15   15.00
   6   1 -24   14.10    3.40
   6   2 -24    6.60    2.70
   6   3 -24    6.70    4.30
   6   4 -24  129.69   10.50
   6   5 -24    3.70    8.00
   6   6 -24   10.20    8.60
   6   7 -24    2.60    7.10
   7  -7 -24    7.00    5.00
   7  -6 -24    3.90    3.40
   7  -5 -24  197.98    8.40
   7  -4 -24   12.10    3.30
   7  -3 -24    3.10    2.60
   7  -2 -24    1.50    2.40
   7  -1 -24  166.38    8.20
   7   0 -24   16.90    3.60
   7   1 -24  177.78    7.10
   7   2 -24    4.40    5.10
   7   3 -24    7.50    4.70
   7   4 -24    9.50    5.30
   7   6 -24    0.00    7.10
   7   7 -24   12.40   11.80
   8  -6 -24    2.50    6.40
   8  -5 -24    5.60    3.60
   8  -4 -24   10.90    4.20
   8  -3 -24    4.50    3.00
   8  -2 -24    5.20    2.80
   8  -1 -24   11.70    5.40
   8   0 -24   27.30    4.50
   8   1 -24    1.50    3.40
   8   2 -24   15.50    4.70
   8   3 -24    3.90    5.40
   8   5 -24    5.70    6.50
   9  -6 -24    3.20    6.80
   9  -5 -24   86.79    8.00
   9  -4 -24   21.60    5.90
   9  -3 -24    8.60    3.50
   9  -2 -24    2.50    6.70
   9  -1 -24  138.39   11.50
   9   0 -24  110.69    8.60
   9   1 -24  157.78    8.00
   9   2 -24    2.30    6.50
   9   3 -24    9.90   12.00
   9   4 -24    7.10    7.10
   9   5 -24   90.79   16.70
  10  -5 -24    4.50    5.40
  10  -4 -24   40.30    6.70
  10  -3 -24    1.10    5.30
  10  -2 -24   17.70    6.70
  10  -1 -24    0.00    4.50
  10   0 -24   49.50    8.80
  10   1 -24    4.80    5.20
  10   2 -24   35.00   13.30
  10   3 -24    9.00    9.10
  10   4 -24   40.00   10.40
  10   5 -24   13.50    8.40
  11  -3 -24    1.70    6.60
  11  -2 -24    0.00    4.20
  11  -1 -24   35.50    8.30
  11   0 -24    0.00    4.90
  11   1 -24   33.30    5.30
  11   2 -24    0.10    4.20
  11   3 -24    6.90   13.50
  12   0 -24   22.70    8.00
 -11   1 -25   96.09   15.70
 -11   2 -25   15.20   10.40
 -10  -5 -25    4.70    7.40
 -10   5 -25    0.00   10.70
  -9  -6 -25    2.90    6.60
  -9   2 -25   72.69   11.00
  -9   6 -25    1.40    9.50
  -8  -4 -25   88.09   10.40
  -8   2 -25  105.09   12.50
  -7  -5 -25   24.50    6.90
  -7  -4 -25    3.40    3.70
  -7  -3 -25  203.78   14.70
  -7  -2 -25    0.00    7.40
  -7  -1 -25    0.00    7.00
  -7   0 -25    8.30    7.10
  -7   1 -25   14.20    6.80
  -7   2 -25    0.60    7.60
  -7   3 -25  194.68  130.49
  -7   7 -25    9.80    7.10
  -6  -7 -25    6.20    6.50
  -6  -6 -25    6.20    4.00
  -6  -5 -25    1.20    3.10
  -6  -4 -25  144.19    6.60
  -6  -3 -25   12.20    4.20
  -6  -2 -25   31.00    4.70
  -6  -1 -25    0.00    6.30
  -6   0 -25   12.70    3.80
  -6   1 -25   12.50    6.80
  -6   2 -25   47.40    8.70
  -6   5 -25    9.70    7.80
  -6   6 -25   10.30    7.00
  -6   7 -25    6.50    7.70
  -5  -8 -25    3.90    7.30
  -5  -7 -25   29.20    7.70
  -5  -6 -25   15.80    6.60
  -5  -5 -25    3.40    3.20
  -5  -4 -25   45.80    4.30
  -5  -3 -25  268.67    7.20
  -5  -2 -25   19.20    2.60
  -5  -1 -25  144.59    7.50
  -5   0 -25    0.20    4.10
  -5   1 -25  143.49    7.10
  -5   2 -25   19.60    4.40
  -5   5 -25   16.80    8.80
  -5   6 -25   16.30    9.80
  -5   7 -25   13.80    7.50
  -5   8 -25    2.00   10.60
  -4  -8 -25   17.00    7.60
  -4  -7 -25    3.00    6.10
  -4  -6 -25    9.70    5.70
  -4  -5 -25    2.80    4.40
  -4  -4 -25    3.90    2.40
  -4  -3 -25   13.50    2.50
  -4  -2 -25  639.94   11.80
  -4  -1 -25    1.20    1.50
  -4   0 -25    3.40    1.50
  -4   1 -25    0.80    2.20
  -4   2 -25  636.54   13.30
  -4   3 -25    8.70    5.60
  -4   4 -25    4.40    5.10
  -4   5 -25    5.80    4.50
  -4   6 -25   16.70    6.70
  -4   7 -25    6.70    9.40
  -4   8 -25   20.20   10.50
  -3  -8 -25    3.40    6.90
  -3  -6 -25    0.00    4.60
  -3  -5 -25    8.10    2.50
  -3  -4 -25    1.20    1.70
  -3  -3 -25  164.78    4.80
  -3  -2 -25   50.59    2.60
  -3  -1 -25  225.78    5.40
  -3   0 -25    0.00    0.80
  -3   1 -25  221.98    5.00
  -3   2 -25   52.09    2.30
  -3   3 -25  160.88    5.20
  -3   4 -25    1.70    3.60
  -3   5 -25   12.00    8.00
  -3   6 -25    4.50    5.20
  -3   7 -25   12.40    7.80
  -3   8 -25    0.00   10.80
  -2  -9 -25   10.50    7.20
  -2  -8 -25   47.00    9.40
  -2  -7 -25    5.80    6.10
  -2  -6 -25    7.20    3.50
  -2  -5 -25   29.40    3.20
  -2  -4 -25   41.40    2.70
  -2  -3 -25    1.40    1.40
  -2  -2 -25  715.53   12.50
  -2  -1 -25  306.07    6.00
  -2   0 -25    1.60    0.70
  -2   1 -25  306.57    4.70
  -2   2 -25  710.23   10.20
  -2   3 -25    1.40    1.60
  -2   5 -25   32.20    7.90
  -2   6 -25   15.50    5.70
  -2   7 -25   21.10    9.30
  -2   8 -25   49.80   12.70
  -1  -9 -25   12.80    7.70
  -1  -8 -25    0.40    5.50
  -1  -7 -25  130.49   11.60
  -1  -6 -25    4.30    3.20
  -1  -5 -25   67.09    3.30
  -1  -4 -25   20.00    2.20
  -1  -3 -25  590.54    9.00
  -1  -2 -25   42.40    1.90
  -1  -1 -25   25.60    1.10
  -1   0 -25    1.90    0.80
  -1   1 -25   31.00    1.40
  -1   2 -25   44.10    2.00
  -1   3 -25  598.44   12.00
  -1   4 -25    4.40    3.60
  -1   5 -25   79.59    6.60
  -1   6 -25    3.90    5.10
  -1   7 -25  109.09   12.90
  -1   8 -25    1.60    8.80
  -1   9 -25    4.50    9.80
   0  -9 -25    0.00    5.50
   0  -8 -25   94.89   11.60
   0  -7 -25    2.00    4.60
   0  -6 -25   35.80    4.40
   0  -5 -25    2.80    2.30
   0  -4 -25  338.07    6.60
   0  -3 -25    0.20    1.10
   0  -2 -25  257.37    5.00
   0  -1 -25    0.40    0.70
   0   0 -25    7.70    1.00
   0   1 -25    0.20    0.70
   0   2 -25  257.67    4.40
   0   3 -25    0.40    1.50
   0   4 -25  320.87    8.60
   0   5 -25    0.20    3.20
   0   6 -25   41.40    4.70
   0   7 -25    0.00    7.70
   0   8 -25   83.89    8.70
   0   9 -25    0.00   12.70
   1  -9 -25   11.70    7.40
   1  -8 -25    1.70    5.60
   1  -7 -25  128.39   10.10
   1  -6 -25    5.90    3.20
   1  -5 -25   66.99    3.10
   1  -4 -25   12.50    2.00
   1  -3 -25  578.84    9.30
   1  -2 -25   44.10    2.10
   1  -1 -25   28.60    1.20
   1   0 -25    2.10    1.00
   1   1 -25   27.60    1.50
   1   2 -25   39.40    2.20
   1   3 -25  605.24   11.60
   1   4 -25    8.90    3.20
   1   5 -25   79.59    5.60
   1   6 -25    4.50    4.60
   1   7 -25  127.99   13.30
   1   8 -25    0.00   11.30
   1   9 -25   29.90   17.40
   2  -9 -25   15.80    8.60
   2  -8 -25   48.60    9.90
   2  -6 -25    3.10    2.90
   2  -5 -25   32.20    2.60
   2  -4 -25   48.60    2.60
   2  -3 -25    1.20    1.20
   2  -2 -25  727.63   12.00
   2  -1 -25  316.07    4.50
   2   0 -25    2.00    0.90
   2   1 -25  325.27    6.20
   2   2 -25  728.03   13.10
   2   3 -25    2.10    2.80
   2   4 -25   44.10    4.10
   2   5 -25   32.20    4.40
   2   6 -25   14.30    5.90
   2   8 -25   52.29   14.50
   3  -8 -25    3.20    5.90
   3  -7 -25   30.10    5.70
   3  -6 -25    0.90    3.00
   3  -5 -25    6.90    2.80
   3  -4 -25    1.00    1.40
   3  -3 -25  170.78    4.30
   3  -2 -25   50.89    2.40
   3  -1 -25  235.38    4.30
   3   0 -25    0.40    0.90
   3   1 -25  232.58    5.90
   3   2 -25   46.30    3.50
   3   3 -25  165.18    7.20
   3   4 -25    1.10    5.80
   3   5 -25   11.90    3.70
   3   6 -25    0.00    9.50
   3   8 -25    0.00   11.40
   4  -8 -25   23.40    6.30
   4  -7 -25   11.70    4.10
   4  -6 -25    5.90    3.70
   4  -5 -25    1.00    2.30
   4  -4 -25    0.60    1.60
   4  -3 -25   14.40    2.00
   4  -2 -25  627.24   10.00
   4  -1 -25    0.30    1.10
   4   0 -25    1.00    1.10
   4   1 -25    1.90    1.50
   4   2 -25  653.53   11.10
   4   3 -25   23.20    4.10
   4   4 -25    1.10    5.10
   4   5 -25   12.80    4.50
   4   6 -25   33.90   10.50
   4   7 -25   14.30   10.10
   4   8 -25   28.20    8.90
   5  -8 -25    4.40    5.20
   5  -7 -25   27.30    5.70
   5  -6 -25   19.50    3.90
   5  -5 -25    6.40    2.90
   5  -4 -25   40.00    2.80
   5  -3 -25  274.27    7.60
   5  -2 -25   16.40    2.40
   5  -1 -25  130.39    4.10
   5   0 -25    1.30    1.70
   5   1 -25  139.19    4.30
   5   2 -25   19.90    3.00
   5   3 -25  278.67    6.70
   5   4 -25   44.90    5.80
   5   5 -25   11.50    7.70
   5   6 -25    3.50    8.10
   5   7 -25   41.90   12.00
   5   8 -25    0.00   11.20
   6  -7 -25    9.50    5.40
   6  -6 -25    7.40    5.40
   6  -5 -25    3.80    3.10
   6  -4 -25  126.79    6.10
   6  -3 -25    4.90    2.60
   6  -2 -25   34.60    3.70
   6  -1 -25    6.40    2.40
   6   0 -25    3.90    2.20
   6   1 -25    6.10    3.50
   6   2 -25   33.70    3.10
   6   3 -25   10.50    5.00
   6   4 -25  127.29   10.60
   6   5 -25    0.00    6.60
   6   6 -25    9.80    5.20
   6   7 -25    0.00    6.70
   7  -7 -25   13.80    5.40
   7  -6 -25    1.00    4.50
   7  -5 -25   24.00    4.40
   7  -4 -25    4.20    3.20
   7  -3 -25  177.28    7.40
   7  -2 -25    3.40    2.40
   7  -1 -25    8.90    3.60
   7   0 -25    0.90    2.10
   7   1 -25    5.90    4.50
   7   2 -25    6.90    4.50
   7   3 -25  159.38   11.80
   7   4 -25    2.20    4.50
   7   6 -25    2.50    7.50
   7   7 -25   18.00   14.30
   8  -6 -25   10.20    7.40
   8  -5 -25    2.70    4.10
   8  -4 -25   83.89    7.00
   8  -3 -25    5.60    3.20
   8  -2 -25  105.39    5.90
   8  -1 -25   60.89    6.00
   8   0 -25    3.80    3.20
   8   1 -25   47.50    7.50
   8   2 -25  113.29    6.80
   8   3 -25    0.60    6.60
   8   4 -25   87.09   11.40
   8   5 -25   15.10    5.50
   8   6 -25    6.20    8.20
   9  -6 -25   10.20    8.00
   9  -5 -25    8.30    4.70
   9  -4 -25    5.80    4.70
   9  -3 -25  118.69    6.60
   9  -2 -25   89.19    8.50
   9  -1 -25   42.70    8.00
   9   0 -25    0.00    4.40
   9   1 -25   44.20    5.30
   9   2 -25   86.19    8.50
   9   3 -25  118.39   11.10
   9   4 -25    0.00    5.80
   9   5 -25    0.80    7.00
   9   6 -25    3.50   15.50
  10  -5 -25    3.80    7.30
  10  -4 -25   11.00    5.00
  10  -3 -25    0.00    4.30
  10  -2 -25   67.99    9.20
  10  -1 -25    2.80    5.70
  10   0 -25    6.60    5.80
  10   1 -25    1.60    3.20
  10   2 -25   56.69   10.60
  10   3 -25    7.40    9.20
  10   4 -25    0.30    6.10
  10   5 -25   16.00    9.00
  11  -3 -25   18.30    8.30
  11  -2 -25    4.60    5.10
  11  -1 -25   99.29   11.10
  11   0 -25    1.00    4.50
  11   1 -25   78.89    6.90
  11   2 -25    1.40    4.00
  11   3 -25   22.50   14.20
 -11   1 -26   42.00   13.30
 -10   1 -26    0.00    7.90
 -10   2 -26   15.40    8.40
  -9   2 -26   42.50   10.60
  -8  -4 -26   53.79    9.00
  -8  -3 -26    2.30    5.30
  -8   0 -26  184.98   14.60
  -8   2 -26   90.49   12.00
  -7  -5 -26   18.90    6.50
  -7  -4 -26   45.50    5.40
  -7  -3 -26   97.89    5.80
  -7  -1 -26  224.08   14.40
  -7   0 -26    5.00    5.00
  -7   1 -26  171.48   13.20
  -7   3 -26  104.59  132.09
  -7   6 -26    0.00    9.30
  -7   7 -26    0.00    9.50
  -6  -7 -26    0.00    3.80
  -6  -6 -26  174.68    9.80
  -6  -5 -26   57.29    5.90
  -6  -4 -26  159.68    7.10
  -6  -3 -26   17.50    3.60
  -6  -2 -26   57.29    6.40
  -6   0 -26  373.46   10.30
  -6   1 -26   14.30    7.10
  -6   2 -26   75.49   11.60
  -6   6 -26  179.98   11.40
  -6   7 -26    9.10    7.80
  -5  -8 -26   10.80    7.80
  -5  -7 -26   10.10    6.80
  -5  -6 -26   45.10    5.60
  -5  -5 -26   38.10    5.40
  -5  -4 -26   27.10    3.40
  -5  -3 -26   15.00    2.70
  -5  -2 -26   13.30    3.60
  -5  -1 -26   57.39    5.00
  -5   0 -26  220.68    8.90
  -5   1 -26   51.79    5.10
  -5   2 -26   24.20    6.30
  -5   3 -26   27.40   70.59
  -5   5 -26   32.50    7.40
  -5   7 -26   15.30    7.90
  -5   8 -26    8.10   12.30
  -4  -8 -26   15.50    7.10
  -4  -7 -26    4.90    6.00
  -4  -6 -26  184.28   13.80
  -4  -5 -26    2.90    3.10
  -4  -4 -26   55.09    4.00
  -4  -3 -26   26.70    3.00
  -4  -2 -26   57.89    3.10
  -4  -1 -26    0.90    1.60
  -4   0 -26  916.01   15.60
  -4   1 -26    4.60    2.50
  -4   2 -26   59.29    3.90
  -4   3 -26   27.60    5.10
  -4   4 -26   50.49    8.40
  -4   5 -26   12.20    5.40
  -4   6 -26  189.78   11.10
  -4   7 -26    6.80    9.70
  -4   8 -26    8.50    8.00
  -3  -8 -26    7.50    6.50
  -3  -7 -26   62.69   11.40
  -3  -6 -26    2.60    3.60
  -3  -5 -26   83.39    4.80
  -3  -4 -26    7.30    2.10
  -3  -3 -26   54.79    3.00
  -3  -2 -26    1.60    1.40
  -3  -1 -26   50.39    2.60
  -3   0 -26    1.30    1.10
  -3   1 -26   47.60    2.30
  -3   2 -26    1.00    1.20
  -3   3 -26   59.39    3.70
  -3   4 -26    2.70    3.80
  -3   5 -26  112.09   11.30
  -3   6 -26    1.10    6.10
  -3   7 -26   32.90   11.90
  -3   8 -26    0.00    8.00
  -2  -8 -26    6.00    5.80
  -2  -6 -26  219.18    9.80
  -2  -5 -26    5.30    2.00
  -2  -4 -26  155.08    5.00
  -2  -3 -26   24.60    2.40
  -2  -2 -26  263.27    5.70
  -2  -1 -26    7.00    1.30
  -2   0 -26  577.74    7.60
  -2   1 -26   10.10    1.20
  -2   2 -26  266.67    5.40
  -2   3 -26   19.40    1.70
  -2   5 -26   13.00    8.00
  -2   6 -26  221.18   11.40
  -2   8 -26    0.00    9.10
  -1  -9 -26   17.10    7.90
  -1  -8 -26    4.40    5.80
  -1  -6 -26   56.29    5.20
  -1  -5 -26   14.40    2.30
  -1  -4 -26   44.30    2.70
  -1  -3 -26  183.58    4.70
  -1  -2 -26    9.50    1.30
  -1  -1 -26  244.48    3.40
  -1   0 -26  183.88    3.50
  -1   1 -26  234.98    4.10
  -1   2 -26   10.70    1.30
  -1   3 -26  188.48    4.20
  -1   4 -26   39.20    4.30
  -1   5 -26   22.30    5.30
  -1   6 -26   55.89    6.70
  -1   8 -26    4.70   11.20
  -1   9 -26   29.20   11.10
   0  -9 -26    8.00    6.90
   0  -8 -26    0.00    5.60
   0  -7 -26    0.00   10.20
   0  -6 -26  191.58    7.90
   0  -5 -26    0.70    1.80
   0  -4 -26  238.98    5.60
   0  -3 -26    0.90    1.20
   0  -2 -26  327.17    6.40
   0  -1 -26    0.50    0.60
   0   0 -26    3.50    0.90
   0   1 -26    0.40    0.80
   0   2 -26  348.27    5.50
   0   3 -26    0.10    1.30
   0   4 -26  245.58    6.30
   0   5 -26    1.80    3.90
   0   6 -26  195.88    7.30
   0   7 -26    0.00    8.20
   0   8 -26   19.40    8.80
   0   9 -26    6.60   13.20
   1  -9 -26   15.20    7.70
   1  -8 -26    0.00    5.70
   1  -7 -26    2.90   11.40
   1  -6 -26   52.99    4.90
   1  -5 -26   18.50    2.30
   1  -4 -26   47.90    2.90
   1  -3 -26  180.28    4.30
   1  -2 -26   10.00    1.50
   1  -1 -26  243.38    3.60
   1   0 -26  192.48    4.10
   1   1 -26  235.78    4.20
   1   2 -26    9.80    1.40
   1   3 -26  185.18    6.00
   1   4 -26   44.70    3.40
   1   5 -26   20.60    5.50
   1   6 -26   62.19    7.00
   1   7 -26   13.10    9.10
   1   8 -26    0.00   11.80
   1   9 -26   37.10   15.40
   2  -8 -26    4.40    5.90
   2  -7 -26    8.00    6.80
   2  -6 -26  206.48    8.40
   2  -5 -26    4.80    1.90
   2  -4 -26  145.19    4.20
   2  -3 -26   23.80    2.00
   2  -2 -26  265.17    5.90
   2  -1 -26   10.10    1.30
   2   0 -26  598.54    7.90
   2   1 -26   13.50    1.70
   2   2 -26  257.77    7.30
   2   3 -26   18.80    2.80
   2   4 -26  164.98    8.30
   2   5 -26    5.80    3.90
   2   6 -26  218.08   11.00
   2   8 -26    5.30   13.00
   3  -8 -26    0.30    5.60
   3  -7 -26   29.20    5.40
   3  -6 -26    4.40    3.20
   3  -5 -26   92.69    4.10
   3  -4 -26    7.30    1.70
   3  -3 -26   58.09    2.70
   3  -2 -26    1.30    1.20
   3  -1 -26   55.59    2.00
   3   0 -26    1.30    0.90
   3   1 -26   51.79    3.00
   3   2 -26    2.10    2.10
   3   3 -26   57.59    4.80
   3   4 -26    7.90    4.40
   3   5 -26   88.99    5.90
   3   6 -26    1.70    6.00
   3   7 -26   51.59   13.80
   3   8 -26    7.40   12.50
   4  -8 -26   11.70    5.10
   4  -7 -26    1.90    3.70
   4  -6 -26  180.98    8.50
   4  -5 -26    1.10    2.40
   4  -4 -26   46.20    3.10
   4  -3 -26   26.10    2.70
   4  -2 -26   57.39    2.70
   4  -1 -26    1.60    1.30
   4   0 -26  907.71   13.00
   4   1 -26    1.70    1.50
   4   2 -26   55.69    3.00
   4   3 -26   27.80    4.60
   4   4 -26   48.00    5.80
   4   5 -26    4.90    4.30
   4   6 -26  171.68   10.90
   4   7 -26    0.00   11.50
   4   8 -26    9.70   13.60
   5  -8 -26   11.90    5.70
   5  -7 -26   10.70    4.90
   5  -6 -26   45.10    4.50
   5  -5 -26   28.50    3.90
   5  -4 -26   27.40    2.70
   5  -3 -26   10.60    2.60
   5  -2 -26   16.10    2.20
   5  -1 -26   54.59    4.00
   5   0 -26  207.98    5.90
   5   1 -26   41.70    3.50
   5   2 -26   12.90    2.40
   5   3 -26   11.90    4.70
   5   4 -26   32.30    7.10
   5   5 -26   38.00    6.80
   5   6 -26   49.30    9.80
   5   7 -26   34.20   13.50
   5   8 -26    7.50   13.80
   6  -7 -26    4.70    5.00
   6  -6 -26  167.68    8.10
   6  -5 -26   65.59    5.30
   6  -4 -26  154.78    7.00
   6  -3 -26   19.70    3.30
   6  -2 -26   51.09    3.40
   6  -1 -26    0.40    2.00
   6   0 -26  357.76    8.60
   6   1 -26    5.70    3.10
   6   2 -26   56.99    4.00
   6   3 -26   16.10    5.20
   6   4 -26  151.28    8.40
   6   5 -26   70.89    8.10
   6   6 -26  180.28   11.30
   6   7 -26    0.00    6.70
   7  -7 -26    1.70    4.70
   7  -6 -26    2.30    3.50
   7  -5 -26   13.80    4.40
   7  -4 -26   33.30    4.30
   7  -3 -26   89.29    5.40
   7  -2 -26    1.80    2.10
   7  -1 -26  181.68    7.20
   7   0 -26    4.30    2.40
   7   1 -26  172.08    6.40
   7   2 -26    2.50    2.90
   7   3 -26   98.89    6.40
   7   4 -26   44.80    6.10
   7   6 -26    1.40    6.40
   7   7 -26    0.00   11.70
   8  -6 -26   48.50   11.30
   8  -5 -26    2.20    3.70
   8  -4 -26   59.99    5.60
   8  -3 -26    1.30    2.80
   8  -2 -26   77.59    5.50
   8  -1 -26    0.00    3.80
   8   0 -26  190.28   13.30
   8   1 -26    2.70    3.30
   8   2 -26   74.39    5.40
   8   3 -26    0.00    6.80
   8   4 -26   52.09   10.10
   8   5 -26    5.20    7.40
   8   6 -26   50.79   12.50
   9  -5 -26   10.70    5.10
   9  -4 -26    2.90    3.50
   9  -3 -26   11.70    3.80
   9  -2 -26   27.00    5.40
   9  -1 -26   16.30    5.10
   9   0 -26   29.70    5.20
   9   1 -26   12.90    6.40
   9   2 -26   35.60    6.90
   9   3 -26    2.20    5.40
   9   4 -26    0.00    5.50
   9   5 -26   13.60    9.10
  10  -4 -26   35.00    6.70
  10  -3 -26    2.10    4.60
  10  -2 -26    5.00    5.50
  10  -1 -26    8.80    4.30
  10   0 -26  177.98   13.30
  10   1 -26   10.90    4.70
  10   2 -26   15.90    5.10
  10   3 -26    4.10    6.80
  10   4 -26   30.10   14.40
  11  -3 -26   13.90    7.60
  11  -2 -26    3.80    4.70
  11  -1 -26    5.20    6.30
  11   0 -26   28.20    8.00
  11   1 -26    3.70    3.50
  11   2 -26    4.00    3.90
  11   3 -26    6.90    7.30
 -11  -3 -27   72.99    7.90
 -11   1 -27   18.60   12.40
 -11   3 -27   57.89    9.40
 -10   1 -27    8.10    8.30
 -10   2 -27   10.30    8.20
  -8  -4 -27    2.40    3.30
  -8  -3 -27   13.40    4.30
  -8   0 -27   17.40    8.80
  -8   1 -27   24.10    9.60
  -8   2 -27   14.60    8.20
  -8   3 -27    7.20   81.79
  -7  -7 -27    8.40    8.00
  -7  -5 -27    9.50    6.00
  -7  -4 -27   24.60    5.00
  -7  -3 -27  181.78    7.80
  -7  -2 -27   12.00    8.40
  -7   1 -27  467.35   22.80
  -7   3 -27  170.68   15.80
  -7   6 -27    7.20    9.90
  -7   7 -27   34.60   12.50
  -6  -7 -27    2.50    4.50
  -6  -6 -27   11.50    4.20
  -6  -5 -27    0.90    5.00
  -6  -4 -27   14.50    4.00
  -6  -3 -27    5.60    3.00
  -6  -2 -27   32.60    3.70
  -6  -1 -27   23.90    5.90
  -6   0 -27    0.00    7.00
  -6   1 -27   31.90    7.30
  -6   2 -27   38.70    9.70
  -6   3 -27  132.89   14.80
  -6   6 -27   26.10    6.60
  -6   7 -27    8.50    7.90
  -5  -8 -27    3.70    7.10
  -5  -7 -27  119.79    9.00
  -5  -6 -27   24.00    6.90
  -5  -5 -27   94.29    6.80
  -5  -4 -27    7.90    2.70
  -5  -3 -27   72.99    4.20
  -5  -2 -27  134.69    5.70
  -5  -1 -27  434.16   11.70
  -5   0 -27    8.10    4.10
  -5   1 -27  422.56   13.20
  -5   2 -27  127.69    9.10
  -5   3 -27   37.70   71.49
  -5   5 -27  100.79   10.00
  -5   7 -27  109.09   10.00
  -5   8 -27    0.00   10.00
  -4  -8 -27   25.10    8.10
  -4  -7 -27    0.00    4.90
  -4  -6 -27   39.00    5.40
  -4  -5 -27    4.40    3.10
  -4  -4 -27    5.20    2.20
  -4  -3 -27   46.00    3.50
  -4  -2 -27  123.39    4.80
  -4  -1 -27   16.30    2.30
  -4   0 -27   17.30    2.80
  -4   1 -27   11.10    3.00
  -4   2 -27  131.19    8.00
  -4   3 -27   42.30    6.80
  -4   4 -27    5.20    7.10
  -4   5 -27    0.30    3.90
  -4   6 -27   52.89    7.80
  -4   7 -27    8.10    7.40
  -4   8 -27    9.70   11.90
  -3  -8 -27   22.40    7.90
  -3  -7 -27  306.87   18.80
  -3  -6 -27    0.20    3.20
  -3  -5 -27  584.24   13.80
  -3  -4 -27   19.90    2.60
  -3  -3 -27  158.18    5.60
  -3  -2 -27    1.00    1.50
  -3  -1 -27   24.90    2.70
  -3   0 -27    0.30    1.30
  -3   1 -27   24.30    2.10
  -3   2 -27    1.90    1.40
  -3   3 -27  159.18    6.50
  -3   4 -27   16.30    4.20
  -3   5 -27  564.14   25.30
  -3   6 -27    0.00    9.60
  -3   7 -27  313.17   21.30
  -3   8 -27   18.70   10.40
  -2  -8 -27   17.00    7.20
  -2  -7 -27    9.40    5.90
  -2  -6 -27   11.90    4.00
  -2  -5 -27   64.19    3.60
  -2  -4 -27    1.60    1.60
  -2  -3 -27    5.70    1.90
  -2  -2 -27    2.20    1.40
  -2  -1 -27   12.10    1.50
  -2   0 -27    4.80    0.90
  -2   1 -27   13.00    1.30
  -2   2 -27    2.30    1.10
  -2   3 -27    7.50    1.40
  -2   5 -27   78.69   10.40
  -2   6 -27   12.30    9.20
  -2   7 -27   19.90    9.50
  -2   8 -27   18.80    7.70
  -1  -8 -27  102.49   11.80
  -1  -7 -27   70.09    7.60
  -1  -6 -27   18.00    4.20
  -1  -5 -27    4.50    1.80
  -1  -4 -27  118.89    4.50
  -1  -3 -27  734.63   12.10
  -1  -2 -27  170.98    3.80
  -1  -1 -27  541.05    7.80
  -1   0 -27    5.60    0.90
  -1   1 -27  538.35    6.90
  -1   2 -27  179.68    3.30
  -1   3 -27  727.73   10.30
  -1   4 -27  114.29    6.20
  -1   5 -27    0.00    4.70
  -1   6 -27   18.70    5.20
  -1   8 -27   93.09   13.50
   0  -8 -27   20.30    7.60
   0  -7 -27    0.10    4.60
   0  -6 -27   91.29    5.90
   0  -5 -27    0.60    1.80
   0  -4 -27   68.59    4.20
   0  -3 -27    0.60    1.20
   0  -2 -27    2.70    1.30
   0  -1 -27    0.60    0.80
   0   0 -27    1.90    0.90
   0   1 -27    0.50    0.70
   0   2 -27    5.70    1.20
   0   3 -27    1.60    1.20
   0   4 -27   64.39    3.40
   0   5 -27    0.00    4.40
   0   6 -27   95.69    6.50
   0   8 -27   33.80    9.90
   1  -8 -27  110.59   12.30
   1  -7 -27   75.29    7.80
   1  -6 -27   18.90    4.00
   1  -5 -27    3.50    1.80
   1  -4 -27  115.49    3.70
   1  -3 -27  732.23   11.30
   1  -2 -27  174.68    4.10
   1  -1 -27  543.95    7.30
   1   0 -27    6.00    1.20
   1   1 -27  546.95    7.70
   1   2 -27  175.28    3.90
   1   3 -27  759.42   13.70
   1   4 -27  122.79    4.70
   1   5 -27    0.00    4.50
   1   6 -27   18.40    6.00
   1   7 -27   83.19   12.40
   1   8 -27   91.79   15.80
   2  -8 -27   15.10    7.40
   2  -7 -27   27.70    8.20
   2  -6 -27    8.30    3.30
   2  -5 -27   73.79    3.90
   2  -4 -27    2.10    1.60
   2  -3 -27    7.40    1.60
   2  -2 -27    1.20    1.30
   2  -1 -27   12.50    1.50
   2   0 -27    5.40    1.00
   2   1 -27   12.10    1.60
   2   2 -27    5.50    1.60
   2   3 -27    6.20    2.40
   2   4 -27    0.40    3.60
   2   5 -27   63.19    6.80
   2   6 -27   19.40    6.60
   2   8 -27   12.70   13.30
   3  -8 -27    8.30    6.70
   3  -7 -27  317.27   14.10
   3  -6 -27    3.50    3.20
   3  -5 -27  575.74   11.40
   3  -4 -27   16.30    2.30
   3  -3 -27  167.28    4.80
   3  -2 -27    0.80    1.20
   3  -1 -27   20.80    2.00
   3   0 -27    0.90    0.90
   3   1 -27   22.10    2.00
   3   2 -27    3.00    1.60
   3   3 -27  179.38    6.60
   3   4 -27   19.80    4.00
   3   5 -27  513.65   14.10
   3   6 -27    7.60    6.50
   3   7 -27  323.17   22.90
   3   8 -27   21.80   13.10
   4  -8 -27   13.50    8.30
   4  -7 -27    0.20    3.30
   4  -6 -27   30.40    4.90
   4  -5 -27    2.40    2.40
   4  -4 -27    5.10    1.80
   4  -3 -27   45.10    2.80
   4  -2 -27  126.09    3.80
   4  -1 -27   10.20    1.70
   4   0 -27    5.00    1.60
   4   1 -27   10.80    1.90
   4   2 -27  126.29    4.20
   4   3 -27   52.29    4.40
   4   4 -27   16.00    4.80
   4   5 -27    5.50    4.70
   4   6 -27   32.70    7.40
   4   7 -27    1.40    5.60
   4   8 -27   13.00   13.90
   5  -8 -27   15.00    6.00
   5  -7 -27  118.49    8.80
   5  -6 -27   14.30    3.90
   5  -5 -27   95.29    5.30
   5  -4 -27    4.30    2.00
   5  -3 -27   62.49    4.30
   5  -2 -27  120.49    4.80
   5  -1 -27  410.36   10.70
   5   0 -27    1.00    1.60
   5   1 -27  409.86    9.00
   5   2 -27  122.59    4.40
   5   3 -27   73.29    4.90
   5   4 -27    0.40    4.30
   5   5 -27   91.39    6.80
   5   6 -27   10.70   10.00
   5   7 -27  120.39   16.60
   5   8 -27    0.00   13.80
   6  -7 -27    4.30    4.70
   6  -6 -27   10.80    3.80
   6  -5 -27    1.50    2.90
   6  -4 -27   13.80    3.30
   6  -3 -27    3.30    2.40
   6  -2 -27   34.80    3.40
   6  -1 -27   34.70    3.80
   6   0 -27    2.90    1.90
   6   1 -27   30.10    4.10
   6   2 -27   33.60    4.00
   6   3 -27    4.10    3.90
   6   4 -27    6.50    3.60
   6   5 -27    2.00    3.50
   6   6 -27   39.10   13.20
   6   7 -27    1.50    5.00
   7  -7 -27   17.00    6.50
   7  -6 -27    9.10    4.00
   7  -5 -27    6.10    3.60
   7  -4 -27   30.60    4.50
   7  -3 -27  157.58    7.00
   7  -2 -27   13.50    3.10
   7  -1 -27  465.25   12.40
   7   0 -27    2.90    3.00
   7   1 -27  457.25   10.80
   7   2 -27   11.60    5.20
   7   3 -27  164.38    9.00
   7   4 -27   24.00    5.30
   7   5 -27    3.90    8.90
   7   6 -27    6.60    7.00
   8  -6 -27   12.50    5.90
   8  -5 -27    5.90    3.70
   8  -4 -27    7.20    3.40
   8  -3 -27   10.80    3.70
   8  -2 -27    0.90    3.30
   8  -1 -27   14.40    5.40
   8   0 -27    4.10    2.90
   8   1 -27   15.40    4.30
   8   2 -27    1.90    3.20
   8   3 -27   19.90   11.00
   8   4 -27    0.90    5.80
   8   5 -27   16.50    7.90
   8   6 -27   12.90    8.50
   9  -5 -27   18.10    5.40
   9  -4 -27   37.80    5.30
   9  -3 -27  102.49    6.70
   9  -2 -27   11.60    3.60
   9  -1 -27   37.50   12.70
   9   0 -27    1.30    3.30
   9   1 -27   24.90    5.30
   9   2 -27   13.30    5.50
   9   3 -27   69.59    9.60
   9   4 -27   36.80   10.10
   9   5 -27   33.10   11.10
  10  -4 -27    0.00    4.40
  10  -3 -27    3.70    4.50
  10  -2 -27    0.00    4.20
  10  -1 -27    8.80    4.90
  10   0 -27    8.40    4.60
  10   1 -27    9.40    3.90
  10   2 -27    4.10    6.10
  10   3 -27    3.10    5.00
  10   4 -27    0.70   13.30
  11  -3 -27   80.99    9.50
  11  -2 -27   19.70    6.20
  11  -1 -27   12.50    7.10
  11   0 -27    0.00    4.70
  11   1 -27   14.60    4.10
  11   2 -27   30.00    6.70
  11   3 -27   67.59   11.80
 -11   1 -28   13.90    9.70
 -11   2 -28    2.50    8.20
 -10   2 -28    3.90    8.10
 -10   3 -28    0.00    7.40
  -9  -3 -28   50.49    8.20
  -9   3 -28   43.70  107.19
  -8  -4 -28   12.30    4.40
  -8  -3 -28   56.49    6.10
  -8  -2 -28   59.19    9.50
  -8   2 -28   63.59   11.10
  -8   3 -28   57.69   82.89
  -8   6 -28  132.19   16.60
  -7  -7 -28    0.00    7.00
  -7  -5 -28   13.90    6.90
  -7  -4 -28    6.80    3.70
  -7  -3 -28   42.00    4.90
  -7  -2 -28   65.59    8.90
  -7   1 -28   85.89   10.20
  -7   3 -28   65.89   11.60
  -7   6 -28    1.80    9.70
  -7   7 -28    1.20   11.60
  -6  -7 -28   12.90    5.30
  -6  -6 -28  281.27   12.70
  -6  -4 -28   15.60    4.20
  -6  -3 -28  165.18    7.20
  -6  -2 -28   29.80    4.00
  -6  -1 -28   60.69    7.30
  -6   1 -28   65.99    8.80
  -6   2 -28   29.10    8.60
  -6   3 -28  164.78   15.20
  -6   6 -28  217.28   17.50
  -6   7 -28   21.90    8.50
  -5  -8 -28    5.20    5.30
  -5  -7 -28   18.50    5.40
  -5  -6 -28   46.90    6.50
  -5  -5 -28    7.30    3.70
  -5  -4 -28   68.49    4.40
  -5  -3 -28    4.80    2.30
  -5  -2 -28    6.20    3.20
  -5  -1 -28   35.50    4.50
  -5   0 -28  189.98    6.90
  -5   1 -28   38.20    4.30
  -5   5 -28    5.00    4.80
  -5   6 -28   49.40    8.30
  -5   7 -28   19.80    8.20
  -5   8 -28   13.40   12.60
  -4  -8 -28    2.40    6.10
  -4  -7 -28    0.30    3.60
  -4  -6 -28   99.79    7.20
  -4  -5 -28   41.80    5.50
  -4  -4 -28  192.08    6.80
  -4  -3 -28   42.40    3.10
  -4  -2 -28   11.20    2.30
  -4  -1 -28   10.40    1.90
  -4   0 -28 2819.82   61.69
  -4   1 -28   11.10    2.80
  -4   2 -28   14.30    3.70
  -4   4 -28  172.08   12.80
  -4   5 -28   13.40    6.10
  -4   6 -28   92.49   12.00
  -4   7 -28    3.70    7.60
  -4   8 -28    7.50   10.30
  -3  -8 -28    7.00    6.50
  -3  -7 -28   67.79   10.10
  -3  -6 -28    8.50    3.80
  -3  -5 -28   92.19    5.00
  -3  -4 -28   56.99    3.40
  -3  -3 -28  329.27    7.60
  -3  -2 -28   31.30    2.40
  -3  -1 -28   14.90    1.70
  -3   0 -28    1.40    1.20
  -3   1 -28   10.70    1.80
  -3   2 -28   33.60    3.00
  -3   3 -28  312.87    9.60
  -3   4 -28   63.49    5.50
  -3   5 -28  157.18   13.30
  -3   6 -28   16.30    9.60
  -3   7 -28   65.69   12.60
  -3   8 -28    0.50   11.50
  -2  -8 -28   13.40    7.10
  -2  -7 -28    8.10    4.20
  -2  -6 -28  252.57   10.90
  -2  -5 -28   69.19    3.70
  -2  -4 -28   15.90    2.40
  -2  -3 -28  172.98    5.20
  -2  -2 -28   10.80    1.80
  -2  -1 -28    3.00    1.40
  -2   0 -28  587.94    8.30
  -2   1 -28    5.20    1.10
  -2   2 -28   10.70    1.60
  -2   3 -28  164.18    4.50
  -2   5 -28   70.69    9.90
  -2   6 -28  260.67   17.80
  -2   7 -28    8.10    7.40
  -2   8 -28    9.00    6.80
  -1  -8 -28    4.10    6.10
  -1  -7 -28   28.90    5.40
  -1  -6 -28  179.38    9.20
  -1  -5 -28   75.39    3.60
  -1  -4 -28   89.39    4.00
  -1  -3 -28   25.50    2.40
  -1  -2 -28    6.10    1.60
  -1  -1 -28  101.49    2.70
  -1   0 -28  106.79    2.50
  -1   1 -28  114.59    2.40
  -1   2 -28    6.70    1.10
  -1   3 -28   27.80    1.90
  -1   4 -28   89.29    5.80
  -1   5 -28   74.89   10.20
  -1   6 -28  152.28   13.40
  -1   8 -28   19.70   10.50
   0  -8 -28   45.90    9.70
   0  -7 -28   14.40    6.20
   0  -6 -28  974.10   22.20
   0  -5 -28    0.60    1.70
   0  -4 -28  110.89    4.30
   0  -3 -28    0.40    1.20
   0  -2 -28  189.58    4.30
   0  -1 -28    0.50    0.70
   0   0 -28  280.67    4.70
   0   1 -28    0.20    0.80
   0   2 -28  190.08    3.90
   0   3 -28    1.00    1.10
   0   4 -28  128.89    4.50
   0   5 -28    0.00    7.70
   0   6 -28 1012.30   22.70
   0   8 -28   62.59   10.80
   1  -8 -28   11.20    6.80
   1  -7 -28   32.80    6.50
   1  -6 -28  158.08    7.40
   1  -5 -28   75.19    4.20
   1  -4 -28   82.39    3.30
   1  -3 -28   26.40    2.20
   1  -2 -28    6.00    1.30
   1  -1 -28  101.89    2.80
   1   0 -28  108.19    3.40
   1   1 -28  113.49    2.80
   1   2 -28    5.00    1.20
   1   3 -28   27.50    2.50
   1   4 -28   84.29    4.20
   1   5 -28   77.79    5.10
   1   6 -28  169.98    8.40
   1   7 -28   49.00   11.70
   1   8 -28   15.70   13.20
   2  -8 -28   17.40    7.40
   2  -7 -28    2.40    6.60
   2  -6 -28  233.68   11.70
   2  -5 -28   71.99    3.60
   2  -4 -28   13.70    2.20
   2  -3 -28  171.68    4.40
   2  -2 -28   13.80    1.90
   2  -1 -28    5.30    1.30
   2   0 -28  624.64    8.70
   2   1 -28    3.50    1.20
   2   2 -28   11.80    1.90
   2   3 -28  172.48    5.50
   2   4 -28    6.60    4.20
   2   5 -28   76.29    6.50
   2   6 -28  267.17   12.70
   2   7 -28    9.80   11.80
   2   8 -28    0.00   13.00
   3  -8 -28    4.60    6.60
   3  -7 -28   65.99    9.90
   3  -6 -28   13.90    3.80
   3  -5 -28  100.99    4.40
   3  -4 -28   59.09    3.00
   3  -3 -28  318.67    6.90
   3  -2 -28   34.20    2.30
   3  -1 -28   11.40    1.60
   3   0 -28    1.00    1.00
   3   1 -28   14.30    1.80
   3   2 -28   33.90    2.50
   3   3 -28  357.26   16.80
   3   4 -28   68.79    7.40
   3   5 -28  107.89    5.40
   3   6 -28    9.80    4.20
   3   7 -28   78.09    9.50
   3   8 -28    4.80   13.20
   4  -8 -28    0.30    7.20
   4  -7 -28    1.90    3.70
   4  -6 -28   92.69    7.20
   4  -5 -28   38.60    4.10
   4  -4 -28  187.78    5.80
   4  -3 -28   47.00    2.80
   4  -2 -28   18.30    2.10
   4  -1 -28    9.80    1.80
   4   0 -28 2807.82   35.00
   4   1 -28   10.20    2.00
   4   2 -28   13.50    2.50
   4   3 -28   45.80    4.00
   4   4 -28  179.98    7.20
   4   5 -28   32.70    5.00
   4   6 -28  112.59   14.50
   4   7 -28    0.60    5.70
   4   8 -28   25.10   14.80
   5  -8 -28    0.20    4.70
   5  -7 -28   11.80    5.00
   5  -6 -28   37.80    4.50
   5  -5 -28    7.40    3.00
   5  -4 -28   76.49    3.70
   5  -3 -28    7.40    2.70
   5  -2 -28    2.50    2.00
   5  -1 -28   36.90    3.60
   5   0 -28  171.98    7.50
   5   1 -28   44.10    3.10
   5   2 -28    4.10    1.90
   5   3 -28    5.70    3.00
   5   4 -28   74.79    6.10
   5   5 -28   10.20    5.40
   5   6 -28   29.90   10.00
   5   7 -28   19.20   13.40
   5   8 -28   16.80   14.90
   6  -7 -28   21.30    6.00
   6  -6 -28  300.97    9.70
   6  -5 -28   19.40    4.10
   6  -4 -28   18.00    3.70
   6  -3 -28  162.88    7.00
   6  -2 -28   31.30    3.20
   6  -1 -28   78.49    4.20
   6   0 -28  120.89    5.80
   6   1 -28   77.19    5.00
   6   2 -28   29.00    3.50
   6   3 -28  161.28    6.20
   6   4 -28   18.80    4.60
   6   5 -28   21.00    7.60
   6   6 -28  259.07   18.70
   6   7 -28    9.00    6.20
   7  -7 -28    4.00    5.20
   7  -6 -28    2.60    3.70
   7  -5 -28    7.50    4.80
   7  -4 -28    2.70    3.10
   7  -3 -28   29.90    4.10
   7  -2 -28   91.69    5.60
   7  -1 -28   64.59    5.80
   7   0 -28  211.38    7.70
   7   1 -28   70.79    5.20
   7   2 -28   74.39    8.20
   7   3 -28   44.10    5.10
   7   4 -28    0.70    3.80
   7   5 -28    6.50    5.40
   7   6 -28    1.10    5.60
   8  -6 -28  136.59   10.30
   8  -5 -28   14.30    4.20
   8  -4 -28   16.60    4.10
   8  -3 -28   68.69    7.40
   8  -2 -28   72.39    6.70
   8  -1 -28   54.29    6.00
   8   0 -28  222.78    7.50
   8   1 -28   56.49    4.40
   8   2 -28   50.19    6.10
   8   3 -28   46.30    7.90
   8   4 -28   26.10    5.90
   8   5 -28   10.60    7.50
   8   6 -28  104.59   13.20
   9  -5 -28   32.70    6.50
   9  -4 -28    4.40    3.80
   9  -3 -28   56.19    6.80
   9  -2 -28   48.20    5.50
   9  -1 -28    5.30    4.10
   9   0 -28   88.99    6.90
   9   1 -28    3.50    5.60
   9   2 -28   46.90    6.00
   9   3 -28   34.10    9.00
   9   4 -28    1.00    6.80
   9   5 -28   31.50   10.30
  10  -4 -28   33.40    6.60
  10  -3 -28    0.80    4.30
  10  -2 -28    2.60    3.40
  10  -1 -28    5.10    4.40
  10   0 -28  368.76   14.90
  10   1 -28    5.30    4.20
  10   2 -28    0.20    3.40
  10   3 -28    2.20    6.80
  10   4 -28   35.00   10.50
  11  -2 -28    0.00    4.10
  11  -1 -28    1.60    5.70
  11   0 -28    3.20    5.80
  11   1 -28    7.80    4.00
  11   2 -28    6.20    7.30
 -11   2 -29    7.90    9.40
 -10  -4 -29    4.40    6.90
 -10   2 -29   88.99   16.00
 -10   3 -29    0.00    8.60
 -10   4 -29   22.30   14.20
  -9  -5 -29    0.00    5.80
  -9  -3 -29   97.49   10.80
  -9   2 -29    5.10    9.00
  -9   3 -29   89.89  108.49
  -8  -6 -29   27.00    9.40
  -8  -4 -29  165.18    9.30
  -8  -3 -29  114.09   10.20
  -8  -2 -29    0.00    4.50
  -8   2 -29    5.90    8.70
  -8   4 -29  112.59   21.70
  -8   5 -29   53.69   12.20
  -8   6 -29   19.10   11.20
  -7  -5 -29   32.40    8.30
  -7  -4 -29    7.40    5.60
  -7  -3 -29  185.48    9.40
  -7  -2 -29   21.00    3.90
  -7   0 -29   15.40    7.60
  -7   2 -29   20.30    8.30
  -7   3 -29  198.98   17.40
  -7   6 -29    3.60    9.70
  -6  -7 -29    4.20    4.50
  -6  -6 -29    7.10    6.20
  -6  -5 -29    6.00    5.50
  -6  -4 -29  133.09    7.70
  -6  -3 -29   20.10    3.70
  -6  -2 -29    2.70    3.20
  -6  -1 -29  470.85   21.00
  -6   0 -29    0.00    6.90
  -6   1 -29  467.95   22.30
  -6   3 -29   74.09   12.50
  -6   6 -29   15.40    9.30
  -6   7 -29    0.00   10.30
  -5  -7 -29   33.40    6.10
  -5  -6 -29    4.90    4.20
  -5  -5 -29    7.80    3.80
  -5  -4 -29  115.19    7.10
  -5  -3 -29  553.44   16.30
  -5  -2 -29  158.78    6.80
  -5  -1 -29   21.10    6.90
  -5   0 -29    1.40    2.40
  -5   1 -29   16.20    7.00
  -5   2 -29  155.98   14.80
  -5   4 -29  107.89   13.80
  -5   5 -29    6.80    5.40
  -5   6 -29    2.10   10.50
  -5   7 -29   22.40    8.40
  -4  -8 -29    6.00    6.70
  -4  -7 -29    8.40    4.30
  -4  -6 -29   12.90    4.10
  -4  -5 -29    6.00    3.80
  -4  -4 -29    9.90    3.40
  -4  -3 -29   58.39    3.40
  -4  -2 -29  866.31   18.80
  -4  -1 -29    2.50    1.70
  -4   0 -29   16.50    3.30
  -4   1 -29    3.10    2.80
  -4   2 -29  835.22   28.40
  -4   3 -29  104.89   13.30
  -4   4 -29    4.00    4.30
  -4   5 -29   11.00    6.50
  -4   6 -29   23.30   11.00
  -4   7 -29   12.40    8.00
  -4   8 -29   15.60    8.80
  -3  -8 -29    2.00    6.90
  -3  -7 -29   10.00    4.30
  -3  -6 -29   54.59    6.20
  -3  -5 -29    0.90    2.40
  -3  -4 -29   47.30    3.90
  -3  -3 -29  481.85    9.90
  -3  -2 -29   33.80    2.50
  -3  -1 -29   51.49    2.80
  -3   0 -29    0.40    1.20
  -3   1 -29   49.20    2.70
  -3   2 -29   31.30    3.90
  -3   3 -29  475.55   11.50
  -3   4 -29   36.70    4.20
  -3   5 -29   13.00    8.60
  -3   6 -29   67.59   11.40
  -3   7 -29    5.40    9.80
  -3   8 -29    6.00    8.70
  -2  -8 -29    7.70    6.40
  -2  -7 -29   81.39    7.00
  -2  -6 -29    3.90    3.80
  -2  -5 -29   22.30    3.00
  -2  -4 -29   60.59    3.70
  -2  -3 -29   29.60    3.00
  -2  -2 -29   13.20    2.00
  -2  -1 -29  282.07    6.00
  -2   0 -29    5.20    1.10
  -2   1 -29  278.27    5.20
  -2   2 -29   13.80    1.60
  -2   3 -29   25.90    2.10
  -2   4 -29   67.29    9.50
  -2   5 -29   28.10    9.50
  -2   6 -29   36.20   11.30
  -2   7 -29   76.59   11.60
  -2   8 -29   44.20   15.70
  -1  -8 -29   12.30    7.50
  -1  -7 -29  235.68   11.20
  -1  -6 -29   10.50    4.10
  -1  -5 -29  151.88    4.90
  -1  -4 -29   26.70    2.80
  -1  -3 -29  366.06    8.10
  -1  -2 -29    1.30    1.40
  -1  -1 -29    5.00    1.10
  -1   0 -29    3.10    1.00
  -1   1 -29    6.20    1.00
  -1   2 -29    1.20    1.00
  -1   3 -29  353.86    5.80
  -1   4 -29   29.00    4.30
  -1   5 -29  135.79   12.70
  -1   6 -29    7.30    8.40
  -1   7 -29  242.38   13.40
  -1   8 -29   14.70    9.30
   0  -8 -29   27.50    8.10
   0  -7 -29    1.90    5.70
   0  -6 -29  265.27    9.70
   0  -5 -29    2.00    1.80
   0  -4 -29  808.62   15.40
   0  -3 -29    0.90    1.80
   0  -2 -29   95.69    3.00
   0  -1 -29    0.20    0.80
   0   0 -29    6.80    1.00
   0   1 -29    0.10    0.70
   0   2 -29   99.89    2.50
   0   3 -29    1.20    1.20
   0   4 -29  805.32   15.00
   0   5 -29    0.00    8.00
   0   6 -29  252.17    9.40
   0   7 -29    1.40   11.00
   0   8 -29   29.80    9.80
   1  -8 -29   21.90    7.80
   1  -7 -29  261.17   17.20
   1  -6 -29    5.40    3.50
   1  -5 -29  134.59    6.50
   1  -4 -29   25.20    2.60
   1  -3 -29  354.66    6.80
   1  -2 -29    0.90    1.20
   1  -1 -29    5.30    1.20
   1   0 -29    1.40    1.10
   1   1 -29    4.30    1.00
   1   2 -29    1.60    1.00
   1   3 -29  350.46    7.10
   1   4 -29   27.10    3.30
   1   5 -29  157.88    6.60
   1   6 -29   19.60    5.60
   1   7 -29  259.57   18.50
   2  -8 -29    7.60    6.60
   2  -7 -29   65.79    9.80
   2  -6 -29    3.30    4.30
   2  -5 -29   26.50    2.80
   2  -4 -29   58.89    4.40
   2  -3 -29   25.80    2.70
   2  -2 -29   13.70    2.00
   2  -1 -29  280.27    5.60
   2   0 -29    3.50    1.10
   2   1 -29  283.07    5.40
   2   2 -29   15.20    2.10
   2   3 -29   30.70    3.70
   2   4 -29   70.89    7.80
   2   5 -29   19.90    4.80
   2   6 -29    1.80    8.00
   2   7 -29   78.09   14.50
   2   8 -29   13.30    8.50
   3  -8 -29    0.00    5.50
   3  -7 -29   13.50    6.80
   3  -6 -29   47.40    5.00
   3  -5 -29    3.90    2.10
   3  -4 -29   44.40    3.00
   3  -3 -29  502.15    9.10
   3  -2 -29   36.50    2.30
   3  -1 -29   55.09    2.50
   3   0 -29    1.10    1.00
   3   1 -29   50.09    2.50
   3   2 -29   34.20    2.80
   3   3 -29  457.35   14.00
   3   4 -29   50.49    6.70
   3   5 -29    4.90    2.80
   3   6 -29   57.29    5.50
   3   7 -29   20.60    8.70
   3   8 -29    0.00   13.20
   4  -8 -29   16.20    7.40
   4  -7 -29   12.30    4.40
   4  -6 -29   13.90    6.40
   4  -5 -29    7.50    2.90
   4  -4 -29   11.70    2.10
   4  -3 -29   52.59    3.50
   4  -2 -29  874.21   13.30
   4  -1 -29    0.60    1.40
   4   0 -29    4.10    1.70
   4   1 -29    1.30    1.70
   4   2 -29  886.01   16.10
   4   3 -29   52.69    5.00
   4   4 -29    6.50    3.30
   4   5 -29   13.90    3.80
   4   6 -29   25.60   11.80
   4   7 -29    9.40    5.80
   4   8 -29   12.70    6.40
   5  -7 -29   41.00    7.10
   5  -6 -29    2.90    2.90
   5  -5 -29    7.20    3.00
   5  -4 -29  115.99    4.60
   5  -3 -29  520.55   13.20
   5  -2 -29  148.79    4.70
   5  -1 -29   18.30    3.60
   5   0 -29    1.80    3.80
   5   1 -29   14.00    2.40
   5   2 -29  148.69    6.20
   5   3 -29  566.54   17.80
   5   4 -29  114.39    7.40
   5   5 -29    5.70    4.00
   5   6 -29    0.00    8.70
   5   7 -29   33.60   13.90
   6  -7 -29    4.40    5.00
   6  -6 -29    7.90    3.60
   6  -5 -29    6.70    3.50
   6  -4 -29  136.59    6.60
   6  -3 -29   14.80    3.30
   6  -2 -29    4.10    2.10
   6  -1 -29  455.25   10.40
   6   0 -29    0.00    2.40
   6   1 -29  459.65   11.90
   6   2 -29    6.40    2.70
   6   3 -29   17.20    3.60
   6   4 -29  120.49    7.80
   6   5 -29    8.40    3.50
   6   6 -29    1.20    7.10
   6   7 -29    1.20    4.30
   7  -6 -29    4.80    3.80
   7  -5 -29   32.80    5.20
   7  -4 -29    1.70    3.00
   7  -3 -29  196.88    8.00
   7  -2 -29   15.30    2.80
   7  -1 -29   24.20    4.70
   7   0 -29    3.70    2.90
   7   1 -29   34.40    4.50
   7   2 -29   16.00    5.70
   7   3 -29  186.58    7.90
   7   4 -29    0.90    6.00
   7   5 -29   24.80    5.80
   7   6 -29    4.90    6.40
   7   7 -29   17.80    9.30
   8  -6 -29   13.10    6.00
   8  -5 -29   77.39    6.40
   8  -4 -29  177.18    8.70
   8  -3 -29  101.19    7.60
   8  -2 -29    4.30    3.00
   8  -1 -29    6.70    3.70
   8   0 -29    9.40    3.60
   8   1 -29    2.90    5.70
   8   2 -29    3.50    4.40
   8   3 -29   95.79   10.30
   8   4 -29  137.49   16.10
   8   5 -29   70.99   10.60
   8   6 -29   18.50    9.20
   9  -5 -29    4.20    4.60
   9  -4 -29    0.30    3.40
   9  -3 -29   87.59    6.30
   9  -2 -29    0.40    4.00
   9  -1 -29  113.19    8.00
   9   1 -29  138.89   11.90
   9   2 -29    1.10    3.20
   9   3 -29   85.59    7.90
   9   4 -29    1.80    6.80
   9   5 -29    2.60    7.20
  10  -4 -29   11.90    5.80
  10  -3 -29    0.00    4.20
  10  -2 -29   73.09    5.90
  10  -1 -29    8.30    4.50
  10   0 -29    3.00    4.50
  10   1 -29    3.40    3.20
  10   2 -29   88.49    8.10
  10   3 -29    0.00    6.60
  10   4 -29    4.40   13.90
  11  -2 -29    2.70    4.80
  11  -1 -29   47.20    9.20
  11   0 -29    4.10    4.90
  11   1 -29   33.40    5.00
 -11  -2 -30    0.00    4.30
 -11   2 -30    0.00    5.50
 -10  -4 -30    0.00    5.70
 -10   3 -30   11.70   12.30
 -10   4 -30    0.00    9.10
  -9  -5 -30   63.59   11.20
  -9  -4 -30    0.00    5.80
  -9  -3 -30    2.80    3.90
  -9  -2 -30    6.60    6.60
  -9   2 -30    0.70   10.00
  -9   3 -30   26.50   11.30
  -9   4 -30    0.00   10.00
  -8  -6 -30    0.00    6.30
  -8  -5 -30    0.10    6.50
  -8  -4 -30   33.20    5.80
  -8  -3 -30   21.10    4.90
  -8  -2 -30    1.70    3.50
  -8   5 -30   25.80   10.80
  -8   6 -30    0.00   15.20
  -7  -6 -30    6.40    6.10
  -7  -5 -30   42.50    9.10
  -7  -4 -30    4.70    3.90
  -7  -3 -30   10.70    3.60
  -7  -2 -30    3.80    2.90
  -7  -1 -30   65.49    7.90
  -7   0 -30   45.20    8.90
  -7   2 -30   10.60   10.90
  -7   3 -30   44.30   11.10
  -6  -7 -30    0.00    5.30
  -6  -6 -30    5.20    6.20
  -6  -5 -30    0.00    5.90
  -6  -4 -30  182.08    8.80
  -6  -3 -30   97.79    6.10
  -6  -2 -30   80.39    5.30
  -6  -1 -30   71.99    5.60
  -6   3 -30   74.89   12.70
  -6   7 -30    4.70   10.90
  -5  -7 -30   25.30    5.80
  -5  -6 -30    4.10    4.20
  -5  -5 -30  121.79    8.00
  -5  -4 -30    3.40    2.50
  -5  -3 -30   61.89    5.60
  -5  -2 -30    5.20    2.80
  -5  -1 -30  309.17    9.80
  -5   0 -30    2.20    3.10
  -5   1 -30  291.37   10.60
  -5   2 -30    0.50    7.70
  -5   3 -30   73.79   12.00
  -5   5 -30  124.59   15.10
  -5   6 -30    3.10   10.60
  -5   7 -30   36.20    8.90
  -4  -8 -30    4.60    4.60
  -4  -7 -30    0.70    4.20
  -4  -6 -30   56.99    6.80
  -4  -5 -30    0.30    3.30
  -4  -4 -30   47.10    3.40
  -4  -3 -30   39.80    3.00
  -4  -2 -30  442.26    9.30
  -4  -1 -30    2.90    2.20
  -4   0 -30  228.68   12.30
  -4   1 -30    1.70    2.80
  -4   2 -30  424.06   16.90
  -4   3 -30   64.49   11.10
  -4   4 -30   45.90    5.30
  -4   5 -30   10.30    6.40
  -4   6 -30   54.69   12.10
  -4   7 -30    0.00    7.40
  -4   8 -30    5.20    7.50
  -3  -8 -30   11.50    7.70
  -3  -7 -30   67.39    7.00
  -3  -6 -30    9.70    4.40
  -3  -5 -30   36.20    4.00
  -3  -4 -30   96.59    4.30
  -3  -3 -30   10.70    2.20
  -3  -2 -30   12.10    2.10
  -3  -1 -30  331.87    6.70
  -3   0 -30   52.29    2.50
  -3   1 -30  332.17    8.60
  -3   2 -30   10.90    3.60
  -3   3 -30    8.10    2.20
  -3   4 -30   96.29    8.20
  -3   5 -30   36.90    9.50
  -3   6 -30   11.80   10.60
  -3   7 -30   87.39   14.80
  -3   8 -30    0.00   11.70
  -2  -8 -30    9.80    6.70
  -2  -7 -30    1.70    4.10
  -2  -6 -30   59.39    6.30
  -2  -5 -30  147.39    5.30
  -2  -4 -30  155.08    5.30
  -2  -3 -30  134.19    4.70
  -2  -2 -30  271.17    6.10
  -2  -1 -30   38.30    2.40
  -2   0 -30  117.49    3.60
  -2   1 -30   42.00    2.10
  -2   2 -30  257.97    5.10
  -2   3 -30  139.79    3.90
  -2   4 -30  172.48   12.60
  -2   5 -30  169.78   13.90
  -2   6 -30   86.99   12.70
  -2   7 -30    1.70    5.10
  -2   8 -30    2.70   10.30
  -1  -8 -30   28.90    9.40
  -1  -7 -30  112.39    8.10
  -1  -6 -30    4.90    3.70
  -1  -5 -30   78.69    4.80
  -1  -4 -30    7.00    2.10
  -1  -3 -30   86.89    4.30
  -1  -2 -30    2.10    1.40
  -1  -1 -30  431.16    7.50
  -1   0 -30  164.58    3.50
  -1   1 -30  443.96    6.30
  -1   2 -30    2.00    1.10
  -1   3 -30   80.59    2.60
  -1   4 -30   11.40    2.90
  -1   5 -30   76.59   11.00
  -1   6 -30    0.00    9.20
  -1   8 -30   32.30   14.90
   0  -8 -30   56.19   11.10
   0  -7 -30    3.30    5.70
   0  -6 -30   11.20    3.80
   0  -5 -30    2.20    2.00
   0  -4 -30   42.30    3.30
   0  -3 -30    0.50    1.80
   0  -2 -30   11.90    1.60
   0  -1 -30    0.20    1.00
   0   0 -30   75.69    2.20
   0   1 -30    1.00    0.80
   0   2 -30   15.00    1.40
   0   3 -30    1.40    1.20
   0   4 -30   47.70    6.20
   0   5 -30    0.00    7.90
   0   6 -30    8.70    4.50
   0   8 -30   70.79   11.00
   1  -8 -30   19.00    7.40
   1  -7 -30  133.59   12.80
   1  -6 -30    4.00    3.80
   1  -5 -30   67.49    4.00
   1  -4 -30   12.90    2.40
   1  -3 -30   83.09    3.40
   1  -2 -30    0.40    1.20
   1  -1 -30  438.66    8.30
   1   0 -30  168.48    4.30
   1   1 -30  434.06    6.30
   1   2 -30    2.10    1.10
   1   3 -30   80.99    3.20
   1   4 -30   13.40    3.60
   1   5 -30   87.89    5.20
   1   6 -30    2.00    3.90
   1   7 -30  135.59   10.40
   2  -8 -30    4.50    7.60
   2  -7 -30   18.00    7.20
   2  -6 -30   50.59    6.50
   2  -5 -30  141.69    5.60
   2  -4 -30  170.58    5.10
   2  -3 -30  140.49    4.10
   2  -2 -30  288.67    6.50
   2  -1 -30   42.40    2.30
   2   0 -30  121.09    3.30
   2   1 -30   41.80    2.40
   2   2 -30  284.47    7.10
   2   3 -30  142.79    5.70
   2   4 -30  167.98    6.90
   2   5 -30  163.28    9.00
   2   6 -30   71.89    8.70
   2   7 -30    0.00   14.90
   2   8 -30    6.30   13.10
   3  -8 -30    3.30    7.80
   3  -7 -30   69.09   11.00
   3  -6 -30    6.90    6.70
   3  -5 -30   40.40    3.40
   3  -4 -30   99.79    3.80
   3  -3 -30    5.70    1.90
   3  -2 -30   12.30    2.10
   3  -1 -30  329.27    6.40
   3   0 -30   52.89    2.20
   3   1 -30  344.07    7.00
   3   2 -30   11.10    2.20
   3   3 -30   11.60    3.20
   3   4 -30  100.29    6.90
   3   5 -30   34.00    4.20
   3   6 -30    3.50    3.30
   3   7 -30   57.29    7.80
   3   8 -30    0.50    5.30
   4  -8 -30    4.80    7.30
   4  -7 -30    0.70    5.00
   4  -6 -30   65.89    5.90
   4  -5 -30    2.70    2.80
   4  -4 -30   51.19    3.20
   4  -3 -30   36.00    2.80
   4  -2 -30  444.66    8.50
   4  -1 -30    2.50    2.00
   4   0 -30  255.57    9.40
   4   1 -30    2.30    1.80
   4   2 -30  444.56    9.80
   4   3 -30   41.90    3.70
   4   4 -30   64.49    5.10
   4   5 -30    2.90    3.70
   4   7 -30    0.00    4.40
   4   8 -30    0.50    5.50
   5  -7 -30   25.60    5.90
   5  -6 -30    0.10    2.90
   5  -5 -30  130.89    6.10
   5  -4 -30    5.60    2.00
   5  -3 -30   53.99    4.30
   5  -2 -30    2.10    1.70
   5  -1 -30  318.87    7.20
   5   0 -30    7.50    3.20
   5   1 -30  301.77    6.80
   5   2 -30    2.20    2.20
   5   3 -30   58.09    5.60
   5   4 -30    9.30    2.90
   5   5 -30  121.49    6.70
   5   6 -30    1.30    3.90
   5   7 -30   26.40    8.40
   6  -7 -30    0.70    5.00
   6  -6 -30    4.50    3.90
   6  -5 -30    4.80    3.90
   6  -4 -30  177.68    7.60
   6  -3 -30   96.49    5.70
   6  -2 -30   69.29    4.10
   6  -1 -30   48.40    3.80
   6   0 -30   26.30    5.70
   6   1 -30   49.50    4.60
   6   2 -30   66.49    5.60
   6   3 -30   89.89    5.20
   6   4 -30  172.48    9.30
   6   5 -30    4.00    3.10
   6   6 -30    6.00    4.60
   6   7 -30    0.00    4.10
   7  -6 -30    8.20    4.20
   7  -5 -30   36.80    4.90
   7  -4 -30   10.50    3.60
   7  -3 -30    3.00    2.80
   7  -2 -30    4.70    2.50
   7  -1 -30   69.49    5.90
   7   0 -30   36.40    4.20
   7   1 -30   51.59    8.00
   7   2 -30    7.40    3.80
   7   3 -30    0.90    3.10
   7   4 -30   12.00    4.50
   7   5 -30   45.40    6.90
   7   6 -30    8.90    5.40
   8  -6 -30    2.50    5.10
   8  -5 -30    1.20    3.60
   8  -4 -30   21.70    4.40
   8  -3 -30   28.80    4.70
   8  -2 -30    3.00    3.60
   8  -1 -30   13.70    4.50
   8   0 -30  284.47    9.70
   8   1 -30   20.00    5.90
   8   2 -30    2.30    3.90
   8   3 -30   27.80    7.80
   8   5 -30    0.00    6.10
   8   6 -30    7.40    7.90
   9  -5 -30   60.59    7.60
   9  -4 -30    3.80    3.90
   9  -3 -30    5.00    3.80
   9  -2 -30    4.00    3.90
   9  -1 -30  145.79    9.20
   9   0 -30   25.30    7.00
   9   2 -30    5.60    4.30
   9   3 -30    8.00   10.10
   9   4 -30    0.40    6.10
   9   5 -30   57.79   12.30
  10  -4 -30    5.20    5.30
  10  -3 -30   13.10    5.60
  10  -2 -30    2.20    3.40
  10  -1 -30    0.00    4.10
  10   0 -30    4.00    4.20
  10   1 -30    2.60    3.30
  10   2 -30    0.70    3.80
  10   3 -30    6.00    4.90
  10   4 -30    6.60   12.90
  11  -2 -30    0.50    4.70
  11  -1 -30   27.20    9.20
  11   0 -30    8.70    5.00
  11   1 -30   28.80    4.50
  11   2 -30    0.00    7.30
 -10  -3 -31    0.00    6.30
 -10   3 -31   22.50   13.30
  -9  -5 -31    0.00    6.90
  -9  -4 -31    5.40    6.30
  -9  -3 -31    1.40    4.20
  -9  -2 -31    0.80    3.80
  -9   2 -31   18.40   13.40
  -9   3 -31    1.40   11.00
  -9   4 -31    2.20    7.80
  -8  -6 -31    2.20    7.50
  -8  -5 -31    0.90    6.30
  -8  -4 -31   47.70    9.10
  -8  -3 -31    1.40    3.80
  -8  -2 -31  218.78   10.50
  -8  -1 -31   45.90    8.50
  -8   3 -31    9.20    9.90
  -8   4 -31   46.80   12.60
  -8   5 -31   11.30   10.10
  -8   6 -31    0.00   10.00
  -7  -6 -31   14.30    7.00
  -7  -5 -31    6.30    6.20
  -7  -4 -31    0.00    3.50
  -7  -3 -31    4.70    3.20
  -7  -2 -31    0.70    3.20
  -7  -1 -31    3.60    5.00
  -7   0 -31    3.40    7.60
  -7   2 -31    9.80    8.90
  -7   3 -31   10.60    9.70
  -6  -7 -31    2.90    6.40
  -6  -6 -31    7.40    6.60
  -6  -5 -31    9.00    6.70
  -6  -4 -31  100.19    7.30
  -6  -3 -31    3.60    3.40
  -6  -2 -31  229.18    8.50
  -6  -1 -31  166.78   11.40
  -6   0 -31    5.90    3.90
  -6   3 -31    0.00    9.40
  -6   5 -31    0.00   17.10
  -6   7 -31    0.00   11.30
  -5  -7 -31    4.50    4.60
  -5  -6 -31    0.00    3.80
  -5  -5 -31   12.50    4.10
  -5  -4 -31   43.70    4.30
  -5  -3 -31    0.00    2.80
  -5  -2 -31    0.90    2.70
  -5  -1 -31    8.20    2.80
  -5   0 -31    0.30    3.30
  -5   1 -31    3.90    3.70
  -5   3 -31    0.00    9.60
  -5   7 -31   18.40    8.80
  -4  -8 -31   40.90    7.40
  -4  -7 -31    9.50    4.90
  -4  -6 -31   25.40    5.70
  -4  -5 -31    1.00    3.20
  -4  -4 -31  242.28    6.90
  -4  -3 -31    0.50    1.80
  -4  -2 -31  250.97    6.60
  -4  -1 -31    7.00    2.00
  -4   0 -31    4.40    3.20
  -4   1 -31    7.50    2.80
  -4   2 -31  239.08   11.70
  -4   3 -31    4.60    8.90
  -4   5 -31    7.70    8.90
  -4   6 -31   40.60   12.40
  -4   7 -31    6.80    7.80
  -4   8 -31   26.00    9.50
  -3  -8 -31    4.50    7.10
  -3  -7 -31    5.20    4.40
  -3  -6 -31   12.80    4.50
  -3  -5 -31    6.80    2.90
  -3  -4 -31    2.10    2.00
  -3  -3 -31   69.49    3.60
  -3  -2 -31   20.10    2.90
  -3  -1 -31   61.49    3.10
  -3   0 -31    0.90    1.40
  -3   1 -31   62.99    4.80
  -3   2 -31   12.50    3.80
  -3   3 -31   62.69    4.20
  -3   4 -31    0.80    3.20
  -3   5 -31    9.90    8.80
  -3   6 -31    6.00   10.40
  -3   7 -31    0.50    6.20
  -3   8 -31    0.00   12.10
  -2  -8 -31   99.59   12.70
  -2  -7 -31    6.60    5.90
  -2  -6 -31    8.40    4.00
  -2  -5 -31    3.90    2.00
  -2  -4 -31  154.88    5.50
  -2  -3 -31   30.40    2.80
  -2  -2 -31  619.44   10.90
  -2  -1 -31   20.60    2.10
  -2   0 -31    1.80    1.20
  -2   1 -31   20.20    1.80
  -2   2 -31  609.54    9.40
  -2   3 -31   23.00    2.30
  -2   4 -31  153.68   10.80
  -2   5 -31   11.60    8.40
  -2   6 -31   15.40    9.30
  -2   7 -31   12.70    7.90
  -2   8 -31   75.89   10.80
  -1  -8 -31    0.00    5.30
  -1  -7 -31   21.20    5.00
  -1  -6 -31   12.90    4.30
  -1  -5 -31   15.20    2.60
  -1  -4 -31   21.50    3.10
  -1  -3 -31   52.49    3.10
  -1  -2 -31  132.39    4.10
  -1  -1 -31   70.79    3.00
  -1   0 -31    9.20    1.30
  -1   1 -31   72.89    2.50
  -1   2 -31  131.29    2.80
  -1   3 -31   53.99    2.00
  -1   4 -31   22.80    2.90
  -1   5 -31   22.50    9.20
  -1   6 -31   22.30   10.40
  -1   7 -31   30.20    8.00
  -1   8 -31    0.00   10.60
   0  -8 -31   77.79   11.10
   0  -7 -31    0.30    5.30
   0  -6 -31    2.60    3.50
   0  -5 -31    0.70    2.00
   0  -4 -31   10.30    3.50
   0  -3 -31    0.20    2.20
   0  -2 -31  708.13   12.40
   0  -1 -31    1.00    1.10
   0   0 -31    1.50    0.90
   0   1 -31    0.30    0.80
   0   2 -31  733.43    8.20
   0   3 -31    0.30    1.10
   0   4 -31   12.90    3.40
   0   5 -31    0.00    3.90
   0   6 -31    6.20    6.30
   0   8 -31   75.49   10.30
   1  -8 -31    5.40    6.50
   1  -7 -31   18.40    7.00
   1  -6 -31   15.10    4.40
   1  -5 -31   16.80    3.00
   1  -4 -31   24.60    3.10
   1  -3 -31   65.39    3.50
   1  -2 -31  137.19    3.60
   1  -1 -31   73.89    2.70
   1   0 -31    7.90    1.40
   1   1 -31   73.89    2.30
   1   2 -31  136.09    3.30
   1   3 -31   47.80    2.40
   1   4 -31   38.50    5.70
   1   5 -31   25.30    4.60
   1   6 -31    9.00    7.90
   1   7 -31   17.40    6.30
   1   8 -31    1.40   13.70
   2  -8 -31   85.19   12.50
   2  -7 -31    3.00    6.00
   2  -6 -31    6.20    4.50
   2  -5 -31    4.30    2.50
   2  -4 -31  147.49    4.80
   2  -3 -31   23.80    2.90
   2  -2 -31  606.34   10.90
   2  -1 -31   18.10    1.90
   2   0 -31    0.60    1.20
   2   1 -31   20.70    2.10
   2   2 -31  622.24   12.20
   2   3 -31   31.60    4.50
   2   4 -31  155.38    6.40
   2   5 -31    7.70    4.00
   2   6 -31    4.50    4.80
   2   7 -31   12.10    5.70
   2   8 -31   86.99   10.40
   3  -8 -31    1.00    7.20
   3  -7 -31    0.00    5.80
   3  -5 -31    5.50    2.30
   3  -4 -31    1.10    1.60
   3  -3 -31   66.49    3.00
   3  -2 -31   21.80    2.50
   3  -1 -31   67.99    3.10
   3   0 -31    1.20    1.20
   3   1 -31   64.49    2.90
   3   3 -31   68.29    4.60
   3   4 -31    2.10    2.90
   3   5 -31    4.20    3.00
   3   6 -31   14.10    4.50
   3   7 -31    0.00    4.90
   3   8 -31    6.20    6.50
   4  -8 -31   17.70    8.10
   4  -7 -31   13.10    6.00
   4  -6 -31   28.70    5.10
   4  -5 -31    0.50    2.60
   4  -4 -31  238.08    6.00
   4  -3 -31    0.50    1.70
   4  -2 -31  251.37    6.20
   4  -1 -31    6.60    1.80
   4   0 -31    1.10    1.50
   4   1 -31    7.60    2.10
   4   2 -31  254.67    6.30
   4   3 -31    3.10    2.60
   4   4 -31  246.58    8.80
   4   5 -31    3.60    4.10
   4   6 -31   23.50    7.30
   4   7 -31    2.50    8.10
   4   8 -31   31.30    9.50
   5  -7 -31    5.40    4.70
   5  -6 -31    2.70    2.90
   5  -5 -31   12.00    3.30
   5  -4 -31   38.40    3.10
   5  -3 -31    5.10    2.80
   5  -2 -31    0.70    1.50
   5  -1 -31    3.20    1.90
   5   0 -31    4.70    3.40
   5   1 -31    6.30    1.90
   5   2 -31    0.60    1.90
   5   3 -31    2.40    2.40
   5   4 -31   39.60    4.40
   5   5 -31   14.10    4.10
   5   6 -31    0.30    4.30
   5   7 -31    7.80    5.60
   6  -7 -31    3.40    5.10
   6  -6 -31    6.50    3.50
   6  -5 -31    0.00    2.70
   6  -4 -31   99.69    6.00
   6  -3 -31    0.00    2.60
   6  -2 -31  225.18    7.10
   6  -1 -31  135.09    5.50
   6   0 -31    0.00    3.40
   6   1 -31  153.08    8.60
   6   2 -31  202.88    9.50
   6   3 -31    2.70    2.80
   6   4 -31  114.39    7.70
   6   5 -31    0.40    2.60
   6   6 -31    6.20    4.50
   6   7 -31    1.10    4.60
   7  -6 -31    3.00    3.90
   7  -5 -31   14.00    4.10
   7  -4 -31    0.40    4.90
   7  -3 -31   13.30    3.60
   7  -2 -31    1.90    2.40
   7  -1 -31   10.00    3.40
   7   0 -31    0.20    2.20
   7   1 -31    6.10    6.20
   7   2 -31    2.80    3.30
   7   3 -31   10.80    3.90
   7   4 -31    0.90    3.50
   7   5 -31   10.80    4.70
   7   6 -31    6.70    4.90
   8  -6 -31    2.40    5.40
   8  -5 -31    5.10    3.80
   8  -4 -31   51.59    5.50
   8  -3 -31    5.60    3.60
   8  -2 -31  232.38   11.30
   8  -1 -31   29.70    5.10
   8   0 -31    0.40    2.80
   8   1 -31   20.00    6.10
   8   2 -31  204.98   13.40
   8   3 -31    0.00    5.00
   8   4 -31   76.09   14.60
   8   5 -31    4.90    7.60
   8   6 -31    0.00    6.90
   9  -5 -31    5.90    4.30
   9  -4 -31    1.60    3.60
   9  -3 -31    2.40    3.70
   9  -2 -31    1.20    3.30
   9  -1 -31   27.90    5.50
   9   0 -31    1.50    4.00
   9   1 -31   27.80    8.00
   9   2 -31   10.30    6.50
   9   4 -31    6.80    6.90
   9   5 -31    2.40    8.40
  10  -3 -31    0.80    5.10
  10  -2 -31   34.40    5.40
  10  -1 -31    5.30    4.50
  10   0 -31    0.00    3.90
  10   1 -31   12.60    4.00
  10   2 -31   30.50    8.10
  10   3 -31    6.40    7.70
  11  -1 -31    7.30    5.60
  11   0 -31    1.20    3.80
  11   1 -31    5.80    3.40
 -11  -1 -32   39.80   10.10
 -11   0 -32    0.00    6.40
 -11   1 -32   44.90    8.70
 -10  -3 -32    0.00    5.80
 -10  -2 -32    1.50    3.90
 -10   3 -32   11.90   13.90
  -9  -5 -32   44.50   11.30
  -9  -4 -32   14.80    7.30
  -9  -3 -32    6.90    4.70
  -9  -2 -32    1.50    3.60
  -9   3 -32    1.00   10.30
  -9   4 -32   14.60    9.40
  -9   5 -32   61.79   15.40
  -8  -5 -32    4.00    6.80
  -8  -4 -32    2.80    4.00
  -8  -3 -32    9.40    6.00
  -8  -2 -32    4.50    3.90
  -8  -1 -32    0.00    4.20
  -8   3 -32    2.00   13.20
  -8   4 -32   20.30   12.70
  -8   5 -32   10.40    6.50
  -7  -6 -32    0.00    6.60
  -7  -5 -32  135.59   12.90
  -7  -4 -32    1.90    3.20
  -7  -3 -32    6.00    3.50
  -7  -2 -32   29.70    5.20
  -7  -1 -32  130.89   10.70
  -7   0 -32   13.20    6.10
  -7   3 -32    8.80   10.00
  -7   4 -32    8.70   12.10
  -6  -7 -32    0.00    5.90
  -6  -6 -32    0.60    5.80
  -6  -5 -32    2.60    5.40
  -6  -4 -32    7.10    4.30
  -6  -3 -32    3.60    3.40
  -6  -2 -32   15.90    3.50
  -6  -1 -32    0.90    3.10
  -6   0 -32    4.50    3.80
  -6   2 -32  229.08   19.10
  -6   3 -32    3.50    9.90
  -6   5 -32    3.80    9.00
  -5  -7 -32   16.00    5.80
  -5  -6 -32   20.00    5.20
  -5  -5 -32  202.58   13.60
  -5  -4 -32    0.90    3.30
  -5  -3 -32   20.90    4.10
  -5  -2 -32    0.00    2.30
  -5  -1 -32  206.08    7.70
  -5   0 -32   28.30    4.50
  -5   1 -32  173.08   10.60
  -5   3 -32   19.00    5.80
  -5   4 -32    0.00   10.10
  -4  -7 -32    0.00    4.00
  -4  -6 -32    3.00    4.20
  -4  -5 -32    8.80    3.90
  -4  -4 -32   19.90    3.00
  -4  -3 -32    0.30    1.80
  -4  -2 -32    8.00    2.10
  -4  -1 -32    1.40    2.10
  -4   0 -32   96.49    6.60
  -4   1 -32    1.40    2.40
  -4   2 -32   15.40    3.40
  -4   3 -32   12.90    9.60
  -4   4 -32   26.70    7.20
  -4   5 -32    5.90    5.40
  -4   6 -32    2.20   10.50
  -4   7 -32    1.30    5.60
  -3  -8 -32    1.20    6.10
  -3  -7 -32    4.60    4.40
  -3  -6 -32    1.40    3.70
  -3  -5 -32  116.59    5.90
  -3  -4 -32    1.80    2.00
  -3  -3 -32   61.29    3.30
  -3  -2 -32   13.70    2.20
  -3  -1 -32  647.34   17.10
  -3   0 -32  113.39    3.80
  -3   1 -32  671.33   24.90
  -3   2 -32   10.00    3.50
  -3   3 -32   75.79    7.30
  -3   4 -32    3.60    4.60
  -3   5 -32  121.79   12.60
  -3   6 -32    2.20    9.60
  -3   7 -32   13.60    7.90
  -3   8 -32    0.00   12.00
  -2  -8 -32   14.90    7.80
  -2  -7 -32   13.00    5.20
  -2  -6 -32    4.80    3.70
  -2  -5 -32    3.00    2.20
  -2  -4 -32    1.50    2.00
  -2  -3 -32   17.90    2.60
  -2  -2 -32   19.30    2.50
  -2  -1 -32   14.80    2.00
  -2   0 -32   24.00    2.20
  -2   1 -32   18.60    1.90
  -2   2 -32   32.40    3.80
  -2   3 -32   16.60    2.40
  -2   4 -32    3.20    4.80
  -2   5 -32   10.00    8.10
  -2   6 -32    1.10    9.20
  -2   7 -32    4.90    7.00
  -2   8 -32    3.80    8.00
  -1  -8 -32    2.10    6.60
  -1  -7 -32   23.80    5.30
  -1  -6 -32    6.60    4.30
  -1  -5 -32  352.56    8.70
  -1  -4 -32   21.50    2.70
  -1  -3 -32    1.70    2.30
  -1  -2 -32   43.80    2.70
  -1  -1 -32  347.37    7.10
  -1   0 -32   97.99    2.70
  -1   1 -32  337.47    6.30
  -1   2 -32   47.40    1.90
  -1   3 -32    1.30    1.10
  -1   4 -32   25.70    5.10
  -1   5 -32  343.57   18.40
  -1   6 -32    5.90    5.80
  -1   7 -32   24.60    8.00
  -1   8 -32    0.00   12.40
   0  -8 -32    6.80    6.80
   0  -7 -32    0.50    6.30
   0  -6 -32    5.00    4.00
   0  -5 -32    0.60    1.90
   0  -4 -32    7.80    2.20
   0  -3 -32    0.80    1.90
   0  -2 -32   32.40    2.90
   0  -1 -32    0.90    1.10
   0   0 -32   29.20    1.60
   0   1 -32    0.80    0.90
   0   2 -32   42.70    1.90
   0   3 -32    1.40    1.20
   0   4 -32    4.60    2.50
   0   5 -32    1.10    2.90
   0   6 -32   21.60    6.60
   0   7 -32    0.00    8.40
   0   8 -32    1.10   11.00
   1  -8 -32    3.90    7.40
   1  -7 -32   40.20    9.60
   1  -6 -32    1.20    3.70
   1  -5 -32  344.77   10.20
   1  -4 -32   21.00    3.00
   1  -3 -32    2.10    1.90
   1  -2 -32   46.90    2.40
   1  -1 -32  357.26    6.50
   1   0 -32  103.69    3.10
   1   1 -32  348.87    5.90
   1   2 -32   48.40    2.00
   1   3 -32    1.30    1.30
   1   4 -32   22.40    2.60
   1   5 -32  368.36   11.30
   1   6 -32   11.90   10.00
   1   7 -32   26.70    7.50
   1   8 -32    3.90   13.90
   2  -8 -32    0.00    6.00
   2  -7 -32    6.30    6.90
   2  -6 -32    5.30    7.10
   2  -5 -32    4.10    2.50
   2  -4 -32    3.40    2.00
   2  -3 -32   17.60    2.10
   2  -2 -32   16.50    2.30
   2  -1 -32   13.90    1.80
   2   0 -32   24.30    2.10
   2   1 -32   13.00    1.90
   2   2 -32   19.00    2.10
   2   3 -32   18.30    3.50
   2   4 -32    2.10    2.60
   2   5 -32    1.60    4.00
   2   6 -32    1.10    4.50
   2   7 -32    9.40    5.80
   2   8 -32    0.00    5.60
   3  -8 -32    2.20    7.00
   3  -7 -32    7.40    6.70
   3  -6 -32    1.50    4.30
   3  -5 -32  118.39    4.90
   3  -4 -32    2.20    2.00
   3  -3 -32   67.29    3.20
   3  -2 -32   15.20    2.10
   3  -1 -32  659.23   18.90
   3   0 -32  114.39    4.00
   3   1 -32  644.04   12.40
   3   2 -32   14.10    2.60
   3   3 -32   50.59    5.40
   3   4 -32    2.00    3.10
   3   5 -32  115.29    6.20
   3   6 -32    0.00    3.50
   3   7 -32   10.60    6.80
   3   8 -32    1.70    6.20
   4  -7 -32    1.10    5.60
   4  -6 -32    0.90    3.70
   4  -5 -32    5.00    3.00
   4  -4 -32   20.40    2.50
   4  -3 -32    0.40    1.80
   4  -2 -32    7.40    1.90
   4  -1 -32    2.20    1.60
   4   0 -32  100.59    3.40
   4   1 -32    4.30    2.00
   4   2 -32    7.00    2.10
   4   3 -32    1.80    2.10
   4   4 -32   15.10    4.10
   4   5 -32    0.80    3.60
   4   6 -32    0.00    5.10
   4   7 -32    1.40    5.10
   5  -7 -32   24.90    9.90
   5  -6 -32   14.20    3.70
   5  -5 -32  198.38    8.10
   5  -4 -32    2.20    2.00
   5  -3 -32   16.30    3.30
   5  -2 -32    1.10    1.60
   5  -1 -32  198.98    5.60
   5   0 -32   31.30    4.80
   5   1 -32  200.38    6.30
   5   2 -32    0.70    2.20
   5   3 -32   18.90    3.20
   5   4 -32    2.60    2.60
   5   5 -32  187.98   15.20
   5   6 -32   15.30    5.10
   5   7 -32   15.80    6.40
   6  -7 -32    0.40    4.80
   6  -6 -32    4.20    3.70
   6  -5 -32    1.80    3.10
   6  -4 -32   16.00    3.30
   6  -3 -32    2.40    2.70
   6  -2 -32    6.40    2.30
   6  -1 -32    1.60    2.20
   6   0 -32    5.90    3.00
   6   1 -32    4.90    5.00
   6   2 -32    6.80    3.70
   6   3 -32    3.20    2.70
   6   4 -32    6.60    3.90
   6   5 -32    1.40    2.90
   6   6 -32    0.50    4.40
   6   7 -32    0.70    4.00
   7  -6 -32    5.10    3.90
   7  -5 -32  150.18    7.90
   7  -4 -32    3.80    3.70
   7  -3 -32    8.10    3.40
   7  -2 -32   23.20    3.70
   7  -1 -32  113.89    6.20
   7   0 -32   16.50    3.30
   7   1 -32  138.49   10.50
   7   2 -32   30.10    4.80
   7   3 -32    6.60    3.60
   7   4 -32    2.10    3.60
   7   5 -32  145.89    9.50
   7   6 -32    1.40    4.70
   8  -5 -32    3.40    3.90
   8  -4 -32    1.00    3.30
   8  -3 -32    4.70    3.40
   8  -2 -32    8.50    2.80
   8  -1 -32    0.00    3.40
   8   0 -32    0.00    3.40
   8   1 -32    0.50    3.40
   8   2 -32   20.80    6.50
   8   3 -32   10.50    6.60
   8   4 -32    3.30    7.10
   8   5 -32    0.00    7.60
   9  -5 -32   56.59   10.60
   9  -4 -32   26.70    5.00
   9  -3 -32    1.70    3.60
   9  -2 -32    1.20    4.10
   9  -1 -32  121.29    8.50
   9   0 -32   86.99    7.40
   9   1 -32  151.68   12.30
   9   2 -32    3.60    5.20
   9   3 -32    0.00    5.90
   9   4 -32   12.20    7.40
   9   5 -32   36.50   10.70
  10  -3 -32    3.50    4.30
  10  -2 -32    0.10    3.50
  10  -1 -32    0.50    3.90
  10   0 -32    0.10    4.20
  10   1 -32    0.00    3.40
  10   2 -32    2.80    5.90
  11  -1 -32   44.70    7.70
  11   0 -32    1.20    3.60
  11   1 -32   54.59    5.80
 -10  -3 -33   10.40    5.40
 -10  -2 -33   21.80    5.90
 -10   2 -33   44.30   14.60
 -10   3 -33   19.50   13.70
  -9  -4 -33    1.40    6.10
  -9  -3 -33   18.30    5.60
  -9  -2 -33   10.90    4.70
  -9  -1 -33    7.90    7.00
  -9   3 -33   29.40   16.30
  -9   4 -33   14.90    9.20
  -8  -5 -33   16.90    8.20
  -8  -4 -33   10.80    4.80
  -8  -3 -33    5.00    4.20
  -8  -2 -33  120.89    7.60
  -8  -1 -33    1.10    5.10
  -8   3 -33   34.30   13.20
  -8   4 -33   16.40    8.00
  -8   5 -33    6.20   10.20
  -7  -6 -33    0.00    7.00
  -7  -5 -33   34.60    8.90
  -7  -4 -33    0.40    3.50
  -7  -3 -33    7.10    3.70
  -7  -2 -33    1.70    3.00
  -7  -1 -33    1.50    4.40
  -7   0 -33    1.30    3.20
  -7   4 -33    9.70   12.30
  -7   5 -33   24.60   22.80
  -6  -7 -33    4.10    7.00
  -6  -6 -33   22.20    8.20
  -6  -5 -33    0.10    5.40
  -6  -4 -33   28.00    7.30
  -6  -3 -33    6.20    3.70
  -6  -2 -33  523.85   14.10
  -6  -1 -33  220.08    7.70
  -6   0 -33    2.70    4.00
  -6   3 -33   20.40   10.70
  -6   6 -33   32.00   16.30
  -5  -7 -33   10.20    5.40
  -5  -6 -33    5.50    4.10
  -5  -5 -33    3.80    3.90
  -5  -4 -33    2.00    3.30
  -5  -3 -33   35.80    4.90
  -5  -2 -33    0.30    2.70
  -5  -1 -33  180.58    7.30
  -5   0 -33    4.70    3.50
  -5   1 -33  188.88   11.20
  -5   3 -33   52.19    8.80
  -5   4 -33    3.70    6.80
  -4  -7 -33    3.00    4.60
  -4  -6 -33    0.80    3.90
  -4  -5 -33    5.60    3.70
  -4  -4 -33  302.37    8.00
  -4  -3 -33    2.60    2.00
  -4  -2 -33   69.09    4.30
  -4  -1 -33  195.58    6.80
  -4   0 -33    2.00    2.90
  -4   1 -33  178.58    8.30
  -4   2 -33   62.29    6.40
  -4   4 -33  322.07   15.60
  -4   7 -33    0.00    5.60
  -3  -8 -33    7.30    6.90
  -3  -7 -33    3.00    4.10
  -3  -6 -33    0.00    4.40
  -3  -5 -33    1.80    2.60
  -3  -4 -33   17.70    2.80
  -3  -3 -33   33.10    3.00
  -3  -2 -33   53.89    3.30
  -3  -1 -33   69.89    3.90
  -3   0 -33    0.50    1.40
  -3   1 -33   79.49    4.90
  -3   2 -33   43.60    5.50
  -3   3 -33   32.40    8.60
  -3   4 -33   16.60    8.00
  -3   5 -33   24.00   10.00
  -3   6 -33    3.60    9.80
  -3   7 -33    4.70    6.70
  -3   8 -33    0.40    9.10
  -2  -8 -33   32.20    9.30
  -2  -7 -33   17.90    5.50
  -2  -6 -33    0.50    3.40
  -2  -5 -33   29.80    3.30
  -2  -4 -33   98.29    4.50
  -2  -3 -33   11.30    2.30
  -2  -2 -33  368.36    8.70
  -2  -1 -33  107.79    3.80
  -2   0 -33    0.80    1.30
  -2   1 -33  101.19    3.40
  -2   2 -33  380.46    7.30
  -2   3 -33   12.60    2.50
  -2   4 -33  104.79   12.40
  -2   5 -33   39.40   10.70
  -2   6 -33    0.00    4.80
  -2   7 -33   20.40    7.90
  -2   8 -33   43.10   10.30
  -1  -8 -33    4.50    6.50
  -1  -7 -33   10.10    6.00
  -1  -6 -33   12.50    4.50
  -1  -5 -33    4.40    2.20
  -1  -4 -33   19.10    2.70
  -1  -3 -33  120.69    4.60
  -1  -2 -33    1.20    1.60
  -1  -1 -33    8.60    1.70
  -1   0 -33    2.70    1.50
  -1   1 -33    7.70    1.40
  -1   2 -33    1.50    1.00
  -1   3 -33  121.49    3.00
  -1   4 -33   20.30    3.60
  -1   5 -33    1.70    4.70
  -1   6 -33   15.80    6.70
  -1   7 -33    0.00    5.40
   0  -8 -33   28.30    8.90
   0  -7 -33    0.00    5.20
   0  -6 -33   11.60    4.50
   0  -5 -33    3.40    2.50
   0  -4 -33   19.80    2.70
   0  -3 -33    2.30    2.00
   0  -2 -33 1097.89   22.50
   0  -1 -33    1.40    1.10
   0   0 -33    9.80    1.30
   0   1 -33    0.60    0.90
   0   2 -33 1126.79   11.80
   0   3 -33    1.20    1.20
   0   4 -33   20.10    2.60
   0   5 -33    2.40    2.80
   0   6 -33   10.30    5.70
   0   8 -33   31.50   14.30
   1  -8 -33    2.40    6.80
   1  -7 -33    4.30    6.10
   1  -6 -33   10.30    4.40
   1  -5 -33    4.20    2.70
   1  -4 -33   16.60    2.90
   1  -3 -33  107.59    4.60
   1  -2 -33    0.30    2.10
   1  -1 -33    6.20    1.40
   1   0 -33    3.70    1.30
   1   1 -33    6.90    1.30
   1   2 -33    2.80    1.10
   1   3 -33  118.49    3.60
   1   4 -33   19.90    2.60
   1   5 -33   11.20    3.00
   1   6 -33   15.80    6.10
   1   7 -33    7.30    9.60
   2  -8 -33   32.30    9.20
   2  -7 -33   25.10    8.20
   2  -6 -33    6.70    7.50
   2  -5 -33   34.50    3.80
   2  -4 -33   96.29    4.80
   2  -3 -33    8.30    1.90
   2  -2 -33  391.96    8.80
   2  -1 -33  104.49    3.60
   2   0 -33    1.00    1.30
   2   1 -33  100.29    4.00
   2   2 -33  382.76    7.90
   2   3 -33    9.90    2.90
   2   4 -33  105.69    5.70
   2   5 -33   34.70    6.20
   2   6 -33    9.20   10.10
   2   7 -33    6.00    5.50
   2   8 -33   23.00    6.80
   3  -8 -33    0.00    6.50
   3  -7 -33    2.90    7.30
   3  -6 -33    1.40    4.60
   3  -5 -33    0.20    2.30
   3  -4 -33   24.00    2.90
   3  -3 -33   30.90    2.60
   3  -2 -33   55.69    3.00
   3  -1 -33   76.29    3.30
   3   0 -33    2.40    1.90
   3   1 -33   75.99    3.00
   3   2 -33   52.09    3.20
   3   3 -33   30.50    4.20
   3   4 -33   22.80    4.20
   3   5 -33    0.70    2.70
   3   6 -33    0.80    3.70
   3   7 -33    0.70    5.40
   3   8 -33    1.50    5.60
   4  -7 -33    5.70    6.90
   4  -6 -33    0.00    5.70
   4  -5 -33    8.00    2.80
   4  -4 -33  310.37    7.10
   4  -3 -33    4.60    1.90
   4  -2 -33   61.29    3.10
   4  -1 -33  193.08    5.40
   4   0 -33    1.50    1.40
   4   1 -33  190.88    5.80
   4   2 -33   63.79    3.90
   4   3 -33    2.20    2.50
   4   4 -33  307.47    8.80
   4   5 -33    9.50    4.10
   4   6 -33    8.50    5.80
   4   7 -33    9.10    6.20
   5  -7 -33    0.00    6.60
   5  -6 -33    9.40    4.00
   5  -5 -33    5.50    3.40
   5  -4 -33    0.70    2.00
   5  -3 -33   40.50    4.20
   5  -2 -33    5.10    2.00
   5  -1 -33  175.08    5.20
   5   0 -33    5.10    3.30
   5   1 -33  175.38    6.10
   5   2 -33    7.50    2.60
   5   3 -33   45.90    4.10
   5   4 -33    3.40    2.30
   5   5 -33    6.90    4.40
   5   6 -33    2.40    4.10
   5   7 -33   10.20    5.40
   6  -7 -33    1.50    4.70
   6  -6 -33   24.30    4.90
   6  -5 -33    5.30    3.50
   6  -4 -33   15.90    3.10
   6  -3 -33    6.50    3.10
   6  -2 -33  536.85   12.20
   6  -1 -33  223.78    6.30
   6   0 -33    5.50    3.60
   6   1 -33  223.28   12.90
   6   2 -33  540.35   13.80
   6   3 -33    5.70    2.70
   6   4 -33   14.90    6.70
   6   5 -33    6.70    4.10
   6   6 -33   20.50    5.80
   6   7 -33    2.50    4.10
   7  -6 -33    0.50    3.70
   7  -5 -33   37.20    4.80
   7  -4 -33    0.00    3.60
   7  -3 -33    2.00    3.50
   7  -2 -33    4.70    2.50
   7  -1 -33    7.10    3.30
   7   0 -33    3.30    2.90
   7   1 -33    2.90    3.50
   7   2 -33    7.70    6.40
   7   3 -33    4.40    5.80
   7   4 -33    1.90    3.80
   7   5 -33   42.10    6.70
   7   6 -33    0.70    4.70
   8  -5 -33   20.00    5.10
   8  -4 -33   16.20    4.40
   8  -3 -33    3.80    3.30
   8  -2 -33  117.59    6.90
   8  -1 -33    6.20    4.90
   8   0 -33    0.00    4.90
   8   1 -33    6.70    5.10
   8   2 -33  104.19    9.80
   8   3 -33    1.20    4.80
   8   4 -33   17.30    8.90
   8   5 -33   21.00    9.20
   9  -4 -33    1.60    3.80
   9  -3 -33   29.50    4.90
   9  -2 -33   17.90    4.10
   9  -1 -33    5.90    4.30
   9   0 -33    5.90    5.40
   9   1 -33   18.80    6.80
   9   2 -33   20.70    6.80
   9   4 -33    0.00    6.70
  10  -3 -33    8.40    4.40
  10  -2 -33   22.80    4.80
  10  -1 -33    5.50    4.50
  10   0 -33    0.20    4.00
  10   1 -33    4.70    4.40
  10   2 -33   34.80    7.10
 -10  -3 -34    7.10    5.70
 -10  -2 -34   59.89    7.70
 -10  -1 -34    0.00    5.50
 -10   2 -34   65.09   17.00
 -10   3 -34    3.60   12.60
  -9  -4 -34    0.50    6.20
  -9  -3 -34    1.80    4.00
  -9  -2 -34    4.60    4.30
  -9  -1 -34   24.50    7.90
  -9   3 -34    3.60   11.20
  -9   4 -34    0.00   11.90
  -8  -5 -34   37.90   10.20
  -8  -4 -34   10.10    4.40
  -8  -3 -34   64.59    7.00
  -8  -2 -34   25.10    7.30
  -8  -1 -34    5.30    6.10
  -8   2 -34   44.80   14.20
  -8   3 -34   65.09   13.40
  -8   4 -34   15.90    8.10
  -8   5 -34   11.60   10.60
  -7  -6 -34    4.60    6.50
  -7  -5 -34   45.80    9.70
  -7  -4 -34    3.90    3.90
  -7  -3 -34   23.00    5.20
  -7  -2 -34   92.59    5.70
  -7  -1 -34  184.18    8.10
  -7   0 -34   99.99    7.50
  -7   4 -34    0.00    6.90
  -7   5 -34   67.89   11.90
  -7   6 -34    0.00   21.20
  -6  -6 -34    0.00    5.80
  -6  -5 -34   13.50    6.90
  -6  -4 -34  171.38    9.20
  -6  -3 -34   40.50    5.50
  -6  -2 -34   14.60    3.40
  -6  -1 -34    1.30    3.10
  -6   0 -34  360.46   13.00
  -6   3 -34   41.80   10.90
  -5  -7 -34    5.70    4.70
  -5  -6 -34    0.50    4.40
  -5  -5 -34   60.39   10.40
  -5  -4 -34   26.60    4.70
  -5  -3 -34    3.00    3.30
  -5  -2 -34    4.50    3.40
  -5  -1 -34   22.00    3.70
  -5   0 -34  181.18    8.60
  -5   1 -34   15.90    4.90
  -5   3 -34   11.40    7.80
  -5   4 -34   25.50    8.20
  -4  -7 -34    8.50    4.90
  -4  -6 -34  131.99    8.80
  -4  -5 -34    0.00    3.70
  -4  -4 -34   32.00    3.40
  -4  -3 -34   72.99    3.70
  -4  -2 -34  407.96   10.90
  -4  -1 -34   90.59    5.00
  -4   0 -34  121.39   12.40
  -4   1 -34   96.79    5.80
  -4   2 -34  361.66   15.90
  -4   3 -34   66.49   12.00
  -4   4 -34   48.20    8.40
  -4   5 -34    0.00    6.70
  -4   7 -34    2.40    6.20
  -3  -7 -34    6.10    4.30
  -3  -6 -34    0.80    3.60
  -3  -5 -34   67.69    4.40
  -3  -4 -34    1.20    2.10
  -3  -3 -34   43.40    3.20
  -3  -2 -34   36.80    3.20
  -3  -1 -34  326.57    7.70
  -3   0 -34   51.49    3.60
  -3   1 -34  304.27    8.20
  -3   2 -34   30.40    5.10
  -3   3 -34   45.60    9.50
  -3   4 -34    1.20    5.70
  -3   5 -34   61.19    8.30
  -3   6 -34    3.90    6.20
  -3   7 -34    1.40    7.00
  -2  -8 -34   14.90    7.30
  -2  -7 -34   18.00    5.30
  -2  -6 -34   60.39    6.40
  -2  -5 -34   55.69    3.80
  -2  -4 -34   72.09    4.00
  -2  -3 -34  326.57    7.50
  -2  -2 -34  355.46    8.30
  -2  -1 -34  122.49    4.60
  -2   0 -34    4.50    2.20
  -2   1 -34  118.69    4.70
  -2   2 -34  355.06    8.70
  -2   3 -34  332.67    7.90
  -2   4 -34   63.59    7.60
  -2   5 -34   69.39    6.80
  -2   6 -34   57.89    8.70
  -2   7 -34   21.80    8.30
  -2   8 -34   15.70   12.40
  -1  -8 -34    6.20    7.60
  -1  -7 -34   91.79    8.20
  -1  -6 -34    2.20    3.90
  -1  -5 -34    3.50    2.30
  -1  -4 -34  105.19    4.50
  -1  -3 -34  171.88    5.80
  -1  -2 -34   11.00    2.10
  -1  -1 -34  307.47    7.10
  -1   0 -34    9.50    1.70
  -1   1 -34  308.97    5.80
  -1   2 -34   10.00    1.40
  -1   3 -34  187.68    3.90
  -1   4 -34  102.09    5.00
  -1   5 -34    3.80    4.70
  -1   6 -34    0.00    5.00
  -1   7 -34   92.19   11.30
   0  -8 -34   73.59   13.30
   0  -7 -34    7.30    6.40
   0  -6 -34   12.00    4.60
   0  -5 -34    1.40    2.10
   0  -4 -34  572.64   11.90
   0  -3 -34    0.70    1.80
   0  -2 -34   45.40    2.70
   0  -1 -34    0.60    1.20
   0   0 -34 1045.80   14.80
   0   1 -34    0.70    0.90
   0   2 -34   57.79    2.00
   0   3 -34    0.90    1.20
   0   4 -34  589.04   10.80
   0   5 -34    1.30    2.80
   0   6 -34   10.60    5.40
   0   8 -34   53.49   16.10
   1  -8 -34    0.00    5.90
   1  -7 -34   94.19   11.40
   1  -6 -34    1.00    4.70
   1  -5 -34    5.70    3.00
   1  -4 -34   97.79    4.80
   1  -3 -34  179.38    6.00
   1  -2 -34    8.10    2.10
   1  -1 -34  303.27    6.50
   1   0 -34   10.20    1.50
   1   1 -34  313.77    6.00
   1   2 -34   10.90    1.40
   1   3 -34  186.78    4.60
   1   4 -34  109.79    3.70
   1   5 -34    5.90    2.90
   1   6 -34    6.70    6.80
   1   7 -34  105.09   16.20
   2  -8 -34   26.10    9.50
   2  -7 -34   17.20    7.50
   2  -6 -34   64.19    9.70
   2  -5 -34   59.39    4.30
   2  -4 -34   70.99    4.30
   2  -3 -34  336.17    7.00
   2  -2 -34  358.96    8.40
   2  -1 -34  123.19    4.00
   2   0 -34    1.50    1.70
   2   1 -34  117.59    4.60
   2   2 -34  399.06   14.30
   2   3 -34  346.57    9.50
   2   4 -34   73.09    4.30
   2   5 -34   57.29    5.80
   2   6 -34   85.59   12.80
   2   7 -34   16.50    7.20
   2   8 -34   12.40    6.10
   3  -7 -34    1.90    6.60
   3  -6 -34    2.90    4.90
   3  -5 -34   61.59    4.30
   3  -4 -34    2.30    2.10
   3  -3 -34   45.60    2.90
   3  -2 -34   43.60    2.70
   3  -1 -34  338.57    6.80
   3   0 -34   61.19    3.00
   3   1 -34  318.57    7.90
   3   2 -34   49.60    3.80
   3   3 -34   47.50    4.10
   3   4 -34    1.40    3.30
   3   5 -34   57.99    4.80
   3   6 -34   15.10    7.20
   3   7 -34   14.60    5.90
   4  -7 -34    8.70    7.50
   4  -6 -34  163.38   14.20
   4  -5 -34    0.20    2.40
   4  -4 -34   31.80    2.90
   4  -3 -34   76.99    3.60
   4  -2 -34  393.56    7.80
   4  -1 -34   96.29    3.90
   4   0 -34  114.49    4.20
   4   1 -34   92.59    4.10
   4   2 -34  417.26    8.60
   4   3 -34   69.29    5.60
   4   4 -34   28.40    3.80
   4   5 -34    0.00    4.80
   4   6 -34  150.48    9.80
   4   7 -34    5.90    5.90
   5  -7 -34    6.00    8.70
   5  -6 -34    2.20    3.80
   5  -5 -34   52.79    4.90
   5  -4 -34   24.20    2.90
   5  -3 -34    5.20    3.00
   5  -2 -34    4.80    2.00
   5  -1 -34   16.30    2.40
   5   0 -34  192.18    8.40
   5   1 -34   20.40    3.30
   5   2 -34    8.20    2.70
   5   3 -34    4.80    3.00
   5   4 -34   26.00    3.40
   5   5 -34   58.49    5.50
   5   6 -34    3.20    5.40
   5   7 -34    3.80    5.00
   6  -6 -34    1.00    3.70
   6  -5 -34   18.10    4.30
   6  -4 -34  173.58    7.00
   6  -3 -34   36.10    4.60
   6  -2 -34   14.30    2.90
   6  -1 -34    5.80    2.30
   6   0 -34  361.86   13.00
   6   1 -34    3.80    4.50
   6   2 -34   19.10    6.60
   6   3 -34   33.20    4.00
   6   4 -34  161.68    7.60
   6   5 -34   11.20    4.10
   6   6 -34    5.20    4.20
   7  -6 -34    2.10    4.10
   7  -5 -34   50.89    5.60
   7  -4 -34    0.50    3.10
   7  -3 -34   31.00    4.90
   7  -2 -34   91.19    5.00
   7  -1 -34  179.18    7.90
   7   0 -34  102.69    7.60
   7   1 -34  202.68   13.30
   7   2 -34   88.89    9.30
   7   3 -34   28.10    5.40
   7   4 -34    3.70    3.80
   7   5 -34   51.39    7.40
   7   6 -34    3.90    4.00
   8  -5 -34   24.30    5.20
   8  -4 -34    8.40    4.10
   8  -3 -34   68.09    5.90
   8  -2 -34   12.00    3.80
   8  -1 -34   16.40    6.40
   8   0 -34   85.69   11.40
   8   1 -34   12.70    6.30
   8   2 -34   16.00    6.60
   8   3 -34   66.29   12.10
   8   4 -34    3.40    7.10
   8   5 -34   33.80   10.10
   9  -4 -34    1.10    3.70
   9  -3 -34    7.40    3.80
   9  -2 -34    2.40    2.90
   9  -1 -34   43.90    6.20
   9   0 -34   71.39   11.00
   9   1 -34   39.10    8.60
   9   2 -34    0.00    5.50
   9   4 -34    0.00    6.80
  10  -3 -34    2.50    3.80
  10  -2 -34   63.19    6.40
  10  -1 -34    0.00    4.60
  10   0 -34    0.60    4.30
  10   1 -34    5.30    4.30
  10   3 -34   10.00    8.60
 -10  -2 -35   14.80    5.70
 -10  -1 -35    0.70    6.40
  -9  -4 -35   10.70    7.10
  -9  -3 -35   23.50    5.80
  -9  -2 -35    1.70    4.10
  -9  -1 -35   21.00    7.00
  -9   2 -35    2.90   15.10
  -9   4 -35    6.20   10.10
  -8  -5 -35   13.80    8.20
  -8  -4 -35   38.70    6.10
  -8  -3 -35    1.20    4.40
  -8  -2 -35    7.70    4.30
  -8  -1 -35   41.70    6.10
  -8   4 -35   56.49   10.30
  -8   5 -35   15.40    9.30
  -7  -6 -35   15.70    8.10
  -7  -5 -35    0.00    5.40
  -7  -4 -35    0.00    5.40
  -7  -3 -35  282.77    9.60
  -7  -2 -35    1.00    2.80
  -7  -1 -35   38.00    5.40
  -7   0 -35    0.00    4.00
  -7   3 -35  284.97   23.50
  -7   4 -35   11.10    7.80
  -7   5 -35    4.30    8.20
  -7   6 -35   16.20   11.70
  -6  -6 -35   28.70    8.70
  -6  -5 -35    0.00    6.00
  -6  -4 -35  171.68    9.30
  -6  -3 -35   33.70    5.10
  -6  -2 -35    8.00    3.50
  -6  -1 -35    6.50    3.30
  -6   0 -35    4.50    3.50
  -6   1 -35    2.60    4.40
  -6   4 -35  176.88   12.40
  -6   5 -35   13.60   14.90
  -5  -7 -35   14.00    5.20
  -5  -6 -35    4.80    6.50
  -5  -5 -35    0.00    5.90
  -5  -4 -35    2.00    3.50
  -5  -3 -35  420.26   14.40
  -5  -2 -35   21.70    4.20
  -5  -1 -35   39.90    4.60
  -5   0 -35    2.50    4.20
  -5   3 -35  361.06   22.10
  -5   4 -35   16.00    9.90
  -5   6 -35    8.90   11.80
  -4  -7 -35    3.80    4.80
  -4  -6 -35    6.50    5.80
  -4  -5 -35    8.10    5.40
  -4  -4 -35    9.30    2.50
  -4  -3 -35    6.80    2.30
  -4  -2 -35  210.58    7.50
  -4  -1 -35  183.88    6.70
  -4   0 -35    2.20    2.50
  -4   1 -35  167.78    7.10
  -4   2 -35  179.78   10.70
  -4   3 -35   31.30   12.00
  -4   4 -35   17.80    6.90
  -4   7 -35    0.00    6.60
  -3  -7 -35   49.70    6.60
  -3  -6 -35    5.80    4.70
  -3  -5 -35    1.60    2.50
  -3  -4 -35   19.60    3.00
  -3  -3 -35  691.53   12.50
  -3  -2 -35  126.49    4.70
  -3  -1 -35    2.90    1.80
  -3   0 -35    2.80    2.20
  -3   1 -35    4.60    2.10
  -3   2 -35  114.69    8.50
  -3   3 -35  779.22   36.10
  -3   4 -35   15.90    6.60
  -3   5 -35   13.10    5.90
  -3   6 -35    0.00    5.00
  -3   7 -35   40.30   10.10
  -2  -8 -35   17.00    8.50
  -2  -7 -35   39.00    6.30
  -2  -6 -35   38.90    6.70
  -2  -5 -35  221.08    6.90
  -2  -4 -35    7.30    2.40
  -2  -3 -35   20.10    2.80
  -2  -2 -35  307.17    7.60
  -2  -1 -35  151.28    4.60
  -2   0 -35    8.90    1.70
  -2   1 -35  142.69    4.10
  -2   2 -35  309.27   11.60
  -2   3 -35   28.80    3.30
  -2   4 -35    7.70    4.60
  -2   5 -35  221.78   14.00
  -2   6 -35   44.10    9.30
  -2   7 -35   40.50    9.40
  -1  -8 -35    6.20    6.70
  -1  -7 -35   22.90    5.60
  -1  -6 -35   72.29    7.20
  -1  -5 -35   38.00    3.70
  -1  -4 -35   18.90    2.90
  -1  -3 -35  157.68    5.40
  -1  -2 -35   16.30    2.30
  -1  -1 -35   57.09    3.00
  -1   0 -35    0.70    2.10
  -1   1 -35   50.99    2.40
  -1   2 -35   13.80    1.50
  -1   3 -35  154.58    3.70
  -1   4 -35   12.90    2.70
  -1   5 -35   42.90    7.10
  -1   6 -35   74.49   10.50
  -1   7 -35   50.59   13.90
   0  -8 -35   56.59   11.60
   0  -7 -35    0.00    6.30
   0  -6 -35    1.90    5.70
   0  -5 -35    1.60    2.20
   0  -4 -35  162.88    5.70
   0  -3 -35    0.20    1.60
   0  -2 -35  119.69    3.90
   0  -1 -35    1.20    1.40
   0   0 -35   26.70    1.90
   0   1 -35    0.20    1.00
   0   2 -35  131.49    2.80
   0   3 -35    1.30    1.30
   0   4 -35  175.38    6.00
   0   5 -35    0.70    3.20
   0   6 -35   11.00    5.20
   0   7 -35    0.00   13.10
   1  -8 -35    7.40    7.80
   1  -7 -35   28.40    9.00
   1  -6 -35   83.59    7.30
   1  -5 -35   29.90    4.10
   1  -4 -35   15.70    3.20
   1  -3 -35  141.29    5.40
   1  -2 -35   12.30    2.20
   1  -1 -35   57.69    2.70
   1   0 -35    0.70    1.50
   1   1 -35   56.19    2.50
   1   2 -35   14.20    1.50
   1   3 -35  156.78    5.00
   1   4 -35   14.50    2.50
   1   5 -35   34.30    4.40
   1   6 -35   72.79    8.80
   1   8 -35    0.00   16.10
   2  -8 -35    0.00    6.30
   2  -7 -35   61.99   11.30
   2  -6 -35   30.30    8.70
   2  -5 -35  209.68    7.30
   2  -4 -35    5.00    2.50
   2  -3 -35   29.80    3.00
   2  -2 -35  330.37    8.10
   2  -1 -35  145.69    4.50
   2   0 -35    8.00    1.70
   2   1 -35  146.49    5.10
   2   2 -35  322.07    8.00
   2   3 -35   28.60    2.80
   2   4 -35    5.60    2.80
   2   5 -35  233.38   10.50
   2   6 -35   43.50    8.40
   2   7 -35   33.80    5.50
   2   8 -35    1.10    6.90
   3  -7 -35   37.20    9.40
   3  -6 -35    4.10    4.80
   3  -5 -35    3.40    2.80
   3  -4 -35   18.40    3.40
   3  -3 -35  692.23   11.60
   3  -2 -35  119.99    4.30
   3  -1 -35    2.70    1.60
   3   0 -35    4.40    1.60
   3   1 -35    7.30    1.90
   3   2 -35  125.39    5.50
   3   3 -35  699.13   16.00
   3   4 -35   18.00    4.20
   3   5 -35    3.20    3.00
   3   6 -35    3.50    3.80
   3   7 -35   36.70    9.10
   4  -7 -35    1.00    6.80
   4  -6 -35    2.50    6.70
   4  -5 -35    9.60    3.80
   4  -4 -35    7.70    2.30
   4  -3 -35    9.60    2.20
   4  -2 -35  199.58    5.90
   4  -1 -35  174.28    5.20
   4   0 -35    1.20    1.80
   4   1 -35  164.78    5.60
   4   2 -35  206.98    5.80
   4   3 -35   16.60    3.60
   4   4 -35    4.90    3.30
   4   5 -35    3.40    3.90
   4   6 -35    7.30    4.90
   4   7 -35   11.50    7.10
   5  -7 -35   16.10    8.80
   5  -6 -35    1.70    4.20
   5  -5 -35    2.60    3.10
   5  -4 -35    4.60    2.30
   5  -3 -35  457.05   11.40
   5  -2 -35   25.90    2.70
   5  -1 -35   41.30    3.20
   5   0 -35    3.70    2.20
   5   1 -35   37.40    3.70
   5   2 -35   20.80    3.50
   5   3 -35  425.86   10.60
   5   4 -35    7.00    2.70
   5   5 -35    3.40    3.50
   5   6 -35    0.00    4.50
   5   7 -35   19.40    8.20
   6  -6 -35   16.10    4.50
   6  -5 -35    0.00    3.50
   6  -4 -35  159.88    7.00
   6  -3 -35   31.90    4.40
   6  -2 -35    6.60    2.50
   6  -1 -35   10.10    2.30
   6   0 -35    1.30    3.30
   6   1 -35    7.80    4.60
   6   2 -35    5.80    4.90
   6   3 -35   31.90    4.00
   6   4 -35  147.49    7.40
   6   5 -35    0.90    2.90
   6   6 -35   16.50    4.40
   7  -6 -35   22.50    5.30
   7  -5 -35    2.10    3.50
   7  -4 -35    0.80    3.20
   7  -3 -35  300.17   10.70
   7  -2 -35    1.10    2.50
   7  -1 -35   40.30    4.10
   7   0 -35    0.70    3.10
   7   1 -35   49.50    7.90
   7   2 -35    0.40    4.60
   7   3 -35  299.47   18.20
   7   4 -35    1.80    3.50
   7   5 -35    4.40    4.40
   7   6 -35   22.60    6.80
   8  -5 -35   10.80    4.40
   8  -4 -35   55.09    6.00
   8  -3 -35    3.80    3.80
   8  -2 -35    7.40    4.20
   8  -1 -35   38.60    6.10
   8   0 -35    0.90    4.00
   8   1 -35   44.70    6.60
   8   2 -35    2.00    4.60
   8   3 -35   17.00   10.50
   8   4 -35   50.49    8.10
   8   5 -35   21.10    9.10
   9  -4 -35    6.20    4.20
   9  -3 -35   16.60    4.50
   9  -2 -35    8.20    4.00
   9  -1 -35   24.20    5.40
   9   0 -35    0.90    4.00
   9   1 -35   19.80    5.40
   9   2 -35    4.60    4.60
   9   3 -35    0.90   10.50
  10  -2 -35   22.10    5.10
  10  -1 -35    2.30    4.90
  10   0 -35    6.40    5.20
  10   1 -35    5.20    3.90
  10   2 -35   26.60   13.20
 -10  -2 -36    0.90    4.60
 -10  -1 -36    2.20    7.20
  -9  -4 -36    4.60    6.20
  -9  -3 -36    1.00    4.80
  -9  -2 -36   11.70    5.00
  -9  -1 -36    1.40    4.00
  -9   4 -36    4.40    6.70
  -8  -5 -36    7.70    7.80
  -8  -4 -36    0.00    3.90
  -8  -3 -36    1.70    4.50
  -8  -2 -36    8.70    4.40
  -8  -1 -36    0.00    3.70
  -8   0 -36  241.48   15.70
  -8   4 -36    2.70    8.60
  -8   5 -36    7.00    7.50
  -7  -6 -36    2.30    6.70
  -7  -5 -36    0.40    6.10
  -7  -4 -36   49.00    6.20
  -7  -3 -36   25.30    5.40
  -7  -2 -36   15.50    4.00
  -7  -1 -36    1.10    3.60
  -7   0 -36    1.40    4.90
  -7   3 -36   36.70   11.90
  -7   4 -36   54.59    9.30
  -7   5 -36    5.70    9.30
  -7   6 -36    0.00   12.10
  -6  -6 -36  107.19   12.70
  -6  -5 -36    6.70    6.70
  -6  -4 -36   43.70    6.30
  -6  -3 -36    1.20    3.80
  -6  -2 -36   44.00    5.80
  -6  -1 -36    1.70    2.90
  -6   0 -36  122.29    7.30
  -6   1 -36    0.00    3.90
  -6   4 -36   50.99    9.10
  -6   5 -36    3.60    8.80
  -6   6 -36  115.39   19.20
  -5  -7 -36    7.20    7.20
  -5  -6 -36   15.10    7.50
  -5  -5 -36    5.30    6.10
  -5  -4 -36    0.00    3.30
  -5  -3 -36   16.10    4.20
  -5  -2 -36    1.80    2.80
  -5  -1 -36   19.80    4.10
  -5   0 -36    0.50    3.20
  -5   1 -36   16.60    5.30
  -5   3 -36   76.39    8.40
  -5   5 -36   14.30    8.20
  -4  -7 -36    3.50    4.70
  -4  -6 -36   49.60    7.10
  -4  -5 -36    1.90    2.80
  -4  -4 -36   47.60    3.90
  -4  -3 -36   40.90    3.70
  -4  -2 -36   28.70    3.60
  -4  -1 -36    1.00    2.20
  -4   0 -36  209.48    7.30
  -4   1 -36    6.80    3.00
  -4   2 -36   30.80    4.70
  -4   3 -36   37.30   11.60
  -4   4 -36   83.09    9.20
  -4   6 -36   57.59   13.90
  -3  -7 -36    4.00    5.10
  -3  -6 -36    2.40    4.30
  -3  -5 -36    7.00    2.80
  -3  -4 -36    9.80    2.60
  -3  -3 -36   11.60    2.40
  -3  -2 -36    4.70    2.10
  -3  -1 -36    2.40    1.70
  -3   0 -36  105.39    5.20
  -3   1 -36    0.60    1.80
  -3   2 -36    4.00    3.40
  -3   3 -36   62.69    7.70
  -3   4 -36    3.60    6.20
  -3   5 -36   13.70    9.50
  -3   6 -36    1.80    5.60
  -3   7 -36    0.00    6.60
  -2  -7 -36    6.20    4.70
  -2  -6 -36  201.78   15.50
  -2  -5 -36   32.30    3.60
  -2  -4 -36   60.89    3.80
  -2  -3 -36   24.50    2.80
  -2  -2 -36   15.20    2.50
  -2  -1 -36   40.40    2.80
  -2   0 -36 1099.49   19.30
  -2   1 -36   40.10    2.60
  -2   2 -36   27.90    3.10
  -2   3 -36   23.20    2.90
  -2   4 -36   66.39    8.40
  -2   5 -36   37.40    7.70
  -2   6 -36  247.68   16.70
  -2   7 -36    5.60    6.60
  -1  -8 -36   12.20    7.70
  -1  -7 -36   17.70    5.30
  -1  -6 -36    0.20    3.90
  -1  -5 -36   26.40    3.30
  -1  -4 -36   40.20    3.50
  -1  -3 -36    6.50    2.20
  -1  -2 -36   17.50    2.40
  -1  -1 -36   10.70    2.00
  -1   0 -36   19.60    2.40
  -1   1 -36    7.90    1.80
  -1   2 -36   18.60    1.90
  -1   3 -36    5.90    1.40
  -1   4 -36   34.90    4.20
  -1   5 -36   33.50    4.70
  -1   6 -36   11.50    6.70
  -1   7 -36   31.70    9.20
   0  -8 -36    3.50    7.00
   0  -7 -36    1.20    6.00
   0  -6 -36  620.44   20.10
   0  -5 -36    2.10    2.30
   0  -4 -36   34.00    3.40
   0  -3 -36    0.90    1.80
   0  -2 -36    2.60    1.70
   0  -1 -36    0.90    1.40
   0   0 -36  375.06    8.60
   0   1 -36    0.90    1.30
   0   2 -36    4.80    1.20
   0   3 -36    0.40    1.20
   0   4 -36   43.50    3.50
   0   5 -36    2.10    2.80
   0   6 -36  601.84   20.10
   1  -8 -36    3.60    7.10
   1  -7 -36   15.70    7.50
   1  -6 -36    2.70    3.80
   1  -5 -36   32.70    4.30
   1  -4 -36   43.20    4.30
   1  -3 -36    6.20    2.50
   1  -2 -36   15.80    2.40
   1  -1 -36    7.80    1.70
   1   0 -36   21.30    2.20
   1   1 -36   11.80    2.10
   1   2 -36   14.10    1.80
   1   3 -36    6.10    2.10
   1   4 -36   46.00    3.00
   1   5 -36   24.00    3.60
   1   6 -36    9.50    5.90
   2  -7 -36   16.90    7.90
   2  -6 -36  263.37   14.00
   2  -5 -36   31.00    3.80
   2  -4 -36   56.19    4.00
   2  -3 -36   15.80    2.70
   2  -2 -36   21.00    2.50
   2  -1 -36   41.00    2.80
   2   0 -36 1152.08   18.00
   2   1 -36   38.50    3.10
   2   2 -36   21.30    2.70
   2   3 -36   20.10    2.30
   2   4 -36   61.49    3.60
   2   5 -36   31.60    4.70
   2   6 -36  272.17   16.70
   2   7 -36    7.10    4.30
   3  -7 -36    0.00    6.20
   3  -6 -36    0.00    5.60
   3  -5 -36    6.00    3.20
   3  -4 -36    8.40    3.00
   3  -3 -36   11.40    2.10
   3  -2 -36    1.70    1.80
   3  -1 -36    1.00    1.60
   3   0 -36  109.89    4.10
   3   1 -36    0.30    1.60
   3   2 -36    5.90    2.00
   3   3 -36   11.50    2.70
   3   4 -36   10.90    3.90
   3   5 -36   10.10    4.00
   3   6 -36    4.60    3.70
   3   7 -36    2.30    6.10
   4  -7 -36    8.30    7.70
   4  -6 -36   36.60    9.90
   4  -5 -36    1.80    2.80
   4  -4 -36   47.20    3.50
   4  -3 -36   36.60    3.10
   4  -2 -36   24.80    2.70
   4  -1 -36    1.10    1.90
   4   0 -36  217.28    5.90
   4   1 -36    1.30    1.60
   4   2 -36   29.30    3.20
   4   3 -36   42.60    3.80
   4   4 -36   50.09    5.00
   4   5 -36    0.00    8.80
   4   6 -36   36.50    8.60
   4   7 -36    3.10    5.90
   5  -7 -36    0.70    8.10
   5  -6 -36   17.10    5.50
   5  -5 -36    4.80    4.40
   5  -4 -36    2.10    2.30
   5  -3 -36   26.50    3.80
   5  -2 -36    1.60    1.90
   5  -1 -36   17.60    2.60
   5   0 -36    3.50    2.40
   5   1 -36   15.30    2.60
   5   2 -36    3.40    2.60
   5   3 -36   33.50    4.00
   5   4 -36    8.90    3.10
   5   5 -36    4.30    3.80
   5   6 -36    6.50    3.60
   5   7 -36    0.00    6.40
   6  -6 -36  102.69    7.50
   6  -5 -36    6.10    3.60
   6  -4 -36   37.80    4.20
   6  -3 -36    0.30    2.60
   6  -2 -36   36.20    3.70
   6  -1 -36    0.70    2.00
   6   0 -36  130.29    8.20
   6   1 -36    0.00    3.90
   6   2 -36   37.30    5.10
   6   3 -36    7.30    4.00
   6   4 -36   46.80    5.30
   6   5 -36    3.40    3.00
   6   6 -36  109.89    7.30
   7  -6 -36    2.20    5.10
   7  -5 -36    1.40    3.60
   7  -4 -36   55.39    5.60
   7  -3 -36    3.70    3.40
   7  -2 -36   19.60    4.10
   7  -1 -36    4.30    2.90
   7   0 -36    5.20    4.60
   7   1 -36   11.70    5.40
   7   2 -36   27.60    7.10
   7   3 -36    9.60    5.00
   7   4 -36   61.99    6.20
   7   5 -36    0.70    4.10
   7   6 -36   14.60    6.20
   8  -5 -36   12.20    4.70
   8  -4 -36    1.20    3.50
   8  -3 -36    1.30    3.60
   8  -2 -36   13.80    3.80
   8  -1 -36    1.30    3.70
   8   0 -36  255.57   16.10
   8   1 -36    5.50    6.40
   8   2 -36    3.70    5.80
   8   3 -36    7.10   11.20
   8   4 -36   15.30   11.20
   8   5 -36   14.00    8.50
   9  -4 -36    6.90    4.70
   9  -3 -36    3.10    3.80
   9  -2 -36   11.80    4.20
   9  -1 -36    6.40    4.60
   9   0 -36    7.30    4.40
   9   1 -36    7.20    6.30
   9   2 -36   11.40    5.60
   9   3 -36   19.50   12.30
  10  -2 -36    2.90    3.90
  10  -1 -36    9.10    5.20
  10   0 -36  266.67   13.60
  10   1 -36    5.30    4.10
  10   2 -36    5.30    8.00
 -10  -2 -37   19.00    6.20
 -10  -1 -37    0.00    6.90
 -10   2 -37   14.50    9.20
  -9  -3 -37   43.90    7.20
  -9  -2 -37    1.10    4.60
  -9  -1 -37   46.80    6.10
  -8  -5 -37   11.10    7.80
  -8  -4 -37    0.00    4.60
  -8  -3 -37    0.00    3.90
  -8  -2 -37    2.30    3.50
  -8  -1 -37    4.30    4.20
  -8   0 -37    0.00    5.40
  -8   4 -37    8.30    9.10
  -8   5 -37    4.40    9.20
  -7  -5 -37   24.70    8.10
  -7  -4 -37   21.80    5.40
  -7  -3 -37   28.60    5.20
  -7  -2 -37    0.00    3.70
  -7  -1 -37  129.29    8.30
  -7   0 -37    0.00    4.70
  -7   4 -37   49.60    9.90
  -7   5 -37   24.50    9.90
  -6  -6 -37   19.30    8.20
  -6  -5 -37    0.00    5.90
  -6  -4 -37    6.80    4.20
  -6  -3 -37    0.00    3.60
  -6  -2 -37   56.59    5.80
  -6  -1 -37    6.10    3.40
  -6   0 -37    7.00    4.10
  -6   1 -37    7.20    4.70
  -6   2 -37   48.50   10.90
  -6   4 -37   11.60    8.60
  -6   5 -37    3.10    8.30
  -6   6 -37   49.30   11.10
  -5  -6 -37    1.90    6.20
  -5  -5 -37   24.30    7.80
  -5  -4 -37    0.00    3.60
  -5  -3 -37  200.38    9.70
  -5  -2 -37    1.00    3.40
  -5  -1 -37  200.68    7.30
  -5   0 -37    1.40    3.70
  -5   1 -37  175.88    9.20
  -5   3 -37  190.18   17.80
  -5   5 -37   56.59   10.40
  -4  -7 -37    1.80    4.60
  -4  -6 -37    7.00    4.80
  -4  -5 -37    3.60    3.20
  -4  -4 -37   64.09    4.20
  -4  -3 -37    0.50    2.40
  -4  -2 -37    8.70    2.70
  -4  -1 -37   12.30    2.90
  -4   0 -37    4.40    2.50
  -4   1 -37   14.60    3.30
  -4   2 -37    5.30    3.40
  -4   4 -37   91.89    9.70
  -4   5 -37    0.80    9.70
  -4   6 -37   38.40   14.80
  -3  -7 -37   57.49    7.90
  -3  -6 -37    5.10    4.10
  -3  -5 -37  143.29    6.00
  -3  -4 -37    0.80    2.20
  -3  -3 -37  132.79    5.20
  -3  -2 -37    0.00    1.90
  -3  -1 -37   31.70    3.30
  -3   0 -37    1.90    2.00
  -3   1 -37   32.60    3.30
  -3   2 -37    0.10    2.80
  -3   3 -37  150.88   16.00
  -3   4 -37    5.90    9.50
  -3   6 -37    0.00   10.50
  -3   7 -37   63.59   11.20
  -2  -7 -37    1.30    4.40
  -2  -6 -37   39.40    6.00
  -2  -5 -37    6.30    2.60
  -2  -4 -37   35.90    3.50
  -2  -3 -37   42.50    3.30
  -2  -2 -37   36.50    3.10
  -2  -1 -37  100.19    4.20
  -2   0 -37   19.20    2.30
  -2   1 -37   98.59    3.60
  -2   2 -37   32.10    3.40
  -2   3 -37   45.60    4.00
  -2   4 -37   75.89    8.80
  -2   5 -37    4.50    4.40
  -2   6 -37   36.60    8.30
  -2   7 -37    2.50    6.80
  -1  -7 -37   92.69    8.20
  -1  -6 -37    4.40    5.90
  -1  -5 -37   51.09    4.00
  -1  -4 -37    1.20    2.00
  -1  -3 -37  122.39    4.90
  -1  -2 -37   87.49    3.90
  -1  -1 -37  145.29    4.60
  -1   0 -37    4.00    1.80
  -1   1 -37  161.28    4.70
  -1   2 -37   84.09    2.60
  -1   3 -37  112.29    3.30
  -1   4 -37    0.70    2.50
  -1   5 -37   52.79    6.20
  -1   6 -37    1.80    6.20
  -1   7 -37  102.79   12.60
   0  -7 -37    0.00    5.50
   0  -6 -37   32.20    5.60
   0  -5 -37    0.60    2.20
   0  -4 -37    2.70    2.20
   0  -3 -37    1.20    1.80
   0  -2 -37    3.70    1.70
   0  -1 -37    0.20    1.50
   0   0 -37   10.70    1.80
   0   1 -37    0.30    1.40
   0   2 -37    6.30    1.50
   0   3 -37    1.20    1.40
   0   4 -37    3.70    2.00
   0   5 -37    0.20    2.70
   0   6 -37   45.20    7.50
   1  -7 -37  110.89   13.60
   1  -6 -37    1.80    4.20
   1  -5 -37   53.79    4.70
   1  -4 -37    0.10    2.30
   1  -3 -37  111.99    5.50
   1  -2 -37   79.09    4.00
   1  -1 -37  156.58    5.60
   1   0 -37    1.10    1.40
   1   1 -37  152.38    4.10
   1   2 -37   84.19    2.90
   1   3 -37  110.69    3.70
   1   4 -37    1.80    1.80
   1   5 -37   52.69    4.10
   1   6 -37    1.60    5.10
   1   7 -37   85.39   15.40
   2  -7 -37    3.70    7.30
   2  -6 -37   48.10    6.60
   2  -5 -37    8.80    3.40
   2  -4 -37   35.50    4.30
   2  -3 -37   37.30    3.40
   2  -2 -37   33.70    3.70
   2  -1 -37   95.49    3.70
   2   0 -37   17.00    2.00
   2   1 -37   98.69    4.20
   2   2 -37   31.80    3.00
   2   3 -37   40.80    2.90
   2   4 -37   41.90    3.20
   2   5 -37    6.60    3.40
   2   6 -37   43.80   10.30
   2   7 -37    2.20    4.50
   3  -7 -37   53.09   10.90
   3  -6 -37    0.00    5.80
   3  -5 -37  157.08    8.60
   3  -4 -37    2.10    2.40
   3  -3 -37  134.39    4.80
   3  -2 -37    0.10    1.70
   3  -1 -37   37.50    2.80
   3   0 -37    1.20    1.40
   3   1 -37   37.10    2.90
   3   2 -37    1.00    1.80
   3   3 -37  144.19    6.40
   3   4 -37    8.10    3.80
   3   5 -37  145.99    7.40
   3   6 -37    1.00    3.60
   3   7 -37   64.49    9.80
   4  -7 -37    0.00    7.00
   4  -6 -37    4.70    7.10
   4  -5 -37    2.50    3.20
   4  -4 -37   69.89    3.80
   4  -3 -37    0.50    1.80
   4  -2 -37    8.80    2.10
   4  -1 -37   12.50    2.20
   4   0 -37    4.30    1.80
   4   1 -37   13.40    2.30
   4   2 -37    7.30    2.40
   4   3 -37    3.70    3.00
   4   4 -37   74.69    5.50
   4   5 -37    7.40    5.60
   4   6 -37    6.20    5.20
   4   7 -37    0.00    5.90
   5  -6 -37    2.30    4.20
   5  -5 -37   38.00    6.30
   5  -4 -37    1.00    2.20
   5  -3 -37  196.38    7.30
   5  -2 -37    1.90    1.90
   5  -1 -37  214.28    6.20
   5   0 -37    1.70    2.30
   5   1 -37  201.58    6.60
   5   2 -37    2.20    2.50
   5   3 -37  174.68    6.70
   5   4 -37    0.00    5.40
   5   5 -37   29.20    4.70
   5   6 -37    4.00    3.80
   6  -6 -37   21.80    5.70
   6  -5 -37    0.80    3.40
   6  -4 -37   13.60    3.20
   6  -3 -37    0.70    4.00
   6  -2 -37   48.30    4.00
   6  -1 -37    6.30    2.40
   6   0 -37    0.20    2.70
   6   1 -37    6.30    4.10
   6   2 -37   52.59    5.60
   6   3 -37    0.00    7.20
   6   4 -37    9.10    3.80
   6   5 -37    2.60    3.20
   6   6 -37   15.20    3.90
   7  -5 -37   18.70    4.60
   7  -4 -37   22.90    4.60
   7  -3 -37   30.50    5.70
   7  -2 -37    0.40    2.30
   7  -1 -37  129.29    8.30
   7   0 -37    7.00    5.30
   7   1 -37  132.99   11.40
   7   2 -37    0.00    3.90
   7   3 -37   26.30    6.50
   7   4 -37   31.50    5.80
   7   5 -37   24.90    5.40
   8  -5 -37    2.30    5.10
   8  -4 -37    3.50    3.90
   8  -3 -37    1.20    3.40
   8  -2 -37    0.00    3.00
   8  -1 -37    0.70    3.00
   8   0 -37   14.60    5.20
   8   1 -37    4.20    6.10
   8   2 -37    0.00    6.20
   8   3 -37    6.50   11.10
   8   4 -37   14.70   11.40
   8   5 -37    2.70    6.20
   9  -3 -37   62.89    6.50
   9  -2 -37    0.50    3.10
   9  -1 -37   44.00    7.20
   9   0 -37    4.40    6.40
   9   1 -37   60.29   10.80
   9   2 -37    8.50    6.40
   9   3 -37   34.90   14.30
  10  -2 -37   14.90    4.90
  10  -1 -37    1.70    5.00
  10   0 -37    1.60    4.60
  10   1 -37    0.20    3.80
  10   2 -37   25.20   15.00
 -10  -1 -38    0.00    5.40
 -10   0 -38   47.80    9.00
 -10   1 -38    0.00    6.70
  -9  -3 -38    0.00    4.40
  -9  -2 -38   13.50    5.60
  -9  -1 -38   29.90    5.70
  -9   3 -38   20.50   13.50
  -8  -4 -38   17.50    6.10
  -8  -3 -38    0.00    3.70
  -8  -2 -38   14.40    4.50
  -8  -1 -38    1.60    5.50
  -8   0 -38  156.48   12.80
  -8   3 -38   27.20   15.80
  -8   4 -38   34.00    9.10
  -7  -5 -38    4.80    7.60
  -7  -4 -38    0.00    4.30
  -7  -3 -38    3.70    4.00
  -7  -2 -38    3.50    6.10
  -7  -1 -38   33.80    4.90
  -7   0 -38   19.50    6.80
  -7   4 -38   10.10   11.70
  -7   5 -38    7.80    9.50
  -6  -6 -38   81.49   12.90
  -6  -5 -38    4.40    6.50
  -6  -4 -38    0.00    4.80
  -6  -3 -38   23.40    5.10
  -6  -2 -38   21.30    4.80
  -6  -1 -38   14.70    3.90
  -6   0 -38   12.00    5.40
  -6   1 -38   22.80    6.20
  -6   2 -38   27.30    8.80
  -6   3 -38   16.00   11.90
  -6   4 -38   19.20    8.40
  -6   5 -38   14.50    9.00
  -6   6 -38  100.99   20.00
  -5  -6 -38    3.00    7.50
  -5  -5 -38   51.69   10.00
  -5  -4 -38    0.10    3.50
  -5  -3 -38   15.00    4.60
  -5  -2 -38    7.00    3.50
  -5  -1 -38   85.69    6.40
  -5   0 -38   11.40    3.50
  -5   1 -38   81.39    6.80
  -5   4 -38    9.90   10.90
  -5   5 -38   61.99   10.80
  -4  -7 -38    2.10    4.80
  -4  -6 -38   56.89    7.50
  -4  -5 -38   16.20    3.80
  -4  -4 -38   73.69    5.10
  -4  -3 -38   27.60    3.80
  -4  -2 -38   10.70    3.10
  -4  -1 -38    4.20    2.60
  -4   0 -38  321.97    8.00
  -4   1 -38    2.20    3.00
  -4   2 -38    6.00    3.70
  -4   4 -38   84.99   13.00
  -4   5 -38   15.00    9.00
  -3  -7 -38    6.80    5.00
  -3  -6 -38    1.70    4.20
  -3  -5 -38   62.49    4.40
  -3  -4 -38   15.30    2.80
  -3  -3 -38   23.50    3.10
  -3  -2 -38   15.10    2.60
  -3  -1 -38   21.00    3.00
  -3   0 -38    0.40    1.90
  -3   1 -38   20.90    2.70
  -3   2 -38   14.30    4.70
  -3   3 -38  113.89   15.00
  -3   4 -38   30.30   13.10
  -3   6 -38    3.20   11.40
  -2  -7 -38    3.20    4.70
  -2  -6 -38   71.09    7.50
  -2  -5 -38    0.30    2.40
  -2  -4 -38   25.30    3.40
  -2  -3 -38   28.30    3.30
  -2  -2 -38   94.79    4.00
  -2  -1 -38   18.90    2.60
  -2   0 -38  153.88    5.00
  -2   1 -38   15.20    2.60
  -2   2 -38   94.19    4.30
  -2   3 -38   23.30    3.90
  -2   4 -38   33.20    4.90
  -2   5 -38    0.00    9.40
  -2   6 -38   97.39    8.90
  -2   7 -38    0.00    6.50
  -1  -7 -38    8.20    4.90
  -1  -6 -38    0.00    3.80
  -1  -5 -38   60.19    4.30
  -1  -4 -38    1.80    2.30
  -1  -3 -38    8.00    2.20
  -1  -2 -38   11.10    2.40
  -1  -1 -38  155.78    4.80
  -1   0 -38   52.39    3.10
  -1   1 -38  160.78    4.60
  -1   2 -38   16.00    2.10
  -1   3 -38    7.90    1.60
  -1   4 -38    0.20    2.80
  -1   5 -38   62.89    6.00
  -1   6 -38    0.00    4.20
  -1   7 -38   21.00    5.90
   0  -7 -38    8.10    7.40
   0  -6 -38  296.47   19.10
   0  -5 -38    3.40    2.40
   0  -4 -38   99.59    4.70
   0  -3 -38    1.20    2.00
   0  -2 -38  214.88    5.90
   0  -1 -38    0.20    1.40
   0   0 -38   38.50    2.40
   0   1 -38    1.00    1.30
   0   2 -38  216.28    4.70
   0   3 -38    0.30    1.40
   0   4 -38   99.09    4.80
   0   5 -38    1.40    2.70
   0   6 -38  301.37   27.20
   1  -7 -38   13.30    7.70
   1  -6 -38    4.20    4.40
   1  -5 -38   71.79    5.30
   1  -4 -38    0.70    2.60
   1  -3 -38    6.80    2.70
   1  -2 -38   14.60    2.50
   1  -1 -38  162.28    5.10
   1   0 -38   48.80    3.10
   1   1 -38  162.08    4.30
   1   2 -38   12.80    1.70
   1   3 -38    7.00    1.70
   1   4 -38    0.00    1.60
   1   5 -38   62.79    4.50
   2  -7 -38   11.10    7.80
   2  -6 -38   84.89    7.50
   2  -5 -38    0.70    2.80
   2  -4 -38   18.80    3.50
   2  -3 -38   31.40    3.40
   2  -2 -38   96.19    5.10
   2  -1 -38   17.50    2.20
   2   0 -38  166.48    5.00
   2   1 -38   22.20    2.70
   2   2 -38   86.39    4.20
   2   3 -38   30.50    2.80
   2   4 -38   21.10    2.60
   2   5 -38    1.90    3.30
   2   6 -38   65.09   11.60
   2   7 -38    2.40    4.10
   3  -7 -38    8.30    7.60
   3  -6 -38   11.50    8.20
   3  -5 -38   66.19    5.30
   3  -4 -38   17.60    3.70
   3  -3 -38   18.90    3.00
   3  -2 -38   14.30    2.30
   3  -1 -38   19.80    2.40
   3   0 -38    1.50    1.60
   3   1 -38   21.30    2.50
   3   2 -38   15.40    2.60
   3   3 -38   23.10    3.50
   3   4 -38   18.20    3.90
   3   5 -38   57.39    6.20
   3   6 -38    2.00    3.60
   3   7 -38    3.40    6.50
   4  -7 -38    1.40    8.10
   4  -6 -38   42.10   10.00
   4  -5 -38   15.70    4.10
   4  -4 -38   85.69    4.70
   4  -3 -38   27.80    3.10
   4  -2 -38   10.40    2.20
   4  -1 -38    3.10    1.90
   4   0 -38  346.47    7.90
   4   1 -38    1.60    1.70
   4   2 -38    5.90    2.30
   4   3 -38   31.60    3.90
   4   4 -38   72.89    5.50
   4   5 -38   18.00    4.80
   4   6 -38   48.80    7.60
   4   7 -38    0.00    5.80
   5  -6 -38    2.50    4.50
   5  -5 -38   53.89    7.20
   5  -4 -38    0.80    2.40
   5  -3 -38   13.00    3.40
   5  -2 -38    3.90    2.10
   5  -1 -38   85.39    4.10
   5   0 -38    9.30    3.00
   5   1 -38   87.29    4.50
   5   2 -38    8.70    2.60
   5   3 -38    9.70    3.90
   5   4 -38    1.60    3.00
   5   5 -38   52.29    6.60
   5   6 -38    4.00    4.20
   6  -6 -38   69.59    7.70
   6  -5 -38    2.60    3.70
   6  -4 -38    2.70    2.80
   6  -3 -38   13.70    3.70
   6  -2 -38   17.00    3.10
   6  -1 -38   12.50    2.60
   6   0 -38    7.60    2.90
   6   1 -38   14.80    3.80
   6   2 -38   21.70    3.90
   6   3 -38   17.20    4.60
   6   4 -38    1.00    3.00
   6   5 -38    6.90    3.50
   6   6 -38  106.59    7.70
   7  -5 -38    0.90    3.50
   7  -4 -38    1.40    3.50
   7  -3 -38    2.80    3.30
   7  -2 -38    0.80    2.80
   7  -1 -38   28.30    4.60
   7   0 -38   19.00    6.30
   7   1 -38   23.20    6.40
   7   2 -38    6.20    5.60
   7   3 -38    2.50    5.10
   7   4 -38    0.00    4.60
   7   5 -38    2.20    4.40
   8  -4 -38   17.30    4.50
   8  -3 -38    3.00    3.50
   8  -2 -38   18.20    4.50
   8  -1 -38    3.80    3.20
   8   0 -38  145.39    7.90
   8   1 -38   10.30    5.80
   8   2 -38   19.50    6.50
   8   3 -38    0.50   12.60
   8   4 -38   34.00   12.90
   9  -3 -38    5.50    4.10
   9  -2 -38    7.50    4.00
   9  -1 -38   32.40    6.20
   9   0 -38    0.00    5.40
   9   1 -38   30.90    6.30
   9   2 -38   14.70    7.50
   9   3 -38    1.70   12.20
  10  -1 -38    0.20    4.50
  10   0 -38   35.50    6.70
  10   1 -38    1.90    3.40
  -9  -3 -39    6.70    4.90
  -9  -2 -39    9.00    5.50
  -9  -1 -39    1.70    4.40
  -9   3 -39    9.40    7.80
  -8  -4 -39   13.70    5.60
  -8  -3 -39   16.00    4.80
  -8  -2 -39   57.19    6.20
  -8  -1 -39   12.90    4.60
  -8   0 -39    0.00    6.20
  -8   4 -39   19.30    8.60
  -7  -5 -39    0.00    6.20
  -7  -4 -39   10.30    4.70
  -7  -3 -39   72.39    6.90
  -7  -2 -39    2.40    4.20
  -7  -1 -39   35.20    5.50
  -7   0 -39    0.00    4.90
  -7   5 -39   12.40    9.70
  -6  -6 -39    4.40    8.20
  -6  -5 -39    4.40    6.30
  -6  -4 -39   43.10    6.30
  -6  -3 -39    0.00    5.30
  -6  -2 -39   76.59    6.10
  -6  -1 -39    5.10    3.20
  -6   0 -39    0.00    4.40
  -6   1 -39    1.30    4.10
  -6   4 -39   42.50   12.60
  -6   5 -39   12.20    9.30
  -6   6 -39    3.20   20.00
  -5  -6 -39    0.00    6.40
  -5  -5 -39   31.10    8.80
  -5  -4 -39    5.40    4.00
  -5  -3 -39   42.50    5.80
  -5  -2 -39    0.10    3.10
  -5  -1 -39    0.70    3.00
  -5   0 -39    2.50    2.70
  -5   1 -39    0.00    4.10
  -5   4 -39   20.30    8.80
  -5   5 -39   51.09   10.60
  -5   6 -39    5.30   10.40
  -4  -7 -39    5.50    6.60
  -4  -6 -39   10.30    4.50
  -4  -5 -39    2.60    3.20
  -4  -4 -39   35.20    5.40
  -4  -3 -39    0.50    2.50
  -4  -2 -39  412.06   11.50
  -4  -1 -39    2.50    2.40
  -4   0 -39    2.30    2.20
  -4   1 -39    2.60    3.10
  -4   2 -39  392.46   12.30
  -4   4 -39   25.70   11.10
  -4   5 -39    0.00    8.50
  -3  -7 -39   44.90    7.20
  -3  -6 -39    0.00    4.10
  -3  -5 -39   50.29    4.30
  -3  -4 -39    5.00    2.50
  -3  -3 -39   87.99    4.50
  -3  -2 -39   13.90    2.60
  -3  -1 -39   13.20    2.80
  -3   0 -39    0.70    2.00
  -3   1 -39   13.00    2.90
  -3   2 -39   17.90    7.60
  -3   3 -39  100.89   13.00
  -3   4 -39   26.90   13.30
  -2  -7 -39    7.50    4.90
  -2  -6 -39    3.20    4.00
  -2  -5 -39   30.60    4.30
  -2  -4 -39   26.60    3.30
  -2  -3 -39    3.10    2.30
  -2  -2 -39  198.48    6.30
  -2  -1 -39    3.00    1.90
  -2   0 -39    1.10    1.70
  -2   1 -39    4.60    2.10
  -2   2 -39  195.08    8.30
  -2   3 -39    1.10    2.80
  -2   4 -39   35.40    5.60
  -2   7 -39   10.60    7.90
  -1  -7 -39   27.30    6.40
  -1  -6 -39    4.00    4.20
  -1  -5 -39   16.60    3.10
  -1  -4 -39    3.00    2.30
  -1  -3 -39   45.00    3.30
  -1  -2 -39    5.20    2.10
  -1  -1 -39   11.90    2.30
  -1   0 -39    0.80    1.70
  -1   1 -39   13.40    2.00
  -1   2 -39    7.70    1.70
  -1   3 -39   41.80    2.80
  -1   4 -39    2.70    3.60
  -1   5 -39   16.50    3.90
  -1   6 -39    0.00    8.40
  -1   7 -39   19.40    5.40
   0  -7 -39    1.50    6.20
   0  -6 -39    7.10    4.50
   0  -5 -39    2.20    2.60
   0  -4 -39   60.49    3.90
   0  -3 -39    1.10    1.90
   0  -2 -39   80.89    4.10
   0  -1 -39    0.50    1.50
   0   0 -39    2.40    1.50
   0   1 -39    0.80    1.60
   0   2 -39   77.69    2.90
   0   3 -39    1.60    1.50
   0   4 -39   65.39    4.20
   0   5 -39    0.00    3.60
   0   6 -39    8.00    4.80
   1  -7 -39   39.80   10.30
   1  -6 -39    1.10    4.40
   1  -5 -39   11.70    3.70
   1  -4 -39    2.90    2.70
   1  -3 -39   39.40    4.20
   1  -2 -39    4.40    2.10
   1  -1 -39   20.80    2.60
   1   0 -39    2.80    1.70
   1   1 -39   15.30    1.90
   1   2 -39    3.40    1.40
   1   3 -39   41.60    2.60
   1   4 -39    0.50    1.90
   1   5 -39   14.60    3.00
   1   6 -39    4.50    9.10
   2  -7 -39   15.60    8.00
   2  -6 -39    5.30    6.50
   2  -5 -39   25.10    4.10
   2  -4 -39   16.10    3.60
   2  -3 -39    0.50    2.00
   2  -2 -39  196.08    7.50
   2  -1 -39    6.90    1.90
   2   0 -39    3.10    1.60
   2   1 -39    4.00    2.00
   2   2 -39  193.98    6.20
   2   3 -39    1.10    1.60
   2   4 -39   24.90    2.80
   2   5 -39   25.60    4.50
   2   6 -39   14.10    6.80
   2   7 -39    6.30    5.00
   3  -7 -39   34.70   10.40
   3  -6 -39    6.20    7.20
   3  -5 -39   53.29    5.00
   3  -4 -39    3.10    2.90
   3  -3 -39   95.99    5.00
   3  -2 -39   14.60    2.40
   3  -1 -39   12.50    2.20
   3   0 -39    0.50    1.60
   3   1 -39   13.50    2.20
   3   2 -39   19.80    2.90
   3   3 -39   77.29    4.30
   3   4 -39    3.90    2.60
   3   5 -39   46.00    8.90
   3   6 -39    1.60    4.10
   3   7 -39   22.10    8.30
   4  -7 -39    0.00    7.20
   4  -6 -39    4.20    7.70
   4  -5 -39    0.90    3.20
   4  -4 -39   26.50    4.10
   4  -3 -39    3.10    2.00
   4  -2 -39  404.96    8.90
   4  -1 -39    2.50    1.90
   4   0 -39    2.00    1.70
   4   1 -39    2.00    1.80
   4   2 -39  407.06    9.80
   4   3 -39    0.10    2.40
   4   4 -39   23.60    4.40
   4   5 -39    1.80    3.40
   4   6 -39    5.30    5.80
   4   7 -39    8.30   13.50
   5  -6 -39    2.50    4.40
   5  -5 -39   20.70    5.70
   5  -4 -39    7.10    2.60
   5  -3 -39   27.20    4.10
   5  -2 -39    0.70    2.00
   5  -1 -39    6.10    2.10
   5   0 -39    0.00    2.30
   5   1 -39    3.80    1.90
   5   2 -39    1.30    2.30
   5   3 -39   38.40    5.60
   5   4 -39    4.00    3.80
   5   5 -39   16.90    4.50
   5   6 -39    4.30    4.30
   6  -6 -39    3.10    4.90
   6  -5 -39    2.80    4.90
   6  -4 -39   51.99    5.50
   6  -3 -39    0.60    3.10
   6  -2 -39   76.99    7.20
   6  -1 -39    3.00    2.20
   6   0 -39    1.10    2.40
   6   1 -39    2.20    3.40
   6   2 -39   63.59    6.30
   6   3 -39    1.70    3.70
   6   4 -39   61.29    5.90
   6   5 -39   11.20    3.90
   6   6 -39    1.80    3.70
   7  -5 -39    1.40    3.60
   7  -4 -39    1.50    3.50
   7  -3 -39   76.79    6.40
   7  -2 -39    2.00    2.80
   7  -1 -39   40.60    4.20
   7   0 -39    0.00    3.60
   7   1 -39   33.50    7.50
   7   2 -39   10.00    6.10
   7   3 -39   90.49   10.80
   7   4 -39    2.90    5.00
   7   5 -39    3.30    4.20
   8  -4 -39    9.60    4.20
   8  -3 -39   25.90    5.00
   8  -2 -39   65.09    6.00
   8  -1 -39    9.90    3.70
   8   0 -39    5.90    5.20
   8   1 -39   14.30    6.50
   8   2 -39   71.89    9.90
   8   3 -39   20.90    9.90
   8   4 -39   21.30   13.20
   9  -3 -39    7.50    4.40
   9  -2 -39    6.70    3.80
   9  -1 -39   17.40    4.40
   9   0 -39    0.00    4.10
   9   1 -39    7.10    4.60
   9   2 -39    0.00    8.40
   9   3 -39   17.00   11.40
  -9  -2 -40    6.70    4.70
  -9  -1 -40   39.70    5.60
  -8  -4 -40   13.30    5.40
  -8  -3 -40    9.10    5.20
  -8  -2 -40    6.40    4.10
  -8  -1 -40    0.00    3.40
  -8   0 -40   28.70   10.70
  -8   4 -40    0.00   10.20
  -7  -5 -40   26.90    9.20
  -7  -4 -40    4.30    4.30
  -7  -3 -40   28.50    5.00
  -7  -2 -40    3.30    3.70
  -7  -1 -40  202.98    8.50
  -7   0 -40    6.30    4.90
  -7   1 -40  176.48   19.60
  -7   2 -40    3.70   13.10
  -7   5 -40   29.40    8.90
  -6  -5 -40    0.00    6.70
  -6  -4 -40    8.00    4.30
  -6  -3 -40    2.40    4.10
  -6  -2 -40    3.50    5.50
  -6  -1 -40    1.40    3.40
  -6   0 -40   19.90    6.10
  -6   1 -40    0.00    4.40
  -6   2 -40   11.60    8.20
  -6   5 -40    1.00    9.00
  -5  -6 -40   19.30    8.00
  -5  -5 -40   75.99   10.80
  -5  -4 -40   34.10    5.70
  -5  -3 -40    5.40    5.80
  -5  -2 -40    2.20    3.60
  -5  -1 -40   69.89    5.50
  -5   0 -40   72.39    5.00
  -5   1 -40   76.09    7.10
  -5   2 -40    6.70    7.10
  -5   4 -40   28.40   12.50
  -5   5 -40   90.19   11.90
  -5   6 -40   17.00   11.00
  -4  -6 -40   12.90    5.20
  -4  -5 -40    0.00    3.70
  -4  -4 -40    2.20    3.10
  -4  -3 -40    1.20    2.60
  -4  -2 -40   15.10    3.30
  -4  -1 -40    6.80    2.70
  -4   0 -40    1.40    2.00
  -4   1 -40    5.20    3.20
  -4   2 -40   12.50    5.00
  -4   5 -40    2.80    8.70
  -4   6 -40   79.29   17.60
  -3  -7 -40   15.40    5.80
  -3  -6 -40    0.00    3.70
  -3  -5 -40  203.68    7.20
  -3  -4 -40   17.00    3.00
  -3  -3 -40   22.20    3.20
  -3  -2 -40   29.30    3.90
  -3  -1 -40  109.29    5.50
  -3   0 -40    0.20    2.00
  -3   1 -40   96.09    4.50
  -3   2 -40   43.10    4.40
  -3   3 -40   17.60    5.60
  -3   4 -40   16.20   13.20
  -3   5 -40  192.98   18.80
  -3   7 -40   67.29   17.70
  -2  -7 -40    9.40    5.30
  -2  -6 -40   14.80    5.30
  -2  -5 -40    3.40    2.70
  -2  -4 -40    0.50    2.20
  -2  -3 -40   17.30    3.00
  -2  -2 -40   18.10    3.30
  -2  -1 -40    7.80    2.20
  -2   0 -40    7.00    2.10
  -2   1 -40    6.50    2.40
  -2   2 -40   11.90    3.00
  -2   3 -40   13.50    4.50
  -2   4 -40    5.50    6.60
  -2   5 -40    4.80    4.40
  -2   7 -40   16.20    8.30
  -1  -7 -40   12.50    5.50
  -1  -6 -40   14.60    5.40
  -1  -5 -40   98.79    5.30
  -1  -4 -40    1.30    2.20
  -1  -3 -40   71.59    4.00
  -1  -2 -40   46.70    3.80
  -1  -1 -40  459.85   10.10
  -1   0 -40   76.49    3.80
  -1   1 -40  463.55    9.00
  -1   2 -40   38.80    2.60
  -1   3 -40   76.19    4.10
  -1   4 -40    3.10    3.80
  -1   5 -40   99.39    6.50
  -1   6 -40   12.90    5.20
  -1   7 -40   15.20    5.30
   0  -7 -40    2.60    6.40
   0  -6 -40    2.10    4.40
   0  -5 -40    0.00    2.40
   0  -4 -40   42.90    3.70
   0  -3 -40    0.70    1.90
   0  -2 -40    6.10    2.10
   0  -1 -40    1.60    1.70
   0   0 -40   85.69    3.60
   0   1 -40    0.50    1.40
   0   2 -40    9.50    1.70
   0   3 -40    0.70    1.40
   0   4 -40   45.20    3.90
   0   5 -40    1.10    3.70
   0   6 -40    5.60    4.70
   1  -7 -40   21.60    8.60
   1  -6 -40   10.80    4.90
   1  -5 -40  109.29    7.50
   1  -4 -40    0.00    2.60
   1  -3 -40   82.09    5.20
   1  -2 -40   43.50    3.60
   1  -1 -40  457.75   10.30
   1   0 -40   78.39    3.80
   1   1 -40  452.55    8.10
   1   2 -40   42.80    2.50
   1   3 -40   84.69    3.20
   1   4 -40    0.50    1.90
   1   5 -40   91.69    5.00
   1   6 -40   12.70   10.30
   2  -7 -40    4.80    7.20
   2  -6 -40    5.30    4.60
   2  -5 -40    1.90    3.00
   2  -4 -40    0.00    2.60
   2  -3 -40   10.70    3.20
   2  -2 -40   14.90    3.10
   2  -1 -40    5.20    1.90
   2   0 -40    7.10    1.90
   2   1 -40    5.60    2.10
   2   2 -40   14.30    2.60
   2   3 -40   14.60    2.20
   2   4 -40    1.60    1.90
   2   5 -40    1.60    2.80
   2   6 -40    3.00    5.40
   2   7 -40    7.60    7.20
   3  -7 -40   27.30    9.60
   3  -6 -40    4.30    6.90
   3  -5 -40  186.88    8.30
   3  -4 -40   19.60    3.90
   3  -3 -40   22.70    3.30
   3  -2 -40   42.00    3.70
   3  -1 -40   94.69    4.10
   3   0 -40    1.40    1.60
   3   1 -40   98.79    4.10
   3   2 -40   49.60    3.80
   3   3 -40   16.20    2.70
   3   4 -40   23.20    3.10
   3   5 -40  212.68   13.20
   3   6 -40    4.40    4.30
   3   7 -40   16.20    5.70
   4  -6 -40   16.80    9.40
   4  -5 -40    0.00    3.40
   4  -4 -40    3.20    2.60
   4  -3 -40    2.70    2.40
   4  -2 -40   12.50    2.40
   4  -1 -40    5.60    2.10
   4   0 -40    0.30    1.80
   4   1 -40    5.90    2.00
   4   2 -40    8.90    2.20
   4   3 -40    0.70    2.40
   4   4 -40    4.30    3.40
   4   5 -40    1.30    3.60
   4   6 -40   12.60    4.20
   5  -6 -40    3.90    4.90
   5  -5 -40   72.49    7.50
   5  -4 -40   24.60    3.80
   5  -3 -40    1.80    4.60
   5  -2 -40    9.60    2.60
   5  -1 -40   74.19    4.00
   5   0 -40   60.89    4.70
   5   1 -40   74.09    3.90
   5   2 -40    6.50    2.60
   5   3 -40    1.60    3.70
   5   4 -40   23.50    5.00
   5   5 -40   67.59    5.50
   5   6 -40   12.40    4.80
   6  -5 -40    1.40    4.40
   6  -4 -40   13.00    3.50
   6  -3 -40    2.20    3.20
   6  -2 -40    4.40    2.60
   6  -1 -40    0.80    2.20
   6   0 -40   11.90    3.50
   6   1 -40    4.30    3.70
   6   2 -40    0.90    2.30
   6   3 -40    2.90    4.00
   6   4 -40   15.20    4.20
   6   5 -40    2.80    4.00
   7  -5 -40   24.60    5.00
   7  -4 -40    3.70    3.70
   7  -3 -40   20.30    4.50
   7  -2 -40    1.20    2.60
   7  -1 -40  203.28    8.30
   7   0 -40    1.70    3.00
   7   1 -40  166.68   10.10
   7   2 -40    3.50    5.80
   7   3 -40   23.00    8.30
   7   4 -40    1.80    6.10
   7   5 -40   26.90    7.60
   8  -4 -40   17.80    4.80
   8  -3 -40    6.20    3.80
   8  -2 -40    3.80    3.60
   8  -1 -40    3.40    3.60
   8   0 -40   28.70    7.90
   8   1 -40    2.80    3.90
   8   2 -40   16.00    7.10
   8   3 -40   10.20   11.50
   8   4 -40   19.60   12.10
   9  -2 -40    6.80    4.20
   9  -1 -40   37.80    5.30
   9   0 -40    1.10    5.60
   9   1 -40   38.00    6.40
   9   2 -40   19.80    8.60
  -9  -2 -41    3.50    4.20
  -9  -1 -41    1.40    3.80
  -9   0 -41    7.80   12.60
  -9   2 -41    0.00   17.50
  -8  -4 -41   31.60    6.80
  -8  -3 -41   18.10    5.80
  -8  -2 -41   89.09    6.70
  -8  -1 -41    6.80    3.90
  -8   0 -41    8.60   10.20
  -7  -5 -41    0.00    6.80
  -7  -4 -41    0.40    4.50
  -7  -3 -41    1.00    3.70
  -7  -2 -41    0.80    3.60
  -7  -1 -41   70.09    7.10
  -7   0 -41    0.00    5.40
  -7   1 -41   97.89   17.00
  -7   4 -41   12.10   10.50
  -7   5 -41   24.30   14.10
  -6  -5 -41    4.50    7.00
  -6  -4 -41   49.99    6.80
  -6  -3 -41    0.00    3.40
  -6  -2 -41  166.38   12.60
  -6  -1 -41   12.60    4.30
  -6   0 -41    0.00    4.90
  -6   2 -41  140.29   11.40
  -6   5 -41   10.40    9.60
  -5  -6 -41    5.20    7.80
  -5  -5 -41    5.20    7.00
  -5  -4 -41   62.09    7.30
  -5  -3 -41    0.00    3.40
  -5  -2 -41   74.59    6.60
  -5  -1 -41   10.10    4.00
  -5   0 -41    2.10    3.30
  -5   1 -41    5.30    3.70
  -5   2 -41   56.29    7.70
  -5   4 -41   85.59   14.40
  -5   5 -41   18.60   10.20
  -5   6 -41    9.50   12.10
  -4  -6 -41   31.10    9.90
  -4  -5 -41    1.20    4.40
  -4  -4 -41  192.48    8.10
  -4  -3 -41    3.00    2.70
  -4  -2 -41  221.38    8.20
  -4  -1 -41    4.40    3.00
  -4   0 -41    1.50    2.20
  -4   1 -41    6.90    3.70
  -4   5 -41    3.10    8.90
  -4   6 -41   51.09   12.50
  -3  -6 -41    2.60    4.50
  -3  -5 -41   58.79    4.50
  -3  -4 -41    2.70    2.70
  -3  -3 -41   10.50    2.60
  -3  -2 -41    2.90    2.60
  -3  -1 -41   22.70    3.50
  -3   0 -41    4.10    2.40
  -3   1 -41   28.30    3.20
  -3   2 -41    5.20    3.10
  -3   3 -41    4.50    6.40
  -3   4 -41   12.30   10.20
  -3   5 -41  113.19   11.50
  -3   6 -41    5.90    7.90
  -2  -7 -41    0.80    4.70
  -2  -6 -41    2.20    4.00
  -2  -5 -41    2.40    2.60
  -2  -4 -41  116.49    5.00
  -2  -3 -41    1.80    2.20
  -2  -2 -41   83.39    4.30
  -2  -1 -41   36.50    3.20
  -2   0 -41    3.20    2.50
  -2   1 -41   42.90    3.80
  -2   2 -41   82.69    4.40
  -2   3 -41    1.80    3.30
  -2   4 -41  129.39   10.50
  -2   6 -41    0.00    6.00
  -1  -7 -41    0.00    4.80
  -1  -6 -41    5.20    4.30
  -1  -5 -41    3.60    2.60
  -1  -4 -41   44.00    3.80
  -1  -3 -41   28.10    3.20
  -1  -2 -41   72.89    4.20
  -1  -1 -41  232.48    7.20
  -1   0 -41    3.40    1.90
  -1   1 -41  241.38    6.10
  -1   2 -41   76.69    3.30
  -1   3 -41   26.90    2.90
  -1   4 -41   40.70    5.50
  -1   5 -41    9.20    5.10
  -1   6 -41    5.50    4.40
  -1   7 -41    0.00    4.20
   0  -7 -41    3.80    7.40
   0  -6 -41   27.70    6.30
   0  -5 -41    1.90    3.50
   0  -4 -41   30.10    3.50
   0  -3 -41    0.50    1.90
   0  -2 -41  336.17    8.70
   0  -1 -41    0.20    1.80
   0   0 -41    8.10    2.00
   0   1 -41    1.60    1.80
   0   2 -41  336.07    6.40
   0   3 -41    1.20    1.60
   0   4 -41   36.80    4.00
   0   5 -41    1.00    3.70
   0   6 -41   36.40    6.30
   1  -7 -41    0.00    6.40
   1  -6 -41    3.60    4.30
   1  -5 -41    1.90    2.60
   1  -4 -41   42.40    4.70
   1  -3 -41   28.50    4.00
   1  -2 -41   75.59    4.00
   1  -1 -41  236.78    7.00
   1   0 -41    6.20    2.00
   1   1 -41  227.28    6.00
   1   2 -41   75.59    3.00
   1   3 -41   23.60    2.20
   1   4 -41   39.40    3.80
   1   5 -41    3.40    2.60
   2  -7 -41    5.30    7.30
   2  -6 -41    3.90    4.70
   2  -5 -41    0.90    2.80
   2  -4 -41  118.49    6.50
   2  -3 -41    0.50    2.50
   2  -2 -41   77.79    5.00
   2  -1 -41   45.30    3.50
   2   0 -41    2.70    1.70
   2   1 -41   38.20    3.20
   2   2 -41   81.29    4.30
   2   3 -41    3.90    1.80
   2   4 -41  131.69    5.00
   2   5 -41    3.00    3.00
   2   6 -41    6.50    6.70
   2   7 -41    0.00    6.10
   3  -6 -41    9.10    7.80
   3  -5 -41   64.09    7.30
   3  -4 -41    2.00    3.40
   3  -3 -41    5.60    2.50
   3  -2 -41    0.80    2.10
   3  -1 -41   25.80    2.80
   3   0 -41    4.10    2.20
   3   1 -41   27.70    2.80
   3   2 -41    3.70    2.20
   3   3 -41    7.10    2.30
   3   4 -41    0.70    2.20
   3   5 -41   69.59    5.50
   3   6 -41    1.60    4.40
   4  -6 -41   30.20    9.40
   4  -5 -41    3.50    3.30
   4  -4 -41  172.88    7.00
   4  -3 -41    5.90    2.80
   4  -2 -41  221.08    6.60
   4  -1 -41    8.20    2.20
   4   0 -41    1.10    1.80
   4   1 -41    8.40    2.10
   4   2 -41  225.18    6.50
   4   3 -41   10.50    3.20
   4   4 -41  171.48    8.00
   4   5 -41    5.10    4.20
   4   6 -41   36.50    6.20
   5  -6 -41    3.60    5.30
   5  -5 -41    3.00    4.30
   5  -4 -41   68.79    6.80
   5  -3 -41    5.80    3.50
   5  -2 -41   74.89    4.10
   5  -1 -41    9.00    2.30
   5   0 -41    0.00    2.50
   5   1 -41    6.30    2.20
   5   2 -41   66.09    4.50
   5   3 -41    3.70    3.80
   5   4 -41   69.29    6.80
   5   5 -41    3.90    3.70
   5   6 -41    4.50    4.60
   6  -5 -41    0.20    4.50
   6  -4 -41   37.20    4.60
   6  -3 -41    0.00    2.80
   6  -2 -41  159.48    7.50
   6  -1 -41   11.40    3.70
   6   0 -41    0.00    5.20
   6   1 -41    7.80    3.80
   6   2 -41  161.98    6.60
   6   3 -41    2.50    3.10
   6   4 -41   40.40    6.40
   6   5 -41    1.60    4.30
   7  -5 -41    4.60    4.90
   7  -4 -41    1.30    3.50
   7  -3 -41    6.70    3.80
   7  -2 -41    1.10    2.70
   7  -1 -41   62.19    5.00
   7   0 -41    2.90    2.90
   7   1 -41   76.79    7.00
   7   2 -41    4.00    4.00
   7   3 -41    4.40    6.20
   7   4 -41    3.60    6.80
   7   5 -41    4.20    5.70
   8  -4 -41   52.49    6.70
   8  -3 -41   17.80    4.60
   8  -2 -41   94.79    6.50
   8  -1 -41    3.50    3.50
   8   0 -41    0.00    5.00
   8   1 -41    4.90    4.40
   8   2 -41  116.39    8.60
   8   3 -41    4.00   11.50
   8   4 -41   46.00   12.70
   9  -2 -41    7.50    4.40
   9  -1 -41    6.60    3.90
   9   0 -41    9.70    7.40
   9   1 -41    1.00    4.20
   9   2 -41    7.00    7.30
  -9  -2 -42    0.00    7.40
  -9  -1 -42   73.39    7.70
  -9   2 -42    0.00   17.50
  -8  -3 -42    0.50    3.80
  -8  -2 -42    2.50    3.80
  -8  -1 -42    2.50    4.20
  -8   1 -42    4.40   10.20
  -7  -4 -42    3.60    4.20
  -7  -3 -42    7.90    4.90
  -7  -2 -42   12.10    4.60
  -7  -1 -42   47.10    5.60
  -7   0 -42   36.30    5.80
  -7   4 -42   12.70   12.00
  -6  -5 -42    0.00    6.60
  -6  -4 -42    0.80    3.90
  -6  -3 -42    2.10    4.30
  -6  -2 -42   12.00    4.40
  -6  -1 -42    8.60    4.30
  -6   0 -42    4.60    3.40
  -6   1 -42   12.70    8.10
  -6   2 -42   15.20   10.20
  -6   4 -42   19.60   13.70
  -6   5 -42   10.30   10.30
  -5  -6 -42   27.50    9.10
  -5  -5 -42   19.20    8.40
  -5  -4 -42    6.40    4.50
  -5  -3 -42   14.40    4.90
  -5  -2 -42    1.30    3.50
  -5  -1 -42   85.09    6.80
  -5   0 -42    0.00    2.80
  -5   1 -42   71.49    5.90
  -5   3 -42   43.00   13.70
  -5   5 -42   32.20   10.70
  -5   6 -42   16.70   12.50
  -4  -6 -42    9.60    7.50
  -4  -5 -42    0.00    3.90
  -4  -4 -42   36.30    4.90
  -4  -3 -42    9.30    3.80
  -4  -2 -42   16.30    3.30
  -4  -1 -42   10.30    3.20
  -4   0 -42   59.29    4.10
  -4   1 -42    6.40    3.60
  -4   2 -42   16.00    8.00
  -4   3 -42   20.00   12.60
  -4   4 -42   47.50   12.70
  -4   5 -42    7.00    9.20
  -4   6 -42   36.90   12.40
  -3  -6 -42    1.80    4.30
  -3  -5 -42   19.60    3.70
  -3  -4 -42    4.50    2.80
  -3  -3 -42   87.89    5.10
  -3  -2 -42    4.20    2.70
  -3  -1 -42  268.37    8.90
  -3   0 -42  100.99    5.20
  -3   1 -42  260.67    7.30
  -3   2 -42    2.20    3.20
  -3   4 -42   12.30   10.40
  -3   5 -42   57.09   11.20
  -3   6 -42    2.50    9.00
  -2  -7 -42    4.90    5.20
  -2  -6 -42    4.30    4.90
  -2  -5 -42    1.30    2.60
  -2  -4 -42    5.70    2.80
  -2  -3 -42    1.60    2.40
  -2  -2 -42    4.10    2.30
  -2  -1 -42    2.90    2.10
  -2   0 -42   16.90    3.20
  -2   1 -42    3.10    2.30
  -2   2 -42    6.60    2.80
  -2   3 -42    1.30    3.70
  -2   4 -42    4.70    7.10
  -2   6 -42   13.70   14.10
  -1  -7 -42   37.00    7.00
  -1  -6 -42    0.00    4.30
  -1  -5 -42  118.89    6.50
  -1  -4 -42    8.70    2.90
  -1  -3 -42    2.50    2.20
  -1  -2 -42    5.90    2.30
  -1  -1 -42  187.88    6.20
  -1   0 -42   74.79    4.00
  -1   1 -42  191.68    5.40
  -1   2 -42   10.20    2.30
  -1   3 -42    3.60    2.20
  -1   4 -42   17.80    7.60
  -1   5 -42  112.79    8.00
  -1   6 -42    0.00    6.10
  -1   7 -42   26.40    6.20
   0  -7 -42    0.00    6.30
   0  -6 -42   50.79    7.00
   0  -5 -42    1.40    2.60
   0  -4 -42    9.60    3.00
   0  -3 -42    0.00    1.90
   0  -2 -42   10.10    2.30
   0  -1 -42    2.90    2.00
   0   0 -42  429.76    8.90
   0   1 -42    1.60    1.60
   0   2 -42    9.20    1.80
   0   3 -42    0.60    1.60
   0   4 -42   13.60    5.20
   0   5 -42    2.20    3.70
   0   6 -42   42.70    6.70
   1  -7 -42   27.30    9.50
   1  -6 -42    2.70    4.40
   1  -5 -42  106.49    5.50
   1  -4 -42    5.60    3.20
   1  -3 -42    0.00    2.60
   1  -2 -42   10.00    2.80
   1  -1 -42  201.38    6.50
   1   0 -42   72.29    3.60
   1   1 -42  191.18    5.60
   1   2 -42   10.60    1.90
   1   3 -42    1.50    1.70
   1   4 -42    5.70    2.60
   1   5 -42  124.19    6.10
   2  -7 -42    5.60    8.10
   2  -6 -42   13.20    5.40
   2  -5 -42    0.00    4.30
   2  -4 -42   16.30    3.70
   2  -3 -42    2.70    2.80
   2  -2 -42    6.30    2.60
   2  -1 -42    0.80    1.90
   2   0 -42   24.60    3.00
   2   1 -42    0.90    2.30
   2   2 -42    5.90    2.10
   2   3 -42    1.10    1.80
   2   4 -42   10.30    2.40
   2   5 -42    0.10    2.70
   2   6 -42   15.60    4.70
   3  -6 -42    0.00    6.90
   3  -5 -42   19.80    4.30
   3  -4 -42    2.40    3.10
   3  -3 -42   87.19    4.80
   3  -2 -42    6.90    2.60
   3  -1 -42  258.77    7.70
   3   0 -42  118.29    4.60
   3   1 -42  256.67    6.80
   3   2 -42    1.60    2.10
   3   3 -42   94.49    4.80
   3   4 -42    7.20    2.70
   3   5 -42   33.00    4.10
   3   6 -42    0.00    4.00
   4  -6 -42   20.10    8.70
   4  -5 -42    3.10    3.40
   4  -4 -42   35.60    5.10
   4  -3 -42   10.60    3.30
   4  -2 -42   15.20    2.90
   4  -1 -42   10.10    2.40
   4   0 -42   64.99    3.70
   4   1 -42   11.00    2.20
   4   2 -42   14.90    2.60
   4   3 -42   13.50    2.90
   4   4 -42   38.50    4.60
   4   5 -42    4.90    4.00
   4   6 -42    5.70    4.60
   5  -6 -42   14.00    6.00
   5  -5 -42   21.60    6.10
   5  -4 -42    2.40    2.80
   5  -3 -42   16.70    4.80
   5  -2 -42    2.00    2.60
   5  -1 -42   88.39    4.40
   5   0 -42    1.50    2.70
   5   1 -42   86.69    4.40
   5   2 -42    2.40    2.20
   5   3 -42   21.50    3.90
   5   4 -42    6.80    3.40
   5   5 -42   29.00    5.40
   5   6 -42   14.60    4.60
   6  -5 -42    4.10    4.90
   6  -4 -42    1.40    3.30
   6  -3 -42    1.30    3.30
   6  -2 -42    6.70    2.90
   6  -1 -42    5.10    2.40
   6   0 -42    3.90    3.60
   6   1 -42    5.30    2.90
   6   2 -42    3.80    2.80
   6   3 -42    0.60    2.90
   6   4 -42    0.90    4.00
   6   5 -42    7.80    4.40
   7  -4 -42    1.50    3.90
   7  -3 -42    9.00    4.20
   7  -2 -42    9.60    3.30
   7  -1 -42   43.90    4.70
   7   0 -42   32.10    4.40
   7   1 -42   27.30    5.30
   7   2 -42   10.50    4.30
   7   3 -42    6.20    4.50
   7   4 -42    4.20    5.60
   8  -3 -42    6.10    4.40
   8  -2 -42    1.60    3.60
   8  -1 -42    1.20    3.40
   8   0 -42   24.40    5.30
   8   1 -42    5.80    4.50
   8   2 -42    3.80    3.90
   8   3 -42    0.40    5.70
   9  -2 -42    2.60    4.30
   9  -1 -42   66.49    6.80
   9   0 -42   66.69   11.90
   9   1 -42   64.79    7.70
  -9  -1 -43   14.30    5.10
  -9   0 -43    0.00    6.20
  -9   1 -43   14.80    7.50
  -8  -3 -43    0.90    4.50
  -8  -2 -43   36.60    5.60
  -8  -1 -43    1.80    4.10
  -8   0 -43    0.00    6.50
  -8   1 -43    0.00   15.00
  -8   3 -43    5.00    8.90
  -7  -4 -43    0.30    4.50
  -7  -3 -43   25.30    5.70
  -7  -2 -43    4.60    4.40
  -7  -1 -43    2.70    3.80
  -7   0 -43    0.30    3.20
  -7   2 -43    0.00    9.90
  -7   3 -43    8.90   14.90
  -7   4 -43    3.90   13.30
  -6  -5 -43    7.40    7.30
  -6  -4 -43    3.20    4.60
  -6  -3 -43    8.30    4.50
  -6  -2 -43  160.08    9.60
  -6  -1 -43   20.60    4.80
  -6   0 -43    0.90    3.10
  -6   1 -43   28.40    9.30
  -6   2 -43  102.09   13.40
  -6   4 -43   26.90   15.10
  -6   5 -43    9.00    9.40
  -5  -5 -43    1.30    6.20
  -5  -4 -43    2.20    4.10
  -5  -3 -43  177.08    9.80
  -5  -2 -43    4.70    5.40
  -5  -1 -43    7.60    5.70
  -5   0 -43    0.90    3.30
  -5   1 -43    7.30    5.40
  -5   2 -43    5.10    7.70
  -5   3 -43  197.38   20.10
  -5   4 -43    9.60   12.80
  -5   5 -43    6.30    9.90
  -4  -6 -43    0.00    7.50
  -4  -5 -43    0.00    3.70
  -4  -4 -43   32.10    5.20
  -4  -3 -43   14.70    3.50
  -4  -2 -43   31.80    4.20
  -4  -1 -43   12.40    3.50
  -4   0 -43    2.90    2.40
  -4   1 -43   14.50    3.30
  -4   2 -43   29.50    6.70
  -4   4 -43   38.70    8.90
  -4   5 -43    6.60    9.10
  -4   6 -43   20.80   14.00
  -3  -6 -43    6.10    4.90
  -3  -5 -43    5.20    3.40
  -3  -4 -43    1.70    2.60
  -3  -3 -43  117.09    6.20
  -3  -2 -43    1.40    2.60
  -3  -1 -43   12.00    3.90
  -3   0 -43    3.90    2.60
  -3   1 -43    8.30    3.00
  -3   2 -43    3.20    3.30
  -3   3 -43  153.48   12.10
  -3   4 -43    0.80    8.70
  -3   5 -43   23.90   10.40
  -3   6 -43    1.80    9.30
  -2  -6 -43    2.90    4.20
  -2  -5 -43    7.00    3.80
  -2  -4 -43   48.90    4.10
  -2  -3 -43    2.90    2.20
  -2  -2 -43  186.48    6.00
  -2  -1 -43    0.00    2.00
  -2   0 -43    2.40    2.50
  -2   1 -43    2.70    2.40
  -2   2 -43  189.58    6.20
  -2   3 -43    2.60    3.70
  -2   4 -43   51.19    7.20
  -2   5 -43    4.00   10.80
  -2   6 -43   16.50   14.70
  -1  -6 -43    4.50    4.90
  -1  -5 -43    6.40    3.10
  -1  -4 -43    0.00    2.70
  -1  -3 -43   65.09    4.20
  -1  -2 -43    6.00    2.40
  -1  -1 -43   12.20    2.50
  -1   0 -43    3.00    2.50
  -1   1 -43   16.70    2.60
  -1   2 -43    7.40    2.30
  -1   3 -43   73.79    3.70
  -1   4 -43    9.90    7.80
  -1   6 -43    0.00    5.10
   0  -7 -43   21.00    9.50
   0  -6 -43    5.00    4.60
   0  -5 -43    2.00    2.70
   0  -4 -43    4.40    2.70
   0  -3 -43    0.00    2.00
   0  -2 -43   67.39    4.20
   0  -1 -43    0.20    1.90
   0   0 -43   13.60    2.30
   0   1 -43    0.80    1.60
   0   2 -43   74.19    3.10
   0   3 -43    0.00    1.70
   0   4 -43    0.10    4.00
   0   5 -43    0.80    4.90
   0   6 -43    0.40    3.90
   0   7 -43    0.00   15.70
   1  -6 -43    1.50    4.50
   1  -5 -43    4.50    4.40
   1  -4 -43    1.90    2.40
   1  -3 -43   74.89    5.20
   1  -2 -43   10.90    3.00
   1  -1 -43   17.60    2.80
   1   0 -43    3.00    1.80
   1   1 -43   12.50    2.20
   1   2 -43    7.60    1.90
   1   3 -43   76.29    3.30
   1   4 -43    1.40    2.40
   1   5 -43    5.50    2.90
   2  -6 -43    2.80    4.80
   2  -5 -43    7.30    4.00
   2  -4 -43   43.40    5.50
   2  -3 -43    1.10    2.40
   2  -2 -43  170.28    7.40
   2  -1 -43    0.60    1.90
   2   0 -43    5.10    2.10
   2   1 -43    0.70    2.10
   2   2 -43  185.18    5.60
   2   3 -43    4.60    2.10
   2   4 -43   45.70    3.70
   2   5 -43    0.00    5.30
   2   6 -43    8.90    6.00
   3  -6 -43    0.00    7.30
   3  -5 -43    0.00    3.20
   3  -4 -43    5.20    4.00
   3  -3 -43  133.99    6.00
   3  -2 -43    1.70    2.20
   3  -1 -43    3.70    2.20
   3   0 -43    2.70    1.90
   3   1 -43    5.90    2.40
   3   2 -43    2.60    2.10
   3   3 -43  136.09    5.70
   3   4 -43    3.20    2.60
   3   5 -43    0.90    2.90
   3   6 -43    2.60    3.60
   4  -6 -43    2.80    7.30
   4  -5 -43    0.00    3.20
   4  -4 -43   30.20    4.10
   4  -3 -43   12.80    3.10
   4  -2 -43   29.00    3.60
   4  -1 -43   11.40    2.50
   4   0 -43    2.40    2.00
   4   1 -43   12.60    2.40
   4   2 -43   21.30    2.80
   4   3 -43   10.80    2.90
   4   4 -43   25.50    4.40
   4   5 -43    2.80    4.10
   4   6 -43    2.00    4.40
   5  -5 -43    2.30    5.10
   5  -4 -43    0.00    2.50
   5  -3 -43  185.98   10.40
   5  -2 -43    2.70    3.10
   5  -1 -43   10.00    3.00
   5   0 -43    2.40    2.60
   5   1 -43   11.90    3.40
   5   2 -43    1.70    2.10
   5   3 -43  154.38    7.40
   5   4 -43    1.60    3.20
   5   5 -43    1.20    3.80
   6  -5 -43    3.70    4.90
   6  -4 -43    1.60    3.50
   6  -3 -43   10.80    3.80
   6  -2 -43  161.38    6.70
   6  -1 -43   19.90    3.20
   6   0 -43    0.40    2.70
   6   1 -43   29.90    5.20
   6   2 -43  167.18    6.90
   6   3 -43   15.80    4.20
   6   4 -43    2.00    3.40
   6   5 -43    3.80    4.20
   7  -4 -43    1.50    3.90
   7  -3 -43   32.80    5.40
   7  -2 -43    2.30    3.00
   7  -1 -43    3.50    2.90
   7   0 -43    1.00    2.70
   7   1 -43    0.20    3.70
   7   2 -43    4.20    3.90
   7   3 -43   24.30    5.50
   7   4 -43    3.30    4.60
   8  -3 -43    4.80    4.10
   8  -2 -43   38.90    5.60
   8  -1 -43    1.20    3.30
   8   0 -43    0.00    3.60
   8   1 -43    0.80    3.80
   8   2 -43   47.70    7.10
   8   3 -43    0.00    6.10
   9  -1 -43    2.00    4.20
   9   0 -43    1.60    4.80
   9   1 -43   11.60    5.00
  -8  -3 -44   11.80    5.50
  -8  -2 -44   17.90    5.00
  -8  -1 -44    3.60    4.20
  -8   0 -44   29.20    6.90
  -8   2 -44   29.60   16.40
  -7  -4 -44    0.00    4.90
  -7  -3 -44    3.20    4.20
  -7  -2 -44    1.40    4.70
  -7  -1 -44   15.70    4.70
  -7   0 -44    2.40    5.10
  -7   1 -44   15.40    7.30
  -7   2 -44    1.90   15.20
  -7   3 -44    3.00    7.40
  -7   4 -44    1.30    4.50
  -6  -5 -44    1.00    6.70
  -6  -4 -44    7.40    5.40
  -6  -3 -44    2.60    4.20
  -6  -2 -44   15.80    4.80
  -6  -1 -44    6.90    4.70
  -6   0 -44  182.48    9.90
  -6   1 -44    5.80    8.80
  -6   2 -44    9.30    8.60
  -6   3 -44    8.40   14.30
  -6   4 -44   29.90   14.70
  -6   5 -44    0.40   11.50
  -5  -5 -44    6.70    7.00
  -5  -4 -44    0.90    4.00
  -5  -3 -44    4.10    4.40
  -5  -2 -44    0.00    3.50
  -5  -1 -44    1.80    3.40
  -5   0 -44    3.30    4.10
  -5   1 -44    2.80    3.30
  -5   2 -44    1.50    6.50
  -5   4 -44    2.70    9.00
  -5   5 -44    0.00   13.10
  -4  -6 -44   57.29    9.10
  -4  -5 -44    0.70    4.20
  -4  -4 -44    6.70    3.60
  -4  -3 -44   17.80    4.10
  -4  -2 -44   50.09    4.90
  -4  -1 -44   10.90    3.30
  -4   0 -44    4.90    2.70
  -4   1 -44    6.00    3.10
  -4   2 -44   56.29   10.80
  -4   3 -44   29.20    8.70
  -4   5 -44    2.40   12.30
  -4   6 -44   52.99   14.70
  -3  -6 -44    0.30    4.70
  -3  -5 -44    9.40    3.20
  -3  -4 -44    0.10    3.90
  -3  -3 -44   28.80    4.70
  -3  -2 -44    0.90    2.60
  -3  -1 -44   74.49    5.00
  -3   0 -44    6.50    2.70
  -3   1 -44   69.79    4.80
  -3   2 -44    2.10    2.70
  -3   3 -44   41.00    7.10
  -3   4 -44    0.70    5.80
  -3   5 -44   20.40   10.10
  -3   6 -44    1.40    9.60
  -2  -6 -44   89.99    8.10
  -2  -5 -44    6.00    3.10
  -2  -4 -44   67.09    4.40
  -2  -3 -44   22.10    3.20
  -2  -2 -44  103.49    4.70
  -2  -1 -44    0.30    2.20
  -2   0 -44   97.79    5.50
  -2   1 -44    0.90    2.30
  -2   2 -44  123.39    5.30
  -2   3 -44   24.30    7.40
  -2   4 -44   69.09    8.10
  -2   5 -44    7.30    8.50
  -2   6 -44  103.69   18.30
  -1  -6 -44    5.00    4.50
  -1  -5 -44   25.80    4.00
  -1  -4 -44   19.80    3.40
  -1  -3 -44    5.50    2.70
  -1  -2 -44    5.20    2.50
  -1  -1 -44   24.90    3.10
  -1   0 -44   56.79    3.70
  -1   1 -44   35.50    4.10
  -1   2 -44    4.50    2.20
  -1   3 -44    3.90    2.30
  -1   4 -44   26.10    8.10
  -1   6 -44    2.20    7.90
   0  -6 -44    1.80    4.50
   0  -5 -44    0.70    2.60
   0  -4 -44   77.29    5.00
   0  -3 -44    0.60    2.20
   0  -2 -44   16.40    2.90
   0  -1 -44    0.90    2.00
   0   0 -44  375.06    8.30
   0   1 -44    1.50    1.90
   0   2 -44   16.20    2.40
   0   3 -44    0.30    1.80
   0   4 -44   58.19   12.80
   0   5 -44    0.00    4.70
   0   6 -44   13.20    5.20
   1  -6 -44    0.80    5.00
   1  -5 -44   26.20    3.90
   1  -4 -44   23.80    4.20
   1  -3 -44    2.50    2.70
   1  -2 -44    6.30    3.00
   1  -1 -44   28.10    3.00
   1   0 -44   66.69    3.70
   1   1 -44   24.10    2.80
   1   2 -44    5.10    1.90
   1   3 -44    5.20    1.80
   1   4 -44   17.40    4.30
   1   5 -44   28.50    6.10
   2  -6 -44  100.69    9.20
   2  -5 -44    9.20    3.70
   2  -4 -44   59.19    7.90
   2  -3 -44   20.10    3.90
   2  -2 -44   94.39    5.70
   2  -1 -44    1.00    1.90
   2   0 -44  105.29    4.90
   2   1 -44    1.40    2.30
   2   2 -44  107.69    4.40
   2   3 -44   18.80    2.60
   2   4 -44   58.99    3.90
   2   5 -44   15.30    3.90
   2   6 -44   95.69   10.70
   3  -6 -44    4.00    8.30
   3  -5 -44    5.80    3.80
   3  -4 -44    2.20    3.20
   3  -3 -44   32.90    4.10
   3  -2 -44    1.30    2.50
   3  -1 -44   82.39    4.60
   3   0 -44    7.00    2.60
   3   1 -44   75.49    4.40
   3   2 -44    1.10    2.20
   3   3 -44   36.40    3.80
   3   4 -44    3.40    3.00
   3   5 -44    9.20    3.60
   3   6 -44    1.70    3.30
   4  -6 -44   44.10   11.00
   4  -5 -44    5.10    4.20
   4  -4 -44   14.00    3.40
   4  -3 -44   23.30    3.70
   4  -2 -44   52.89    4.70
   4  -1 -44    8.10    2.70
   4   0 -44    2.10    2.10
   4   1 -44    7.40    2.10
   4   2 -44   53.29    3.80
   4   3 -44   18.70    5.20
   4   4 -44   12.00    3.10
   4   5 -44    1.00    3.70
   4   6 -44   55.69    7.70
   5  -5 -44    5.90    4.70
   5  -4 -44    5.30    3.10
   5  -3 -44    5.50    4.20
   5  -2 -44    3.50    2.50
   5  -1 -44    1.40    2.20
   5   0 -44    3.10    3.10
   5   1 -44    3.70    2.20
   5   2 -44    3.20    2.40
   5   3 -44    4.90    3.10
   5   4 -44    5.40    3.30
   5   5 -44    5.50    3.60
   6  -5 -44    1.30    5.00
   6  -4 -44   21.60    4.60
   6  -3 -44    4.60    4.40
   6  -2 -44   15.30    3.50
   6  -1 -44    2.40    2.30
   6   0 -44  179.28    7.90
   6   1 -44    4.60    3.00
   6   2 -44    9.60    3.30
   6   3 -44    3.20    3.30
   6   4 -44   26.60    4.80
   6   5 -44    5.00    3.80
   7  -4 -44    0.80    4.20
   7  -3 -44    0.80    4.00
   7  -2 -44    0.70    2.90
   7  -1 -44   13.60    3.40
   7   0 -44    2.30    2.90
   7   1 -44   12.00    3.70
   7   2 -44    1.20    4.00
   7   3 -44    3.00    4.20
   7   4 -44    4.10    5.00
   8  -3 -44   24.00    6.20
   8  -2 -44   20.10    4.80
   8  -1 -44    0.60    3.60
   8   0 -44   32.40    6.50
   8   1 -44    0.00    3.70
   8   2 -44   28.00    8.10
   8   3 -44   18.40    7.60
  -8  -2 -45    1.50    4.20
  -8  -1 -45    4.00    4.50
  -8   0 -45    0.50    5.60
  -8   1 -45    0.00   16.30
  -8   2 -45    0.00    7.10
  -7  -3 -45   70.99    8.20
  -7  -2 -45    0.10    3.90
  -7  -1 -45    6.50    4.40
  -7   0 -45    0.10    3.50
  -7   1 -45    7.50   10.80
  -7   2 -45    6.50    9.50
  -7   3 -45   88.79   14.80
  -6  -4 -45    3.30    4.30
  -6  -3 -45    0.00    4.20
  -6  -2 -45    2.90    4.20
  -6  -1 -45    2.50    3.60
  -6   0 -45    3.40    3.80
  -6   1 -45    0.00    9.70
  -6   2 -45    0.20    8.40
  -6   3 -45    0.00    6.90
  -5  -5 -45    5.00    8.00
  -5  -4 -45    8.00    4.70
  -5  -3 -45   85.79    7.70
  -5  -2 -45    5.00    4.40
  -5  -1 -45   33.20    5.70
  -5   0 -45    7.00    3.70
  -5   1 -45   32.70    4.50
  -5   2 -45    9.30    7.00
  -5   3 -45   55.59   15.40
  -5   4 -45   32.30   13.60
  -5   5 -45   11.60    9.50
  -4  -5 -45    2.50    4.30
  -4  -4 -45    0.00    3.20
  -4  -3 -45    0.20    2.70
  -4  -2 -45    3.00    3.80
  -4  -1 -45    1.70    3.00
  -4   0 -45    1.30    2.50
  -4   1 -45    2.50    3.60
  -4   2 -45    9.00    9.60
  -4   3 -45    3.10    4.80
  -4   5 -45    0.00   12.30
  -3  -6 -45    4.50    4.80
  -3  -5 -45    0.90    2.90
  -3  -4 -45    0.00    2.70
  -3  -3 -45  179.08   14.20
  -3  -2 -45    0.60    2.80
  -3  -1 -45  126.89    6.40
  -3   0 -45    1.60    2.30
  -3   1 -45  126.19    7.00
  -3   2 -45    0.00    2.80
  -3   3 -45  212.38   15.50
  -3   4 -45    0.00    5.30
  -3   5 -45   20.50   14.50
  -3   6 -45    0.10    8.20
  -2  -6 -45    2.80    5.00
  -2  -5 -45    5.50    3.10
  -2  -4 -45    3.00    3.10
  -2  -3 -45    0.80    2.60
  -2  -2 -45    8.20    2.40
  -2  -1 -45   14.90    3.40
  -2   0 -45    1.40    2.50
  -2   1 -45    8.70    2.90
  -2   2 -45    9.20    3.00
  -2   3 -45    0.80    7.00
  -2   4 -45    3.00   12.10
  -2   5 -45    5.60    6.80
  -2   6 -45   73.39   17.30
  -1  -6 -45    4.90    4.90
  -1  -5 -45   39.10    4.30
  -1  -4 -45   14.00    4.10
  -1  -3 -45   97.49    5.10
  -1  -2 -45   21.70    3.30
  -1  -1 -45    3.50    2.30
  -1   0 -45    1.40    2.10
  -1   1 -45    4.70    2.60
  -1   2 -45   21.40    2.80
  -1   3 -45   95.09    4.70
  -1   4 -45   21.30   10.20
  -1   6 -45    0.00   14.60
   0  -6 -45    1.80    5.20
   0  -5 -45    0.60    2.70
   0  -4 -45    9.80    3.90
   0  -3 -45    0.50    2.20
   0  -2 -45    3.50    2.30
   0  -1 -45    0.10    2.10
   0   0 -45    9.60    2.20
   0   1 -45    0.00    1.70
   0   2 -45    2.90    1.90
   0   3 -45    1.10    2.00
   0   5 -45    0.00    5.90
   0   6 -45    0.00    5.40
   1  -6 -45    6.50    5.50
   1  -5 -45   47.00    4.80
   1  -4 -45   15.40    4.00
   1  -3 -45   96.39    5.10
   1  -2 -45   28.20    3.40
   1  -1 -45    4.70    2.20
   1   0 -45    4.60    2.00
   1   1 -45    2.00    1.80
   1   2 -45   25.10    2.60
   1   3 -45   96.39    4.30
   1   4 -45   13.80    4.30
   1   5 -45   44.40    7.10
   2  -6 -45    2.30    4.90
   2  -5 -45    2.40    3.40
   2  -4 -45    4.20    3.40
   2  -3 -45    0.60    3.00
   2  -2 -45   11.20    3.40
   2  -1 -45    7.50    2.70
   2   0 -45    5.40    2.50
   2   1 -45    8.60    3.00
   2   2 -45    9.80    2.40
   2   3 -45    1.10    2.00
   2   4 -45    7.90    2.60
   2   5 -45    4.70    3.40
   2   6 -45    0.50    5.70
   3  -6 -45    0.00    7.80
   3  -5 -45    2.40    3.50
   3  -4 -45    1.00    3.20
   3  -3 -45  177.88    8.30
   3  -2 -45    2.70    2.50
   3  -1 -45  121.59    5.50
   3   0 -45    0.70    2.00
   3   1 -45  129.69    5.50
   3   2 -45    3.00    2.40
   3   3 -45  168.58    5.70
   3   4 -45    1.30    2.60
   3   5 -45    0.60    3.10
   3   6 -45    0.80    3.60
   4  -5 -45    5.50    3.80
   4  -4 -45    2.20    3.50
   4  -3 -45    1.20    2.60
   4  -2 -45    4.50    2.80
   4  -1 -45    3.20    2.80
   4   0 -45    0.90    2.00
   4   1 -45    4.70    2.20
   4   2 -45    8.00    3.70
   4   3 -45    0.80    2.40
   4   4 -45    1.60    2.50
   4   5 -45    4.70    3.40
   5  -5 -45    5.00    5.20
   5  -4 -45   20.30    3.90
   5  -3 -45   88.39    7.80
   5  -2 -45    7.00    3.00
   5  -1 -45   35.50    3.50
   5   0 -45    0.40    2.60
   5   1 -45   37.10    4.10
   5   2 -45    4.30    2.40
   5   3 -45   92.59    5.40
   5   4 -45   19.20    4.20
   5   5 -45    8.60    3.70
   6  -4 -45    3.00    3.50
   6  -3 -45    0.00    3.90
   6  -2 -45    2.90    2.80
   6  -1 -45    1.10    2.20
   6   0 -45    4.10    3.10
   6   1 -45    1.70    2.90
   6   2 -45    4.00    2.60
   6   3 -45    1.20    3.10
   6   4 -45    7.30    3.90
   7  -3 -45   62.19    6.70
   7  -2 -45    0.00    2.70
   7  -1 -45    2.00    3.20
   7   0 -45    1.50    3.20
   7   1 -45    4.50    3.20
   7   2 -45    0.00    3.80
   7   3 -45   73.29    8.10
   8  -2 -45    1.50    3.80
   8  -1 -45    2.00    3.60
   8   0 -45    0.00    4.60
   8   1 -45    4.10    3.60
   8   2 -45    4.70    6.10
  -8  -2 -46    0.60    6.80
  -8  -1 -46    0.40    3.80
  -8   0 -46   45.90    8.20
  -8   1 -46    3.50    8.40
  -7  -3 -46   26.90    6.20
  -7  -2 -46    2.60    4.30
  -7  -1 -46    0.00    3.70
  -7   0 -46    1.10    3.80
  -7   1 -46   11.70   11.30
  -7   2 -46    0.00    5.40
  -7   3 -46   45.20    9.80
  -6  -4 -46   19.40    5.60
  -6  -3 -46    2.70    4.90
  -6  -2 -46   22.60    5.60
  -6  -1 -46    0.00    3.80
  -6   0 -46   90.59    7.80
  -6   1 -46    0.00    6.60
  -6   2 -46   25.50    9.10
  -6   3 -46    3.90    8.20
  -6   4 -46   14.80   19.00
  -5  -5 -46    5.10    7.20
  -5  -4 -46    9.40    4.70
  -5  -3 -46    3.50    4.10
  -5  -2 -46    1.20    3.90
  -5  -1 -46    7.80    4.50
  -5   0 -46   44.70    6.10
  -5   1 -46   16.70    4.30
  -5   2 -46    6.70    5.90
  -5   3 -46    0.00    9.80
  -5   5 -46    5.10    9.30
  -4  -5 -46    0.60    4.50
  -4  -4 -46   19.20    4.50
  -4  -3 -46    3.20    3.40
  -4  -2 -46   26.50    4.30
  -4  -1 -46    4.40    3.10
  -4   0 -46   51.49    5.50
  -4   1 -46    4.40    5.30
  -4   2 -46   24.00    9.80
  -4   3 -46    2.30    7.30
  -4   4 -46   29.50    9.70
  -3  -6 -46    9.20    5.20
  -3  -5 -46    0.70    3.30
  -3  -4 -46    1.40    3.10
  -3  -3 -46   31.50    4.40
  -3  -2 -46   14.10   10.00
  -3  -1 -46   39.50    4.40
  -3   0 -46    9.00    2.80
  -3   1 -46   31.50    3.70
  -3   2 -46    2.40    2.60
  -3   3 -46   38.30   10.70
  -3   4 -46    2.80    5.80
  -3   5 -46    6.40   12.40
  -3   6 -46    5.70   10.20
  -2  -6 -46   46.80    7.40
  -2  -5 -46    7.40    3.10
  -2  -4 -46   49.70    4.50
  -2  -3 -46    3.00    4.10
  -2  -2 -46   33.80    4.20
  -2  -1 -46    4.20    2.80
  -2   0 -46  182.88    6.80
  -2   1 -46    4.10    2.60
  -2   2 -46   28.20    3.80
  -2   3 -46    4.10    6.30
  -2   5 -46    4.30   12.00
  -2   6 -46   33.20   16.20
  -1  -6 -46    9.40    5.20
  -1  -5 -46   21.50    3.80
  -1  -4 -46    9.00    3.30
  -1  -3 -46   26.00    3.70
  -1  -2 -46    2.80    2.30
  -1  -1 -46    0.60    2.20
  -1   0 -46   43.60    3.70
  -1   1 -46    2.10    2.50
  -1   2 -46    3.30    2.20
  -1   3 -46   24.80    3.50
  -1   4 -46    0.00   12.90
  -1   6 -46   30.30   15.40
   0  -6 -46   46.40    7.40
   0  -5 -46    0.30    2.60
   0  -4 -46   45.80    5.10
   0  -3 -46    1.00    2.60
   0  -2 -46   21.00    3.20
   0  -1 -46    0.00    2.00
   0   0 -46  339.47    7.90
   0   1 -46    0.50    1.80
   0   2 -46   23.20    2.70
   0   3 -46    0.60    2.20
   0   6 -46   50.19   10.10
   1  -6 -46    4.70    5.40
   1  -5 -46   17.00    3.70
   1  -4 -46    2.50    2.80
   1  -3 -46   29.50    5.10
   1  -2 -46    5.30    2.40
   1  -1 -46    0.40    2.00
   1   0 -46   44.30    3.40
   1   1 -46    2.50    2.00
   1   2 -46    6.50    2.10
   1   3 -46   30.30    3.10
   1   4 -46    8.20    4.20
   1   5 -46   19.70    7.20
   2  -6 -46   43.10    7.30
   2  -5 -46    1.70    3.80
   2  -4 -46   42.50    5.30
   2  -3 -46    2.80    3.80
   2  -2 -46   31.50    4.40
   2  -1 -46    1.80    2.20
   2   0 -46  180.98    6.60
   2   1 -46    4.60    2.60
   2   2 -46   24.80    3.00
   2   3 -46    2.00    2.10
   2   4 -46   42.40    4.20
   2   5 -46    3.40    3.60
   2   6 -46   44.30   11.60
   3  -6 -46    0.00    6.90
   3  -5 -46    0.20    3.40
   3  -4 -46    0.00    3.00
   3  -3 -46   25.00    3.70
   3  -2 -46    3.00    3.90
   3  -1 -46   33.30    3.60
   3   0 -46    7.90    2.70
   3   1 -46   33.20    3.70
   3   2 -46    2.20    2.40
   3   3 -46   32.80    3.50
   3   4 -46    3.10    2.70
   3   5 -46    1.60    3.30
   3   6 -46    0.00    3.60
   4  -5 -46    3.10    4.10
   4  -4 -46   30.50    4.80
   4  -3 -46    1.80    2.60
   4  -2 -46   33.60    4.10
   4  -1 -46    4.00    2.90
   4   0 -46   42.60    4.60
   4   1 -46    3.00    2.30
   4   2 -46   34.90    3.50
   4   3 -46    1.30    2.50
   4   4 -46   25.60    3.80
   4   5 -46    0.90    3.30
   5  -5 -46    6.20    5.20
   5  -4 -46    6.50    3.20
   5  -3 -46    5.50    4.30
   5  -2 -46    3.70    2.80
   5  -1 -46   11.20    3.00
   5   0 -46   43.20    5.20
   5   1 -46    6.60    2.90
   5   2 -46    9.00    3.00
   5   3 -46    0.20    2.70
   5   4 -46    8.40    3.20
   5   5 -46    8.10    3.90
   6  -4 -46   19.60    4.70
   6  -3 -46    0.20    4.20
   6  -2 -46   18.50    4.40
   6  -1 -46    1.50    2.70
   6   0 -46  104.79    6.50
   6   1 -46    1.30    3.30
   6   2 -46   14.70    3.10
   6   3 -46    2.00    3.40
   6   4 -46   19.50    4.60
   7  -3 -46   24.30    6.50
   7  -2 -46    0.60    2.90
   7  -1 -46    3.50    3.00
   7   0 -46    0.60    3.20
   7   1 -46    1.10    3.30
   7   2 -46    5.10    4.40
   7   3 -46   21.90    5.50
   8  -2 -46   14.10    5.50
   8  -1 -46    1.40    3.70
   8   0 -46   45.80    7.10
   8   1 -46    3.20    3.70
   8   2 -46   15.80    7.60
  -8  -1 -47    0.00    4.30
  -8   0 -47    1.70    5.40
  -8   1 -47    1.80    5.20
  -7  -3 -47   69.09    6.50
  -7  -2 -47    4.20    5.20
  -7  -1 -47   71.49    8.20
  -7   0 -47    0.90    5.60
  -7   1 -47   71.29    9.50
  -7   2 -47    0.00    6.60
  -7   3 -47   50.19    7.90
  -6  -4 -47    0.00    5.10
  -6  -3 -47    0.00    4.30
  -6  -2 -47   99.49    8.20
  -6  -1 -47    5.10    4.70
  -6   0 -47    0.70    3.10
  -6   1 -47    0.00    7.90
  -6   2 -47   53.09   10.30
  -6   3 -47   12.20   10.20
  -6   4 -47    6.30    6.20
  -5  -4 -47    7.80    4.90
  -5  -3 -47   57.89    7.60
  -5  -2 -47   41.10    6.90
  -5  -1 -47   19.30    4.90
  -5   0 -47   10.70    4.20
  -5   1 -47   15.80    4.80
  -5   2 -47   35.20    6.40
  -5   3 -47   45.70    9.60
  -5   4 -47    8.00   14.90
  -4  -5 -47    6.10    5.10
  -4  -4 -47   29.00    4.90
  -4  -3 -47    2.40    3.40
  -4  -2 -47   11.10    3.80
  -4  -1 -47    4.40    3.70
  -4   0 -47    1.90    2.70
  -4   1 -47    2.90    3.50
  -4   2 -47    3.30    9.50
  -4   3 -47   10.40   13.90
  -3  -5 -47   62.49    5.50
  -3  -4 -47    4.70    3.70
  -3  -3 -47   82.69    5.90
  -3  -2 -47    4.20    3.10
  -3  -1 -47    0.00    4.80
  -3   0 -47    1.80    3.20
  -3   1 -47    2.00    2.90
  -3   2 -47   11.70    3.40
  -3   3 -47   80.29   11.30
  -3   4 -47    8.00   11.30
  -3   5 -47   58.39   13.80
  -2  -6 -47    3.90    4.90
  -2  -5 -47    5.70    3.00
  -2  -4 -47   25.60    4.00
  -2  -3 -47    0.50    2.40
  -2  -2 -47    5.70   10.40
  -2  -1 -47   45.90    4.60
  -2   0 -47    4.20    2.60
  -2   1 -47   50.09    4.40
  -2   2 -47    8.60    3.10
  -2   3 -47    0.00    8.90
  -2   5 -47    0.00   12.30
  -1  -6 -47    2.30    5.00
  -1  -5 -47    3.90    3.10
  -1  -4 -47    8.20    3.60
  -1  -3 -47   53.19    4.30
  -1  -2 -47   21.90    3.40
  -1  -1 -47   58.99    4.10
  -1   0 -47    1.00    2.60
  -1   1 -47   67.29    5.00
  -1   2 -47   22.10    3.10
  -1   3 -47   56.69    4.00
  -1   4 -47   19.40   14.30
  -1   5 -47   16.10   14.10
  -1   6 -47    6.30   15.70
   0  -6 -47    3.80    5.30
   0  -5 -47    1.70    3.00
   0  -4 -47    1.20    2.70
   0  -3 -47    1.00    2.40
   0  -2 -47  144.29    6.00
   0  -1 -47    0.00    2.00
   0   0 -47    2.50    1.90
   0   1 -47    0.90    1.70
   0   2 -47  140.29    4.70
   0   3 -47    0.00    2.10
   1  -6 -47    2.50    5.30
   1  -5 -47    5.80    3.30
   1  -4 -47    6.10    3.20
   1  -3 -47   61.99    4.70
   1  -2 -47   22.40    3.60
   1  -1 -47   75.69    4.20
   1   0 -47    2.10    2.00
   1   1 -47   73.09    4.00
   1   2 -47   23.40    2.70
   1   3 -47   60.39    3.90
   1   4 -47   10.50    5.50
   1   5 -47    2.50    5.60
   2  -6 -47    2.30    5.50
   2  -5 -47    8.30    4.10
   2  -4 -47   30.40    4.80
   2  -3 -47    0.00    2.60
   2  -2 -47   10.00    6.10
   2  -1 -47   45.30    4.00
   2   0 -47    6.00    2.50
   2   1 -47   46.30    3.90
   2   2 -47   17.30    2.70
   2   3 -47    0.70    2.10
   2   4 -47   25.40    5.20
   2   5 -47    9.00    4.30
   3  -5 -47   52.69    6.10
   3  -4 -47    2.80    3.50
   3  -3 -47   83.89    5.50
   3  -2 -47    9.70    3.10
   3  -1 -47    1.30    4.50
   3   0 -47    1.20    2.60
   3   1 -47    0.90    2.40
   3   2 -47    4.80    3.20
   3   3 -47   84.79    4.70
   3   4 -47    0.20    2.40
   3   5 -47   36.80    5.10
   4  -5 -47    5.00    4.00
   4  -4 -47   29.00    4.80
   4  -3 -47    0.30    2.60
   4  -2 -47    7.30    2.90
   4  -1 -47    6.30    2.70
   4   0 -47    3.60    2.50
   4   1 -47    9.70    2.80
   4   2 -47   13.30    2.80
   4   3 -47    3.20    2.70
   4   4 -47   33.60    4.10
   4   5 -47    2.40    3.40
   5  -4 -47    5.40    3.30
   5  -3 -47   63.29    7.60
   5  -2 -47   35.90    4.30
   5  -1 -47   12.00    3.30
   5   0 -47    5.00    3.10
   5   1 -47   16.10    3.40
   5   2 -47   33.20    3.80
   5   3 -47   50.19    4.70
   5   4 -47    8.50    3.20
   6  -4 -47    0.00    3.60
   6  -3 -47    1.70    4.60
   6  -2 -47   83.39    6.20
   6  -1 -47    3.00    2.60
   6   0 -47    0.50    2.90
   6   1 -47    2.70    3.50
   6   2 -47   80.89    4.90
   6   3 -47    1.10    2.90
   6   4 -47    2.00    3.60
   7  -3 -47   71.09    8.40
   7  -2 -47    0.60    3.30
   7  -1 -47   69.09    5.40
   7   0 -47    0.50    3.10
   7   1 -47   81.49    6.50
   7   2 -47    3.70    3.50
   7   3 -47   51.49    7.30
   8  -1 -47    2.20    3.90
   8   0 -47    0.00    4.30
   8   1 -47    3.00    4.00
  -7  -2 -48    7.30    5.40
  -7  -1 -48   70.39    8.20
  -7   0 -48    9.30    8.10
  -7   1 -48   65.29   13.10
  -7   2 -48    3.80    7.50
  -6  -3 -48    0.80    4.20
  -6  -2 -48    6.50    4.10
  -6  -1 -48    1.40    4.20
  -6   0 -48    1.60    3.70
  -6   1 -48    1.30    4.50
  -6   2 -48    8.60    9.10
  -6   3 -48    0.00    8.60
  -5  -4 -48   19.70    5.70
  -5  -3 -48   15.40    5.60
  -5  -2 -48    3.10    4.60
  -5  -1 -48   80.19    6.20
  -5   0 -48    6.70    4.30
  -5   1 -48   62.29    9.10
  -5   2 -48    5.30    6.70
  -5   3 -48   14.70    8.00
  -5   4 -48   29.40   14.50
  -4  -5 -48    2.40    4.90
  -4  -4 -48   19.40    4.50
  -4  -3 -48    7.50    3.80
  -4  -2 -48    3.00    3.30
  -4  -1 -48    5.00    3.30
  -4   0 -48  132.39    6.40
  -4   1 -48    1.00    3.40
  -4   2 -48    2.80    4.30
  -4   3 -48   21.80   14.50
  -4   4 -48   24.20   13.40
  -4   5 -48    0.00   13.10
  -3  -5 -48   36.20    5.10
  -3  -4 -48    2.30    3.50
  -3  -3 -48    1.10    3.20
  -3  -2 -48    0.90    2.90
  -3  -1 -48   47.70    5.10
  -3   0 -48    0.00    2.60
  -3   1 -48   36.00    5.80
  -3   2 -48    2.80    3.50
  -3   3 -48    2.40    9.60
  -2  -5 -48    3.50    3.20
  -2  -4 -48   25.90    4.50
  -2  -3 -48   38.30    5.00
  -2  -2 -48    3.70    3.20
  -2  -1 -48   20.40    6.60
  -2   0 -48  135.59    6.20
  -2   1 -48   24.10    3.70
  -2   2 -48    2.60    2.70
  -2   4 -48   38.10    7.90
  -1  -5 -48   38.60    4.60
  -1  -4 -48    0.60    2.80
  -1  -3 -48    6.70    3.00
  -1  -2 -48    5.90    3.00
  -1  -1 -48  116.89    5.30
  -1   0 -48    7.40    3.30
  -1   1 -48  113.79    6.00
  -1   2 -48    4.90    2.80
  -1   3 -48    9.50    3.90
  -1   5 -48   35.50   15.00
   0  -6 -48   74.49    8.80
   0  -5 -48    1.00    3.00
   0  -4 -48    1.70    2.90
   0  -3 -48    3.40    2.50
   0  -2 -48   32.70    5.90
   0  -1 -48    2.90    2.40
   0   0 -48    8.30    2.30
   0   1 -48    0.40    2.00
   0   2 -48   28.30    3.20
   0   3 -48    0.70    2.70
   1  -5 -48   37.30    4.70
   1  -4 -48    0.40    2.90
   1  -3 -48    3.00    3.20
   1  -2 -48    2.10    2.50
   1  -1 -48  106.99    4.70
   1   0 -48    8.60    2.30
   1   1 -48  129.19    5.00
   1   2 -48    6.20    2.30
   1   3 -48    4.90    2.50
   2  -5 -48    0.00    3.40
   2  -4 -48   29.20    4.90
   2  -3 -48   26.80    4.60
   2  -2 -48    0.20    2.90
   2  -1 -48   20.20    6.60
   2   0 -48  140.19    6.10
   2   1 -48   27.10    3.50
   2   2 -48    3.50    2.10
   2   3 -48   36.20    3.60
   2   4 -48   34.70    5.80
   2   5 -48    4.70    6.00
   3  -5 -48   25.80    5.20
   3  -4 -48    2.50    3.30
   3  -3 -48    6.80    3.20
   3  -2 -48    3.40    2.70
   3  -1 -48   35.50    4.50
   3   0 -48    2.30    3.00
   3   1 -48   34.30    3.90
   3   2 -48    2.40    3.50
   3   3 -48    1.40    2.20
   3   4 -48    2.60    2.60
   3   5 -48   31.00    5.00
   4  -5 -48    0.00    3.60
   4  -4 -48   18.50    4.80
   4  -3 -48   14.30    3.60
   4  -2 -48    2.30    2.70
   4  -1 -48    8.10    3.10
   4   0 -48  116.79    5.60
   4   1 -48    2.40    2.60
   4   2 -48    3.10    2.80
   4   3 -48   14.30    3.30
   4   4 -48   16.50    3.50
   4   5 -48    0.20    4.10
   5  -4 -48   12.50    3.90
   5  -3 -48   23.10    6.00
   5  -2 -48    3.30    2.90
   5  -1 -48   68.59    5.30
   5   0 -48    7.90    3.40
   5   1 -48   75.69    5.00
   5   2 -48    3.20    2.60
   5   3 -48   16.30    3.50
   5   4 -48   14.70    3.70
   6  -3 -48    2.60    5.00
   6  -2 -48   10.70    4.00
   6  -1 -48    0.30    2.60
   6   0 -48    6.20    3.50
   6   1 -48    0.00    3.00
   6   2 -48    5.60    2.90
   6   3 -48    0.90    3.00
   7  -2 -48    9.10    4.30
   7  -1 -48   61.39    5.50
   7   0 -48    7.40    3.70
   7   1 -48   79.19    6.20
   7   2 -48    9.70    4.40
  -7  -2 -49   16.60    5.10
  -7  -1 -49   33.90    5.90
  -7   0 -49    0.00    6.30
  -7   1 -49   24.60   12.60
  -7   2 -49   19.10    6.10
  -6  -3 -49    2.40    4.40
  -6  -2 -49   18.20    5.00
  -6  -1 -49    0.00    3.60
  -6   0 -49    3.10    4.60
  -6   1 -49    3.90    5.20
  -6   2 -49   27.40    8.80
  -6   3 -49    1.80    8.90
  -5  -4 -49    3.40    4.60
  -5  -3 -49    1.60    4.80
  -5  -2 -49    3.30    4.40
  -5  -1 -49    1.40    3.60
  -5   0 -49    2.20    3.30
  -5   1 -49    0.80    4.20
  -5   2 -49    6.40    8.50
  -5   3 -49    2.80    5.90
  -5   4 -49    0.00   12.40
  -4  -4 -49   16.50    4.40
  -4  -3 -49    2.40    3.30
  -4  -2 -49  169.68    8.00
  -4  -1 -49   13.60    3.70
  -4   0 -49    0.00    2.90
  -4   1 -49   15.80    4.20
  -4   2 -49  178.08    9.90
  -4   3 -49    2.40    6.90
  -4   4 -49   10.30   10.00
  -3  -5 -49    1.00    3.90
  -3  -4 -49   14.00    4.40
  -3  -3 -49   18.60    4.30
  -3  -2 -49    4.50    3.30
  -3  -1 -49    1.50    2.90
  -3   0 -49    2.60    2.70
  -3   1 -49    1.30    3.30
  -3   2 -49   11.40    4.20
  -3   3 -49   27.30    7.60
  -3   4 -49   11.40    9.40
  -3   5 -49    7.80   14.80
  -2  -5 -49   12.20    3.70
  -2  -4 -49   32.40    4.40
  -2  -3 -49    1.50    3.00
  -2  -2 -49  140.09    7.10
  -2  -1 -49   20.60    4.90
  -2   0 -49    0.90    2.60
  -2   1 -49    8.20    4.70
  -2   2 -49  168.08   13.00
  -2   3 -49    5.60   14.40
  -2   4 -49   57.69   15.90
  -2   5 -49   10.70   12.60
  -1  -5 -49    1.70    3.20
  -1  -4 -49    7.90    3.40
  -1  -3 -49    7.50    3.20
  -1  -2 -49    1.60    2.70
  -1  -1 -49   15.20    3.90
  -1   0 -49    1.20    3.40
  -1   1 -49   21.10    3.90
  -1   2 -49    1.90    2.80
  -1   3 -49   11.60    4.30
   0  -5 -49    1.20    3.10
   0  -4 -49  111.09    6.00
   0  -3 -49    0.10    2.50
   0  -2 -49   11.00    3.00
   0  -1 -49    0.00    3.80
   0   0 -49    2.80    2.40
   0   1 -49    0.70    2.00
   0   2 -49   14.80    2.90
   0   3 -49    0.20    2.60
   1  -5 -49    4.90    3.50
   1  -4 -49    8.00    3.20
   1  -3 -49    7.90    2.90
   1  -2 -49    0.80    2.40
   1  -1 -49   11.10    2.80
   1   0 -49    1.70    2.20
   1   1 -49   13.20    2.70
   1   2 -49    4.90    2.40
   1   3 -49    7.70    3.20
   2  -5 -49    8.10    3.60
   2  -4 -49   30.60    5.10
   2  -3 -49    3.60    3.50
   2  -2 -49  123.39    7.50
   2  -1 -49    6.40    2.80
   2   0 -49    1.20    2.90
   2   1 -49   18.50    4.50
   2   2 -49  137.29    6.60
   2   3 -49    6.40    2.80
   2   4 -49   27.00    4.50
   2   5 -49    7.20    7.30
   3  -5 -49    3.50    4.00
   3  -4 -49   11.40    4.10
   3  -3 -49   26.40    4.00
   3  -2 -49    1.60    2.80
   3  -1 -49    4.40    2.80
   3   0 -49    1.80    2.80
   3   1 -49    1.90    3.20
   3   2 -49    4.70    2.70
   3   3 -49   24.60    3.30
   3   4 -49   12.80    3.20
   3   5 -49    2.70    3.90
   4  -4 -49   23.70    4.80
   4  -3 -49    1.00    2.80
   4  -2 -49  160.98    7.00
   4  -1 -49   11.60    3.20
   4   0 -49    0.90    2.60
   4   1 -49   12.00    3.20
   4   2 -49  157.48    5.90
   4   3 -49    4.20    2.80
   4   4 -49   19.40    3.70
   5  -4 -49    6.80    3.60
   5  -3 -49    2.40    4.40
   5  -2 -49    3.50    3.10
   5  -1 -49    1.50    2.70
   5   0 -49    3.50    3.50
   5   1 -49    3.00    2.60
   5   2 -49    0.90    2.70
   5   3 -49    3.10    3.10
   5   4 -49   11.00    3.50
   6  -3 -49    3.80    5.20
   6  -2 -49   22.00    4.70
   6  -1 -49    0.20    2.70
   6   0 -49    0.00    3.40
   6   1 -49    3.00    3.50
   6   2 -49   26.50    3.80
   6   3 -49    2.30    3.30
   7  -2 -49   17.60    4.60
   7  -1 -49   34.50    4.70
   7   0 -49    1.50    3.60
   7   1 -49   34.00    5.10
   7   2 -49   12.90    5.10
  -7  -1 -50   94.49    7.00
  -7   0 -50   31.50    6.40
  -7   1 -50   89.59    9.00
  -6  -3 -50    2.90    4.90
  -6  -2 -50    2.40    4.20
  -6  -1 -50    0.00    3.80
  -6   0 -50   18.80    5.70
  -6   1 -50    0.50    6.20
  -6   2 -50    6.80    6.70
  -5  -4 -50    0.00    6.90
  -5  -3 -50    5.50    5.00
  -5  -2 -50   18.70    5.60
  -5  -1 -50   40.50    5.60
  -5   0 -50   52.29    5.40
  -5   1 -50   22.40    5.60
  -5   2 -50   20.40    5.90
  -5   3 -50    6.10    8.00
  -5   4 -50    0.00   13.30
  -4  -4 -50    6.20    4.00
  -4  -3 -50    1.10    3.30
  -4  -2 -50    4.50    3.40
  -4  -1 -50    1.80    3.10
  -4   0 -50    6.70    3.00
  -4   1 -50    2.70    3.50
  -4   2 -50    1.70    5.00
  -4   3 -50   21.00    8.00
  -4   4 -50    5.50   16.00
  -3  -5 -50  175.08    8.70
  -3  -4 -50    0.90    3.60
  -3  -3 -50    9.10    4.10
  -3  -2 -50    2.50    3.40
  -3  -1 -50   35.40    4.90
  -3   0 -50    4.90    3.60
  -3   1 -50   32.50    4.60
  -3   2 -50    0.00    4.80
  -3   3 -50   14.40    7.70
  -3   4 -50    7.60    9.50
  -3   5 -50  122.79   25.50
  -2  -5 -50    1.40    3.20
  -2  -4 -50    4.70    3.70
  -2  -3 -50    5.30    3.70
  -2  -2 -50    2.70    3.20
  -2  -1 -50    3.10    3.10
  -2   0 -50    4.00    3.20
  -2   1 -50    1.90    2.60
  -2   2 -50    4.20    3.30
  -2   3 -50   15.00    5.60
  -2   4 -50    9.70   14.90
  -1  -5 -50   24.00    4.50
  -1  -4 -50    1.00    2.90
  -1  -3 -50   28.60    4.10
  -1  -2 -50   13.50    3.20
  -1  -1 -50  171.38    7.90
  -1   0 -50   24.60    4.10
  -1   1 -50  147.19    7.70
  -1   2 -50   20.00    6.80
   0  -5 -50    0.80    3.00
   0  -4 -50    8.80    3.40
   0  -3 -50    0.80    2.60
   0  -2 -50    5.60    2.80
   0  -1 -50    1.60    2.40
   0   0 -50    5.30    2.90
   0   1 -50    3.50    3.70
   0   2 -50    8.60    2.80
   0   3 -50    1.20    2.50
   1  -5 -50   15.80    3.90
   1  -4 -50    1.40    2.80
   1  -3 -50   25.70    4.00
   1  -2 -50   11.90    3.20
   1  -1 -50  148.09    5.60
   1   0 -50   28.40    3.40
   1   1 -50  167.38   12.30
   1   2 -50   15.80    3.20
   1   3 -50   21.30    7.10
   2  -5 -50    1.70    3.20
   2  -4 -50    0.00    3.30
   2  -3 -50    5.00    3.40
   2  -2 -50    3.10    3.20
   2  -1 -50    1.80    2.60
   2   0 -50    2.40    2.20
   2   1 -50    4.50    2.60
   2   2 -50    5.30    3.10
   2   3 -50    6.70    2.60
   2   4 -50    3.00    4.10
   3  -5 -50  161.38    8.90
   3  -4 -50    0.00    3.40
   3  -3 -50    3.80    3.60
   3  -2 -50    1.90    2.70
   3  -1 -50   40.40    4.30
   3   0 -50    4.20    2.80
   3   1 -50   32.00    3.80
   3   2 -50    5.80    2.40
   3   3 -50   10.90    2.90
   3   4 -50    0.70    2.80
   3   5 -50  183.28   10.90
   4  -4 -50    2.70    3.90
   4  -3 -50    1.40    2.80
   4  -2 -50    3.60    3.00
   4  -1 -50    2.90    2.60
   4   0 -50    2.10    2.60
   4   1 -50    2.10    2.70
   4   2 -50    4.70    2.60
   4   3 -50    2.80    2.80
   4   4 -50    3.80    3.20
   5  -4 -50    1.20    3.40
   5  -3 -50    4.50    4.60
   5  -2 -50   25.60    4.10
   5  -1 -50   37.90    4.50
   5   0 -50   68.69    5.70
   5   1 -50   38.70    4.50
   5   2 -50   20.30    3.30
   5   3 -50    6.40    3.30
   5   4 -50    3.20    3.70
   6  -3 -50    0.30    4.20
   6  -2 -50    3.80    3.90
   6  -1 -50    1.10    3.20
   6   0 -50   22.10    4.50
   6   1 -50    7.20    3.70
   6   2 -50   13.20    3.50
   6   3 -50    3.50    3.30
   7  -1 -50   91.09    7.60
   7   0 -50   20.20    4.60
   7   1 -50   86.09    6.70
  -6  -2 -51   61.59    6.70
  -6  -1 -51    0.80    3.80
  -6   0 -51    1.60    4.10
  -6   1 -51    0.00    5.70
  -6   2 -51   51.89    7.40
  -5  -3 -51   21.80    5.90
  -5  -2 -51   12.10    5.20
  -5  -1 -51    6.00    4.10
  -5   0 -51    1.50    3.40
  -5   1 -51    1.60    4.90
  -5   2 -51   21.60    6.10
  -5   3 -51   15.30    5.70
  -4  -4 -51   28.80    5.40
  -4  -3 -51    1.40    3.40
  -4  -2 -51   25.10    4.60
  -4  -1 -51    0.60    3.30
  -4   0 -51    1.90    2.80
  -4   1 -51    0.00    4.60
  -4   2 -51   34.00    8.30
  -4   3 -51    1.50    7.70
  -4   4 -51   35.70   10.90
  -3  -4 -51   10.60    4.30
  -3  -3 -51   18.70    4.60
  -3  -2 -51    2.60    3.40
  -3  -1 -51   22.30    3.90
  -3   0 -51    1.60    2.70
  -3   1 -51   29.20    6.70
  -3   2 -51    2.80    5.50
  -3   3 -51   30.60   11.60
  -3   4 -51    0.00   15.60
  -2  -5 -51    0.00    3.70
  -2  -4 -51   63.39    6.10
[truncated: 26,223 more chars]
