# Supplementary material for: Crystal structure and Hirshfeld surface analysis study of (E)-1-(4-chloro­phen­yl)-N-(4-ferrocenylphen­yl)methanimine
Source: Acta Crystallogr E Crystallogr Commun. 2021 Aug 10;77(Pt 9):875–9. doi: 10.1107/S2056989021008033 (PMC8423021; doi:10.1107/S2056989021008033)
Supplement: Supplementary file 2 [file e-77-00875-Isup2.hkl]

data_I                                                                          
_shelx_title ' jtm1428_0m_4_a.res in Pbca'                                      
_shelx_refln_list_code          4                                               
_shelx_F_calc_maximum      354.31                                               
_exptl_crystal_F_000      1648.00                                               
_reflns_d_resolution_high  0.7662                                               
                                                                                
loop_                                                                           
 _space_group_symop_operation_xyz                                               
 'x, y, z'                                                                      
 '-x+1/2, -y, z+1/2'                                                            
 '-x, y+1/2, -z+1/2'                                                            
 'x+1/2, -y+1/2, -z'                                                            
 '-x, -y, -z'                                                                   
 'x-1/2, y, -z-1/2'                                                             
 'x, -y-1/2, z-1/2'                                                             
 '-x-1/2, y-1/2, z'                                                             
                                                                                
_cell_length_a    10.0991                                                       
_cell_length_b     7.7277                                                       
_cell_length_c    45.9785                                                       
_cell_angle_alpha  90.000                                                       
_cell_angle_beta   90.000                                                       
_cell_angle_gamma  90.000                                                       
                                                                                
_shelx_F_squared_multiplier     1.000                                           
                                                                                
loop_                                                                           
 _refln_index_h                                                                 
 _refln_index_k                                                                 
 _refln_index_l                                                                 
 _refln_F_squared_calc                                                          
 _refln_F_squared_meas                                                          
 _refln_F_squared_sigma                                                         
 _refln_observed_status                                                         
   2   0   0      54441.13      56841.43       542.44 o                         
   4   0   0      16583.20      16331.42       172.84 o                         
   6   0   0      41610.18      42369.86       647.47 o                         
   8   0   0      21704.07      21865.64       412.15 o                         
  10   0   0       4341.91       4340.45       175.50 o                         
   2   1   0       2827.41       3117.56       164.19 o                         
   4   1   0      10096.20       9862.06        99.53 o                         
   6   1   0       2620.78       2629.94        66.48 o                         
   8   1   0        490.32        422.42        40.89 o                         
  10   1   0         36.08        144.10        54.54 o                         
   0   2   0      87163.47      86143.54       685.89 o                         
   2   2   0      27004.21      28742.29       209.73 o                         
   4   2   0       9431.38       9560.06        98.63 o                         
   6   2   0         12.97         40.51        21.96 o                         
   8   2   0       1167.53       1141.17        85.09 o                         
  10   2   0        866.42        806.88       114.34 o                         
   2   3   0      60234.08      62103.32       539.60 o                         
   4   3   0      32660.33      35691.98       320.43 o                         
   6   3   0       7123.84       7282.28       132.75 o                         
   8   3   0        170.55        164.89        45.20 o                         
  10   3   0         24.41          0.00        94.40 o                         
   0   4   0      18219.28      17307.15       215.38 o                         
   2   4   0       1479.81       1681.11        28.57 o                         
   4   4   0       7046.44       8366.39       286.44 o                         
   6   4   0       1686.58       1576.68       338.36 o                         
   8   4   0        858.08        910.58       113.01 o                         
  12   4   0        298.20        140.93       162.20 o                         
   2   5   0       5702.33       6087.41       155.49 o                         
   4   5   0       1407.09       1618.51        67.81 o                         
   6   5   0       9161.48       8742.68       163.86 o                         
  10   5   0         46.86        470.65       163.53 o                         
   2   6   0      10697.65      10972.75       238.87 o                         
   6   6   0         34.40         72.06        41.21 o                         
   8   6   0       2840.69       2423.43       231.33 o                         
  10   6   0       4989.28       5139.35       364.29 o                         
   2   7   0          6.67          0.00        71.79 o                         
   4   7   0        899.53        853.74        71.45 o                         
   6   7   0        342.97        180.49       105.03 o                         
   8   7   0        134.28         94.40       127.63 o                         
   2   8   0        935.51        870.70       155.55 o                         
   4   8   0        899.08        865.38       150.23 o                         
   8   8   0        648.87        565.04       168.85 o                         
   4   9   0        214.49        142.26       164.86 o                         
   1   1   1      32144.75      29992.93       620.35 o                         
   2   1   1     125538.90     130828.44       751.50 o                         
   3   1   1       4944.44       4311.19        28.06 o                         
   4   1   1        102.71        108.65         8.15 o                         
   5   1   1       8096.66       7989.76        64.70 o                         
   6   1   1        354.15        321.87        16.43 o                         
   7   1   1       2262.86       2205.17        38.37 o                         
   8   1   1        672.37        632.04        36.25 o                         
   9   1   1       2317.21       2095.94       102.84 o                         
  10   1   1       2538.50       2518.92        88.42 o                         
  11   1   1        369.98        594.37       147.51 o                         
   0   2   1     101625.37     101616.90       580.81 o                         
   1   2   1       5517.06       5557.84        43.75 o                         
   2   2   1      32072.89      32962.95       177.85 o                         
   3   2   1          0.37         32.70         9.59 o                         
   4   2   1       1086.94       1195.83        18.21 o                         
   5   2   1          0.93         14.04        10.93 o                         
   6   2   1       1898.54       1891.30        32.58 o                         
   7   2   1       1400.94       1433.26        34.89 o                         
   8   2   1       2210.25       2150.21        63.58 o                         
   9   2   1        517.41        536.52        43.10 o                         
  10   2   1          0.97         32.95        58.43 o                         
  11   2   1        133.47        211.63        78.37 o                         
   1   3   1       3819.02       3392.21        30.51 o                         
   2   3   1       2642.49       2750.54        31.26 o                         
   3   3   1      18733.88      17528.93       125.50 o                         
   4   3   1       6121.19       6608.71        80.02 o                         
   5   3   1      23784.83      23835.31       193.75 o                         
   6   3   1        246.82        269.97        23.39 o                         
   7   3   1       4035.87       3346.27       155.49 o                         
   8   3   1        746.08        763.11        53.36 o                         
   9   3   1       2493.59       2535.57        78.67 o                         
  10   3   1        242.78        259.52        99.05 o                         
  11   3   1       1978.97       2137.55       142.03 o                         
   0   4   1       1019.88       1116.84        23.93 o                         
   1   4   1        125.15        140.91        10.70 o                         
   2   4   1       4710.03       4957.75       104.36 o                         
   3   4   1        454.17        579.34        46.44 o                         
   4   4   1      26907.96      28661.32       294.33 o                         
   5   4   1          0.75         37.53        15.09 o                         
   6   4   1        339.42        262.19        34.93 o                         
   7   4   1        135.80         53.57        46.67 o                         
   8   4   1         33.59        312.75       242.90 o                         
  11   4   1        327.60        491.50       121.65 o                         
  12   4   1        222.32        279.45        92.94 o                         
   1   5   1       2709.72       2631.10        40.47 o                         
   2   5   1       2094.55       2015.43        38.36 o                         
   3   5   1        588.65        453.77        28.78 o                         
   4   5   1       5223.24       4912.92       161.96 o                         
   5   5   1        261.23        336.97        45.29 o                         
   6   5   1         36.21        485.26       112.62 o                         
   7   5   1       1075.78        981.21        58.80 o                         
   8   5   1        306.57        265.90       123.64 o                         
   9   5   1        343.27        198.10       143.59 o                         
  10   5   1          0.34        156.88       146.25 o                         
  11   5   1        212.75        230.01       166.19 o                         
   1   6   1         78.80         43.25        38.24 o                         
   2   6   1        262.63        518.24        38.84 o                         
   3   6   1        813.48        699.76        64.10 o                         
   4   6   1       4517.38       3354.96       172.77 o                         
   5   6   1        475.53        406.05        30.80 o                         
   6   6   1        565.82        580.02        31.75 o                         
   7   6   1         22.93         16.05        50.93 o                         
   8   6   1          9.07        497.56       102.94 o                         
   9   6   1        681.10        636.83       158.21 o                         
  10   6   1          9.30        424.66       151.56 o                         
   1   7   1       2211.45       2302.26       113.03 o                         
   2   7   1        296.99        349.86        67.13 o                         
   3   7   1       1841.10       1930.29       129.56 o                         
   4   7   1         48.66         87.49        33.43 o                         
   5   7   1       1187.93       1206.02        49.60 o                         
   6   7   1       1718.22       1447.70       148.91 o                         
   7   7   1       2285.27       1732.22       220.70 o                         
   8   7   1       1203.20        855.28       238.58 o                         
   2   8   1        290.26        357.14        94.39 o                         
   3   8   1        250.06        214.53        81.72 o                         
   4   8   1        368.07        170.18        98.38 o                         
   8   8   1         74.30         53.36        85.41 o                         
   2   0   2      30328.85      31801.73       229.18 o                         
   3   0   2       1087.17       1021.96        15.95 o                         
   4   0   2      13999.41      13469.98       109.23 o                         
   5   0   2       3271.16       2821.63        44.86 o                         
   6   0   2       9061.50       9199.85       139.60 o                         
   7   0   2       1133.21       1048.11        35.24 o                         
   8   0   2        476.38        453.99        43.87 o                         
   9   0   2        119.25         84.38        30.04 o                         
  10   0   2       1701.80       1843.76        72.42 o                         
   1   1   2      20584.07      22221.72       288.60 o                         
   2   1   2      26858.47      25958.17       130.67 o                         
   3   1   2       2822.96       2568.98        24.00 o                         
   4   1   2        106.44         99.82         9.21 o                         
   5   1   2       6314.44       6510.52       128.96 o                         
   6   1   2        965.40       1046.80        33.18 o                         
   7   1   2       1020.87       1070.12        36.46 o                         
   8   1   2         70.77         80.76        24.87 o                         
   9   1   2       2417.60       2398.75       159.28 o                         
  10   1   2        355.83        384.47        73.90 o                         
  11   1   2       1165.76       1145.68       140.26 o                         
   0   2   2      46174.61      46405.32       268.79 o                         
   1   2   2       6216.97       6064.71        29.01 o                         
   2   2   2       9203.35       9485.87       128.00 o                         
   3   2   2       2307.42       2360.04        20.86 o                         
   4   2   2        534.42        629.07        37.77 o                         
   5   2   2        132.04         94.51        12.55 o                         
   6   2   2       2340.07       2331.58        39.68 o                         
   7   2   2         32.49         43.64        19.95 o                         
   8   2   2       1321.19       1383.28        53.35 o                         
   9   2   2          5.94         47.64        37.99 o                         
  10   2   2       1846.61       1589.47       104.98 o                         
  11   2   2        724.27        860.85       108.34 o                         
  12   2   2        794.04       1409.15       191.45 o                         
   1   3   2         16.73         65.60         7.33 o                         
   2   3   2       5752.37       6104.81        85.76 o                         
   3   3   2       1876.36       1894.12        94.76 o                         
   4   3   2       2502.98       2723.81        32.27 o                         
   5   3   2          2.13        374.91        25.52 o                         
   6   3   2          5.91         57.31        19.34 o                         
   7   3   2        206.04        205.26        39.88 o                         
   8   3   2        232.57        264.93        38.98 o                         
   9   3   2        650.74        700.18        56.90 o                         
  10   3   2        635.55        684.13       170.11 o                         
  11   3   2          4.45        261.01        94.60 o                         
  12   3   2        119.31        180.81       179.48 o                         
   0   4   2       4577.81       4386.01       152.23 o                         
   1   4   2         61.44         53.28         8.05 o                         
   2   4   2      30406.31      31309.21       387.98 o                         
   3   4   2       6162.69       6278.12        61.02 o                         
   4   4   2       6422.42       7138.07       180.15 o                         
   5   4   2         94.14        194.43        42.79 o                         
   6   4   2        559.57        550.64        37.97 o                         
   7   4   2          0.38         28.77        57.32 o                         
   8   4   2       1059.93        640.32        88.94 o                         
   9   4   2        256.90        202.09       124.97 o                         
  10   4   2       1560.14       1577.99       203.41 o                         
  11   4   2        365.13        479.06       232.60 o                         
  12   4   2        720.70        655.96       165.86 o                         
   1   5   2       3098.00       3031.11        44.32 o                         
   2   5   2        123.36        189.92        16.56 o                         
   3   5   2       3597.22       3653.62        57.06 o                         
   4   5   2         24.11        256.29        34.84 o                         
   5   5   2       1488.09       1349.50       149.75 o                         
   6   5   2        337.71        415.82        51.62 o                         
   7   5   2        785.10        946.06        54.53 o                         
   8   5   2         16.14          1.92        76.93 o                         
   9   5   2        517.92        732.43       159.54 o                         
   1   6   2        506.37        407.67        54.85 o                         
   2   6   2       1431.34       1489.64        59.30 o                         
   3   6   2        109.92        111.70        28.33 o                         
   4   6   2         11.00        174.88        45.32 o                         
   5   6   2        544.50        440.00        30.13 o                         
   6   6   2       1580.11       1683.07        51.74 o                         
   7   6   2          1.10         20.18        41.10 o                         
   8   6   2       3158.51       2707.67       222.69 o                         
   9   6   2         48.72         53.18       147.58 o                         
  10   6   2        257.56        333.71       175.50 o                         
   1   7   2       2564.77       2455.65       504.48 o                         
   2   7   2        147.81        151.42        62.90 o                         
   3   7   2        823.69        839.42        69.80 o                         
   4   7   2        307.45        266.45        41.35 o                         
   5   7   2         17.74         86.66        36.15 o                         
   6   7   2         65.60         47.86        82.43 o                         
   9   7   2        728.36        681.91       180.81 o                         
   2   8   2        185.04        345.29        86.83 o                         
   3   8   2         10.69        196.27        93.66 o                         
   4   8   2        660.67        529.14       114.34 o                         
   5   8   2         58.60         77.11       109.02 o                         
   8   8   2         10.54         27.76        76.58 o                         
   1   1   3       4318.56       3872.70        71.58 o                         
   2   1   3       4281.78       4626.00        26.75 o                         
   3   1   3       1681.48       1557.29        19.98 o                         
   4   1   3         48.72         79.51        13.62 o                         
   5   1   3       2971.92       3093.34        31.72 o                         
   6   1   3        102.88        102.84        17.98 o                         
   7   1   3       2617.64       2684.00        46.05 o                         
   8   1   3        649.71        630.56        32.36 o                         
   9   1   3          1.69        150.15        24.33 o                         
  10   1   3        260.07        290.41        64.48 o                         
  11   1   3         91.32        361.97        98.66 o                         
   0   2   3       3528.47       3270.35        41.21 o                         
   1   2   3       1266.40       1312.60        60.06 o                         
   2   2   3       1272.33       1207.53        11.63 o                         
   3   2   3       1733.68       1691.80        34.35 o                         
   4   2   3       9004.82       8419.36        81.83 o                         
   5   2   3       4352.69       4284.91        41.17 o                         
   6   2   3       9535.98       9623.07       106.17 o                         
   7   2   3         31.66         55.60        20.78 o                         
   8   2   3       4785.54       4691.95        99.16 o                         
   9   2   3        331.45        316.50        37.82 o                         
  10   2   3       1940.22       1602.22       215.38 o                         
  11   2   3          8.29        137.52       143.59 o                         
  12   2   3       1397.47       1659.09       151.56 o                         
   1   3   3       7881.44       7483.15        47.75 o                         
   2   3   3         25.26         59.61        13.56 o                         
   3   3   3       6617.49       6247.44        64.29 o                         
   4   3   3       1746.19       1840.19        61.02 o                         
   5   3   3       6290.94       6156.40        99.38 o                         
   6   3   3        253.12        271.02        23.41 o                         
   7   3   3       1315.60       1016.78        59.14 o                         
   8   3   3        487.30        546.72        44.14 o                         
   9   3   3       1162.63       1135.17        83.65 o                         
  10   3   3        725.20        906.91       127.63 o                         
  11   3   3        842.81        974.76       152.89 o                         
   0   4   3       5121.75       3999.91       842.78 o                         
   1   4   3       1135.91       1062.59        25.71 o                         
   2   4   3      11560.49      11338.74       162.36 o                         
   3   4   3         58.19        160.85        16.89 o                         
   4   4   3      10654.96      10680.76       114.56 o                         
   5   4   3       1386.81       1444.86        33.34 o                         
   6   4   3       2443.64       2369.14       103.62 o                         
   7   4   3        145.92         47.17        51.34 o                         
   8   4   3        586.91        370.93       115.67 o                         
   9   4   3         77.07        378.91       127.63 o                         
  10   4   3        883.38        862.72       170.18 o                         
  11   4   3         17.22         85.04        98.50 o                         
  12   4   3        450.51        550.42       179.48 o                         
   1   5   3        423.16        640.03        31.66 o                         
   2   5   3        381.15        397.97        18.42 o                         
   3   5   3        602.21        838.37        30.32 o                         
   4   5   3        240.96        273.61        24.87 o                         
   5   5   3        280.16        453.81        87.53 o                         
   6   5   3       1815.75       1656.44        64.67 o                         
   7   5   3         14.98        221.01        46.63 o                         
   8   5   3         32.71          0.00       115.67 o                         
   9   5   3        162.90        571.33       110.82 o                         
  10   5   3         16.22         31.14       101.48 o                         
  11   5   3         29.81        179.46       139.60 o                         
   0   6   3        170.97        132.95        59.83 o                         
   1   6   3         31.91          8.17        42.58 o                         
   2   6   3        118.15        234.00        35.69 o                         
   3   6   3        171.87        192.62        40.11 o                         
   4   6   3         71.11        195.02        40.95 o                         
   5   6   3         11.73         37.27        25.07 o                         
   6   6   3        131.41        201.10        33.98 o                         
   7   6   3        171.21         69.84        50.07 o                         
   8   6   3          4.33        335.34       101.52 o                         
   9   6   3        415.66        559.72       158.21 o                         
   1   7   3         60.03        186.33        81.10 o                         
   2   7   3        214.04        134.56        73.12 o                         
   3   7   3        980.09       1016.94       124.97 o                         
   4   7   3        127.42        124.48        44.00 o                         
   5   7   3        358.27        340.60        40.49 o                         
   6   7   3        372.60        240.84        67.20 o                         
   7   7   3        162.63       1768.11       190.12 o                         
   9   7   3        288.85        267.23       164.86 o                         
   1   8   3          9.23          0.00        91.74 o                         
   2   8   3       5038.66       5293.07       917.89 o                         
   3   8   3         59.89        243.47       162.86 o                         
   4   8   3       2360.68       1883.78       175.50 o                         
   7   8   3         17.97          0.00       140.93 o                         
   8   8   3       2489.55       2458.00       281.86 o                         
   1  10   3        183.94        133.46        73.26 o                         
   0   0   4         86.78          3.99         1.33 o                         
   1   0   4        589.26        454.03        26.59 o                         
   2   0   4       7673.65       7419.69        57.67 o                         
   3   0   4        286.63        269.95         9.40 o                         
   4   0   4       2725.14       2530.55        31.24 o                         
   5   0   4       1825.32       1729.72        30.46 o                         
   6   0   4          1.92         11.09        20.62 o                         
   7   0   4        185.82        153.67        25.33 o                         
   8   0   4       1459.52       1471.55        57.83 o                         
   9   0   4          1.01         60.78        53.18 o                         
  10   0   4       1882.96       2055.66       108.35 o                         
   1   1   4      52987.82      55322.86       551.21 o                         
   2   1   4       2281.91       2033.35        13.07 o                         
   3   1   4        332.18        229.48         8.44 o                         
   4   1   4         44.72         34.96         7.54 o                         
   5   1   4      15849.65      16153.53       119.70 o                         
   6   1   4         70.50         62.94        13.10 o                         
   7   1   4       3992.63       3872.70        57.95 o                         
   8   1   4        198.29        197.96        37.38 o                         
   9   1   4       3935.24       3865.98        67.36 o                         
  10   1   4        119.92         54.07        40.39 o                         
  11   1   4       2923.18       2739.37       444.06 o                         
  12   1   4         24.94        106.36       148.91 o                         
   0   2   4       2466.40       2384.89       125.64 o                         
   1   2   4      13037.30      13075.96        76.57 o                         
   2   2   4         85.93         87.45         5.50 o                         
   3   2   4       1723.59       1592.58        18.02 o                         
   4   2   4          0.20         91.22        13.43 o                         
   5   2   4       1308.56       1305.90        21.73 o                         
   6   2   4       1366.28       1593.91        39.54 o                         
   7   2   4        181.37        232.62        24.73 o                         
   8   2   4        647.05        617.20        43.93 o                         
   9   2   4         53.28         85.97        45.10 o                         
  10   2   4          2.29        443.34        72.85 o                         
  11   2   4        270.95        491.99       104.15 o                         
  12   2   4        141.39        354.98       105.03 o                         
   1   3   4        118.13        118.82        12.67 o                         
   2   3   4       2780.12       2751.97        30.90 o                         
   3   3   4        737.18        733.21        28.78 o                         
   4   3   4         33.02         44.05        11.96 o                         
   5   3   4        190.39        278.31        21.68 o                         
   6   3   4        377.54        408.84        25.82 o                         
   7   3   4         58.41         53.42        31.23 o                         
   8   3   4        564.93        524.49        40.73 o                         
   9   3   4        222.67        291.44        50.03 o                         
  10   3   4        469.32        462.85        77.30 o                         
  11   3   4          0.12        130.99        99.53 o                         
   0   4   4         70.16        351.23        17.79 o                         
   1   4   4        455.07        432.57        12.77 o                         
   2   4   4       2196.64       2425.42        49.89 o                         
   3   4   4       1850.01       2022.55        31.11 o                         
   4   4   4        845.84       1068.67        57.95 o                         
   5   4   4        351.33        418.13        58.91 o                         
   6   4   4        683.12        973.47       114.54 o                         
   7   4   4        658.10        519.16        59.69 o                         
   8   4   4          0.99        170.30        89.96 o                         
   9   4   4       1144.76       1215.04       154.22 o                         
  10   4   4        316.02        186.13       138.27 o                         
  11   4   4          7.34         87.83        85.86 o                         
  12   4   4        175.88         93.07       175.50 o                         
   1   5   4      10161.83      10160.38       181.90 o                         
   2   5   4        567.51        556.85        20.40 o                         
   3   5   4      16910.16      16927.09       163.19 o                         
   4   5   4        240.37        305.14        24.81 o                         
   5   5   4       6704.07       6562.20       202.51 o                         
   6   5   4          6.61        427.92        96.09 o                         
   7   5   4       1380.87       1680.76        74.21 o                         
   8   5   4        191.22         52.14        78.16 o                         
   9   5   4       2729.65       2739.85       236.65 o                         
  10   5   4         71.14          6.65       134.28 o                         
  11   5   4       1227.52       1231.48       180.81 o                         
   0   6   4       1223.08       1266.89       106.36 o                         
   1   6   4         52.11         48.48        42.27 o                         
   2   6   4         26.33         55.07        25.47 o                         
   3   6   4        590.15        596.78        48.30 o                         
   4   6   4        543.52        477.12        42.54 o                         
   5   6   4        178.67        165.37        28.72 o                         
   6   6   4         18.27        180.49        32.27 o                         
   7   6   4         14.68         76.70        59.83 o                         
   8   6   4        180.13        162.58        91.57 o                         
   9   6   4         91.19        215.38       147.58 o                         
   1   7   4       1774.91       1728.83       214.05 o                         
   2   7   4        139.06        136.68        66.43 o                         
   3   7   4       1134.87       1166.97        84.15 o                         
   4   7   4         18.82        153.65        59.24 o                         
   5   7   4         55.76        125.85        50.64 o                         
   6   7   4          4.15         93.97        69.55 o                         
   7   7   4       1681.91       1643.14       190.12 o                         
   8   7   4         12.92          0.00       124.97 o                         
   9   7   4       1089.98        810.87       202.09 o                         
   1   8   4        111.69        110.32        84.99 o                         
   2   8   4         94.04        610.77       291.76 o                         
   3   8   4        112.43        167.52       146.25 o                         
   4   8   4        865.48        997.71       133.33 o                         
   6   8   4          0.02          0.00       148.91 o                         
   7   8   4         22.98          0.00       127.63 o                         
   5   9   4         22.14         44.36       127.36 o                         
   0  10   4        326.57        281.86       172.84 o                         
   1  10   4          4.19          0.00        78.44 o                         
   1   1   5       8389.99       7760.27        71.40 o                         
   2   1   5        654.32        824.55        13.62 o                         
   3   1   5       3463.50       3116.85        47.18 o                         
   4   1   5       4002.61       4022.10        33.42 o                         
   5   1   5       1486.51       1482.23        21.95 o                         
   6   1   5       1302.88       1247.61        24.71 o                         
   7   1   5         81.53        258.55        36.83 o                         
   8   1   5       1702.46       1816.61        45.01 o                         
   9   1   5       3578.37       3490.32       165.98 o                         
  10   1   5        863.31        851.08       134.20 o                         
  11   1   5         81.39        329.78        75.12 o                         
  12   1   5        289.20        337.70       155.55 o                         
   0   2   5       2441.99       2599.01        35.23 o                         
   1   2   5       2501.87       2552.78        67.74 o                         
   2   2   5       3801.42       3320.12        22.64 o                         
   3   2   5        947.21       1001.81        13.67 o                         
   4   2   5      16356.77      15430.14       120.18 o                         
   5   2   5       1536.66       1532.33        35.69 o                         
   6   2   5       6978.19       7132.97        83.55 o                         
   7   2   5        627.06        604.08        27.86 o                         
   8   2   5        456.64        594.72        42.27 o                         
   9   2   5        329.44        232.20        41.86 o                         
  10   2   5       8617.63       9114.43       218.98 o                         
  11   2   5        257.72        530.10        92.07 o                         
  12   2   5        973.99       1071.45       131.62 o                         
   1   3   5        459.26        561.98        18.81 o                         
   2   3   5        174.25        168.24        15.93 o                         
   3   3   5          8.47         49.99        12.24 o                         
   4   3   5         53.43         25.83        13.38 o                         
   5   3   5        861.92        926.24        29.94 o                         
   6   3   5          1.60         20.78        19.18 o                         
   7   3   5        932.82       1056.98        79.45 o                         
   8   3   5         63.69         97.08        41.07 o                         
   9   3   5          2.34        158.05        48.53 o                         
  10   3   5         24.89         94.40        82.43 o                         
  11   3   5          0.55         87.75       140.93 o                         
   0   4   5      33494.53      33496.66       313.97 o                         
   1   4   5        242.48        231.41        11.62 o                         
   2   4   5      12884.39      12876.40       132.97 o                         
   3   4   5        261.73        205.71        15.93 o                         
   4   4   5       8853.67       8469.32        79.37 o                         
   5   4   5         25.28        153.37        55.79 o                         
   6   4   5      11795.77      11565.16       139.69 o                         
   7   4   5        469.60        396.04        49.11 o                         
   8   4   5       4001.15       3789.23       365.23 o                         
   9   4   5         73.67        227.35        83.76 o                         
  10   4   5        357.06        473.67       204.74 o                         
  11   4   5         86.97        306.35       251.28 o                         
  12   4   5        187.10        163.01        60.15 o                         
   1   5   5        817.26        983.46        26.75 o                         
   2   5   5       1372.64       1243.44        28.57 o                         
   3   5   5          9.89        533.38        38.57 o                         
   4   5   5        310.47        355.17        23.91 o                         
   5   5   5         27.35        140.36        41.86 o                         
   6   5   5       6421.57       6023.10       377.32 o                         
   7   5   5       1054.76       1149.87       109.36 o                         
   8   5   5        282.09        243.04        70.57 o                         
   9   5   5          0.48        515.85       150.23 o                         
  10   5   5         48.81        171.51       155.55 o                         
  11   5   5          0.07        303.13       160.87 o                         
   0   6   5         50.86          0.00        59.83 o                         
   1   6   5         18.33         56.92        42.06 o                         
   2   6   5        792.50        780.91        34.97 o                         
   3   6   5        729.25        832.45        44.68 o                         
   4   6   5        256.55        264.61        39.27 o                         
   5   6   5        518.29        575.75        35.71 o                         
   6   6   5       1344.65       1155.21       101.84 o                         
   7   6   5        229.26        356.11        64.82 o                         
  10   6   5        128.01          0.00       148.91 o                         
   1   7   5        278.83        386.43        59.76 o                         
   2   7   5       1009.98        784.07        80.81 o                         
   3   7   5         11.98        365.71       126.97 o                         
   4   7   5       1141.35       1131.95        97.93 o                         
   5   7   5        478.74        494.50        61.99 o                         
   6   7   5       1877.85       1831.31       128.30 o                         
   7   7   5         15.80         17.28       134.28 o                         
   0   8   5       7066.03       7512.26       349.66 o                         
   1   8   5        228.24        199.61        78.58 o                         
   2   8   5       4343.77       4349.71       796.31 o                         
   3   8   5          3.53         27.92       134.28 o                         
   4   8   5        628.61       1165.48       289.83 o                         
   5   8   5        272.79        160.87       120.99 o                         
   6   8   5       1995.69       1014.28       203.41 o                         
   7   8   5        129.29         21.27       135.61 o                         
   4   9   5          0.12         35.90       171.51 o                         
   0  10   5        381.52        256.60       122.31 o                         
   1  10   5         83.41        146.25       102.37 o                         
   0   0   6      11886.84      12452.31       107.69 o                         
   1   0   6       3673.61       3319.95        37.16 o                         
   2   0   6      19456.58      20246.82       127.76 o                         
   3   0   6       6901.68       6281.51        49.76 o                         
   4   0   6       8656.10       8312.70        73.69 o                         
   5   0   6      14887.79      14844.46       161.30 o                         
   6   0   6         84.52         57.93        19.68 o                         
   7   0   6        154.99        124.53        23.96 o                         
   8   0   6        105.90         58.58        31.23 o                         
   9   0   6        111.27        113.37        35.75 o                         
  10   0   6       8699.01       8998.52       260.58 o                         
   1   1   6      47393.74      49241.37       218.89 o                         
   2   1   6       6087.95       5825.45        36.65 o                         
   3   1   6       1703.42       1562.00        23.61 o                         
   4   1   6        180.42        178.81        14.97 o                         
   5   1   6      10313.14       9937.79       102.06 o                         
   6   1   6         39.40         56.83        14.87 o                         
   7   1   6      10988.64      10818.93       117.44 o                         
   8   1   6        887.75       1016.52        36.08 o                         
   9   1   6        561.57        625.92        55.04 o                         
  10   1   6        367.48        358.63        82.96 o                         
  11   1   6       3474.55       4263.58       190.16 o                         
  12   1   6         27.84        196.77       105.03 o                         
  13   1   6        537.55        520.53       166.12 o                         
   0   2   6       5908.59       5647.65        78.44 o                         
   1   2   6      12531.62      12011.95        96.04 o                         
   2   2   6        111.61        116.82         6.77 o                         
   3   2   6          0.30         78.26         8.24 o                         
   4   2   6       1214.78       1358.07        26.26 o                         
   5   2   6       1443.15       1708.50        29.17 o                         
   6   2   6       5339.89       5512.85       113.22 o                         
   7   2   6        255.07        255.37        23.81 o                         
   8   2   6        193.67        358.73        68.82 o                         
   9   2   6        469.00        545.08        62.55 o                         
  10   2   6        238.40        657.38       101.01 o                         
  11   2   6        587.26        626.80       172.77 o                         
  12   2   6         13.44        195.44       115.67 o                         
   1   3   6       4102.09       4118.12        32.96 o                         
   2   3   6       3252.45       3046.74        37.74 o                         
   3   3   6        138.01        213.87        24.18 o                         
   4   3   6          9.93         30.39        12.29 o                         
   5   3   6        129.87        310.04        72.15 o                         
   6   3   6        482.80        426.11        26.72 o                         
   7   3   6       4206.19       4299.03       176.55 o                         
   8   3   6       2784.15       3190.99        84.30 o                         
   9   3   6        328.99        541.73        56.18 o                         
  11   3   6        137.82        362.96       130.29 o                         
  12   3   6        280.93        759.02       179.48 o                         
   0   4   6          2.08        488.27        22.20 o                         
   1   4   6         11.08         40.40         9.83 o                         
   2   4   6       5953.34       6245.48       146.97 o                         
   3   4   6        657.78        637.14        30.49 o                         
   4   4   6       8532.02       9110.26       129.36 o                         
   5   4   6       3307.02       3217.81        50.98 o                         
   6   4   6       2368.63       2369.10        72.15 o                         
   7   4   6       1873.13       1758.47        56.38 o                         
   8   4   6          9.58        128.52        58.14 o                         
   9   4   6         53.90         68.94        70.48 o                         
  10   4   6        462.90        597.69       130.89 o                         
  11   4   6         21.02         84.34       101.48 o                         
  12   4   6          0.79         57.25        79.73 o                         
   1   5   6       3251.62       3170.23        44.06 o                         
   2   5   6        194.38        236.05        20.27 o                         
   3   5   6       9007.87       8918.22        89.14 o                         
   4   5   6        895.66        861.41        30.01 o                         
   5   5   6         70.71         87.45        27.38 o                         
   6   5   6          0.30        165.89        53.16 o                         
   7   5   6       1762.31       1684.36        94.40 o                         
   8   5   6        615.53        516.51        92.60 o                         
   9   5   6       1083.31       1560.71       192.78 o                         
  10   5   6         29.26          0.00       142.26 o                         
  11   5   6        826.61        808.21       198.10 o                         
   0   6   6       4274.48       4380.75       153.45 o                         
   1   6   6       1494.65       1559.34        75.30 o                         
   2   6   6        245.02        316.37        53.35 o                         
   3   6   6        236.67        264.79        36.07 o                         
   4   6   6       1441.56       1354.60       181.43 o                         
   5   6   6          3.38         62.89        30.66 o                         
   6   6   6        411.16        508.94        80.16 o                         
   7   6   6        617.82        733.76        66.48 o                         
   9   6   6        806.52        744.39       174.17 o                         
  10   6   6         98.60        152.89       162.20 o                         
   1   7   6       1735.96       1805.34        71.52 o                         
   2   7   6        841.04        660.71        83.20 o                         
   3   7   6       5873.39       5867.11       170.69 o                         
   4   7   6        113.66        126.50        47.90 o                         
   5   7   6       1733.76       1572.17        81.08 o                         
   6   7   6        296.98        168.24        59.24 o                         
   0   8   6         40.55        422.78       134.28 o                         
   1   8   6        396.67        386.19        93.01 o                         
   2   8   6        346.61        601.05        96.65 o                         
   3   8   6        178.89         46.53       122.31 o                         
   4   8   6       1303.67       1209.72       172.84 o                         
   5   8   6        175.80        233.01       222.69 o                         
   6   8   6          3.13        236.71       217.37 o                         
   7   8   6        175.59        114.96       103.54 o                         
   0  10   6        135.58         69.13        95.72 o                         
   1   1   7       2522.01       2425.71        28.32 o                         
   2   1   7       4390.39       4438.90        36.27 o                         
   3   1   7      10707.48      10401.05        63.83 o                         
   4   1   7        431.95        469.16        12.09 o                         
   5   1   7        370.50        552.33        26.29 o                         
   6   1   7        166.26        187.24        28.98 o                         
   7   1   7       3692.96       3800.05        51.29 o                         
   8   1   7       3077.74       3226.95        64.27 o                         
   9   1   7        154.09        208.46        33.20 o                         
  10   1   7          9.93        102.43        88.70 o                         
  11   1   7        576.05        695.20       140.93 o                         
  12   1   7        458.83        696.53       122.31 o                         
  13   1   7         89.56        195.44       138.27 o                         
   0   2   7      13120.64      12587.19        91.06 o                         
   1   2   7         59.63         87.57         8.25 o                         
   2   2   7        245.07        156.91         7.68 o                         
   3   2   7       8170.06       8552.63        63.90 o                         
   4   2   7       1156.28        916.72        16.40 o                         
   5   2   7      11770.15      11703.99        96.35 o                         
   6   2   7       9413.33       9488.24       119.80 o                         
   7   2   7        544.55        522.86        27.80 o                         
   8   2   7       3246.39       3187.62        73.62 o                         
   9   2   7          0.13         37.48        42.91 o                         
  10   2   7        353.21        584.46        74.39 o                         
  11   2   7        484.09        628.95       183.41 o                         
  12   2   7        911.15        943.82       138.27 o                         
   1   3   7      22776.15      22814.79       144.10 o                         
   2   3   7        690.89        728.46        29.56 o                         
   3   3   7      26074.02      27078.53       174.31 o                         
   4   3   7        222.50        249.92        11.89 o                         
   5   3   7      16675.86      16578.79       184.83 o                         
   6   3   7       1177.54       1104.85        38.38 o                         
   7   3   7      11585.93      11647.18       211.71 o                         
   8   3   7       1498.61       1421.65       134.25 o                         
   9   3   7       1063.11       1306.73       101.86 o                         
  11   3   7       2257.23       2515.17       212.72 o                         
  12   3   7          5.82          0.00       117.00 o                         
   0   4   7       4871.52       4939.95       186.13 o                         
   1   4   7       4809.40       4831.79        44.89 o                         
   2   4   7       7767.90       7685.52       262.76 o                         
   3   4   7          0.55         30.25        17.94 o                         
   4   4   7       8422.62       8179.07        74.26 o                         
   5   4   7        631.77        588.08        26.02 o                         
   6   4   7        154.61        288.76        41.45 o                         
   7   4   7        615.75        723.18        97.06 o                         
   8   4   7        424.28        442.63        70.75 o                         
   9   4   7        217.31        304.02       198.10 o                         
  10   4   7       1382.19       1314.67       134.95 o                         
  11   4   7         21.26        105.83        91.63 o                         
   1   5   7        607.46        838.69        49.13 o                         
   2   5   7       3360.99       3745.22        73.58 o                         
   3   5   7       1049.12       1114.74        26.61 o                         
   4   5   7          0.14         32.49        19.12 o                         
   5   5   7         91.93        118.41        44.52 o                         
   6   5   7        150.33        191.18        31.26 o                         
   7   5   7       1531.17       1180.47        79.77 o                         
   8   5   7         52.22        104.73        85.48 o                         
   9   5   7        888.91       1208.39       195.44 o                         
  10   5   7          3.53          0.00       155.55 o                         
  11   5   7         57.41        176.82       182.14 o                         
   0   6   7        285.04        335.25        78.44 o                         
   1   6   7        240.23        286.87        46.31 o                         
   2   6   7        606.68        691.08        47.23 o                         
   3   6   7        104.59         75.62        34.02 o                         
   4   6   7          3.96        313.25       171.60 o                         
   5   6   7       1114.40        940.43        43.64 o                         
   6   6   7         82.20        120.38        47.45 o                         
   7   6   7        117.09        131.62        78.44 o                         
   8   6   7        184.56        891.97       206.07 o                         
   9   6   7        402.13        519.67       117.34 o                         
   1   7   7        145.59        295.26        44.83 o                         
   2   7   7        800.80        800.06        66.99 o                         
   3   7   7       2261.23       2703.12       107.69 o                         
   4   7   7         68.97         51.56        43.12 o                         
   5   7   7         75.60        139.51        52.63 o                         
   6   7   7         63.53         49.69        68.32 o                         
   7   7   7        366.89        174.17       136.94 o                         
   8   7   7        327.08         87.75       143.59 o                         
   9   7   7        170.66         59.83       160.87 o                         
   0   8   7         57.77        162.20       146.25 o                         
   1   8   7        600.81        472.69       101.04 o                         
   2   8   7       1358.36       1177.45       396.19 o                         
   3   8   7         43.42          9.86        83.93 o                         
   4   8   7       3987.10       4269.98       311.11 o                         
   5   8   7        281.36        299.14       123.64 o                         
   6   8   7        736.92        749.71       156.88 o                         
   7   8   7         63.00        103.67       101.53 o                         
   5   9   7        736.53        538.45       207.40 o                         
   1   0   8        288.57        273.06        27.25 o                         
   2   0   8      39638.70      40703.42       236.91 o                         
   3   0   8      12310.81      11921.77        88.23 o                         
   4   0   8      26672.60      26643.25       227.70 o                         
   5   0   8      12607.37      12477.39       150.87 o                         
   6   0   8      24349.29      25129.79       267.28 o                         
   7   0   8        213.21        179.19        37.89 o                         
   8   0   8       3268.21       3368.41       108.29 o                         
   9   0   8         57.82         90.60        41.44 o                         
  10   0   8       3066.56       2751.82       126.30 o                         
  11   0   8         61.80         86.42       138.27 o                         
   1   1   8        626.30        750.60        29.36 o                         
   2   1   8       1991.99       1998.10        13.64 o                         
   3   1   8       2300.37       2263.16        28.40 o                         
   4   1   8        197.36        186.26         9.69 o                         
   5   1   8       4694.32       5181.49       116.48 o                         
   6   1   8       1250.61       1366.50        27.58 o                         
   7   1   8        177.73        284.93        21.49 o                         
   8   1   8        217.49        243.62        26.33 o                         
   9   1   8       1528.62       1544.02        56.82 o                         
  10   1   8        278.79        370.18        87.56 o                         
  11   1   8        309.64        365.19       130.29 o                         
  12   1   8        300.23        437.30       205.41 o                         
   0   2   8       9808.08       9697.79        85.09 o                         
   1   2   8       1609.81       1591.55        12.39 o                         
   2   2   8        179.71        138.54         6.28 o                         
   3   2   8        301.70        414.59        12.60 o                         
   4   2   8       1039.43        946.82        19.96 o                         
   5   2   8       1478.86       1874.17        32.15 o                         
   6   2   8       1013.72       1029.87        37.61 o                         
   7   2   8       2129.09       2433.55        75.08 o                         
   8   2   8        624.66        676.53        46.94 o                         
   9   2   8        140.68        146.80        44.85 o                         
  10   2   8       1611.65       1803.39       160.25 o                         
  11   2   8         68.94        440.07       150.23 o                         
  12   2   8        640.06        640.82       117.00 o                         
   1   3   8       4195.46       4444.61        50.14 o                         
   2   3   8         21.06         40.32         8.36 o                         
   3   3   8       1716.43       1762.50        23.34 o                         
   4   3   8       3984.61       4456.03        59.06 o                         
   5   3   8        238.95        718.85        71.83 o                         
   6   3   8        357.52        450.59        27.30 o                         
   7   3   8       1195.50       1518.02       100.94 o                         
   8   3   8        145.52        215.25        83.64 o                         
   9   3   8        403.15        509.04        54.22 o                         
  11   3   8          6.10        513.19       158.21 o                         
  12   3   8         18.02         53.18       118.33 o                         
   0   4   8       8176.48       8486.66       120.32 o                         
   1   4   8        628.84        764.66        17.85 o                         
   2   4   8      11486.22      11694.47       128.77 o                         
   3   4   8       1601.96       1718.23        27.21 o                         
   4   4   8       2623.95       2633.65        43.75 o                         
   5   4   8        667.59        593.14        26.60 o                         
   6   4   8       2593.12       2610.69        64.13 o                         
   7   4   8       1669.74       1585.53        63.71 o                         
   8   4   8       1659.32       1823.53        80.61 o                         
   9   4   8       1030.25        994.69        91.00 o                         
  10   4   8       1122.88       1133.94       136.27 o                         
  11   4   8          3.30         43.50       100.92 o                         
   1   5   8       5503.94       5931.42       115.68 o                         
   2   5   8        319.39        324.03        23.88 o                         
   3   5   8        729.40        674.85        31.26 o                         
   4   5   8         75.09        100.93        22.06 o                         
   5   5   8       1009.19        883.19        90.75 o                         
   6   5   8         13.50         63.74        32.81 o                         
   7   5   8        168.37        331.04       193.44 o                         
   8   5   8         62.16         78.44       101.04 o                         
  10   5   8        128.33         85.09       151.56 o                         
  11   5   8          8.00          0.00       170.18 o                         
   0   6   8       1368.83       1395.05        77.20 o                         
   1   6   8       1069.50       1015.02       121.10 o                         
   2   6   8       2660.36       2699.53        57.85 o                         
   3   6   8        211.05        156.59        30.34 o                         
   4   6   8       3348.50       3372.41       332.17 o                         
   5   6   8        394.87        441.92        45.29 o                         
   6   6   8       1061.45       1223.03        98.09 o                         
   7   6   8        331.14        135.08        61.82 o                         
   8   6   8       2090.04       2231.98       216.71 o                         
   9   6   8        340.92        382.90       160.87 o                         
   1   7   8         34.47        136.99        45.69 o                         
   2   7   8        105.10        145.74        41.75 o                         
   3   7   8         49.86        143.92        47.55 o                         
   4   7   8         21.20         32.87        47.20 o                         
   5   7   8         37.80        110.18        48.12 o                         
   6   7   8        267.27        173.30        61.00 o                         
   7   7   8        378.66        329.72       147.58 o                         
   8   7   8         27.52          6.65       132.95 o                         
   9   7   8         93.00        147.58       170.18 o                         
   0   8   8        365.58        361.63       126.30 o                         
   1   8   8         49.49          0.00       105.03 o                         
   2   8   8        193.65        185.88        91.70 o                         
   3   8   8        366.87        283.19       127.63 o                         
   4   8   8        336.06        567.70       152.89 o                         
   5   8   8         46.78         53.41        57.99 o                         
   6   8   8          7.15        113.03       101.03 o                         
   7   8   8          2.81          0.00       124.97 o                         
   1   9   8         30.45         99.71        85.09 o                         
   1   1   9       9225.66       9187.82        40.48 o                         
   2   1   9       3289.73       3248.57        38.74 o                         
   3   1   9      18783.63      18613.72       135.54 o                         
   4   1   9         62.10         32.10         8.32 o                         
   5   1   9      20153.04      20348.08       256.55 o                         
   6   1   9         15.47         62.12        14.86 o                         
   7   1   9       1122.05       1033.18        27.84 o                         
   8   1   9        200.12        196.52        24.92 o                         
   9   1   9       2028.70       2040.83        94.38 o                         
  10   1   9         60.26        101.46        59.49 o                         
  11   1   9       1012.65        995.57       325.00 o                         
  12   1   9        198.50        228.61        89.41 o                         
   0   2   9       4331.31       4043.48        74.45 o                         
   1   2   9        142.82        159.58         6.17 o                         
   2   2   9        814.79        780.14        13.39 o                         
   3   2   9       4114.75       4468.50        53.16 o                         
   4   2   9         16.64         78.30        14.97 o                         
   5   2   9        482.81        470.04        29.74 o                         
   6   2   9        246.04        192.47        20.73 o                         
   7   2   9        272.37        299.74        32.85 o                         
   8   2   9        313.53        292.24        35.75 o                         
   9   2   9       1163.76       1248.27        62.91 o                         
  10   2   9        104.48        217.67        68.74 o                         
  11   2   9         25.13        267.23       136.94 o                         
  12   2   9        113.18        168.85       111.68 o                         
   1   3   9      20303.80      19439.81       116.81 o                         
   2   3   9        244.59        216.72         7.44 o                         
   3   3   9       6182.43       5300.35        66.01 o                         
   4   3   9          0.07         96.97        13.10 o                         
   5   3   9       9834.83       9068.75        93.63 o                         
   6   3   9         31.10         54.23        21.28 o                         
   7   3   9       2308.57       2251.64       115.39 o                         
   8   3   9        153.41        213.64        39.41 o                         
   9   3   9       4870.62       5283.37       131.30 o                         
  11   3   9       1841.04       2188.11       218.04 o                         
  12   3   9          0.52        227.35       156.88 o                         
   0   4   9       1210.93       1211.19        53.85 o                         
   1   4   9        849.69        801.77        20.72 o                         
   2   4   9        214.81        305.24        14.32 o                         
   3   4   9        188.83        191.62        13.83 o                         
   4   4   9        146.86        222.10        28.02 o                         
   5   4   9        211.83        159.29        21.20 o                         
   6   4   9        254.54        426.43        68.71 o                         
   7   4   9        411.36        338.30        43.04 o                         
   8   4   9         27.19        184.30        55.19 o                         
   9   4   9         80.18        135.87        54.85 o                         
  10   4   9          4.10         94.69        93.69 o                         
  11   4   9        100.68         73.91        96.73 o                         
   1   5   9       1766.74       1735.65        64.84 o                         
   2   5   9        268.40        243.13        22.83 o                         
   3   5   9        808.34        746.84        29.36 o                         
   4   5   9        201.17        194.48        22.55 o                         
   5   5   9       1281.80       1218.71        53.83 o                         
   6   5   9         23.54         51.54        35.37 o                         
   7   5   9       1873.08       1524.81       114.34 o                         
   8   5   9          3.42        118.33       113.01 o                         
  10   5   9          0.63          0.00       140.93 o                         
  11   5   9         36.08          0.00       183.47 o                         
   0   6   9         14.15        143.59        67.80 o                         
   1   6   9        770.39        808.89        40.89 o                         
   2   6   9         41.68        244.61        28.64 o                         
   3   6   9         95.93         72.43        28.40 o                         
   4   6   9        391.62        794.26       183.42 o                         
   5   6   9          3.53         64.33        35.93 o                         
   6   6   9        104.98        277.48        63.45 o                         
   7   6   9         51.53        166.19       103.70 o                         
   9   6   9        313.27        389.55       155.55 o                         
  10   6   9          1.71          0.00       163.53 o                         
   1   7   9       2408.22       2634.07        79.06 o                         
   2   7   9        124.24         50.74        41.57 o                         
   3   7   9       1160.17       1312.69        89.76 o                         
   4   7   9         23.49         36.88        41.21 o                         
   5   7   9       2142.88       1979.14       173.18 o                         
   6   7   9          9.48         49.19        77.11 o                         
   7   7   9       1397.09        657.73       199.36 o                         
   8   7   9         35.71         46.53       107.97 o                         
   9   7   9        859.36        614.23       202.09 o                         
   0   8   9         12.19        122.31       107.69 o                         
   1   8   9        156.96        104.64        57.47 o                         
   2   8   9         48.04         79.15        68.41 o                         
   3   8   9        190.67         49.19       119.66 o                         
   4   8   9          7.01          0.00       111.68 o                         
   5   8   9         26.70          4.52        64.16 o                         
   6   8   9          9.42          1.86        67.92 o                         
   7   8   9         11.30          0.00       136.94 o                         
   1   9   9       1280.53       1185.79       146.25 o                         
   1   0  10         13.87         19.28         4.70 o                         
   2   0  10      22179.99      23340.10       291.76 o                         
   3   0  10       2165.31       1982.34        89.68 o                         
   4   0  10      25230.92      26327.01       666.68 o                         
   5   0  10         99.40         57.36        19.68 o                         
   6   0  10      19870.47      19548.13       477.23 o                         
   7   0  10          0.21         12.76        21.72 o                         
   8   0  10       3758.77       3604.09        97.44 o                         
   9   0  10        166.87         98.43        37.86 o                         
  10   0  10       1994.86       1992.95       101.58 o                         
  11   0  10        238.90        418.80       142.26 o                         
   1   1  10       2392.82       2523.95        72.54 o                         
   2   1  10          1.88         20.74         4.39 o                         
   3   1  10        291.46        370.31        15.54 o                         
   4   1  10        492.19        463.72        11.96 o                         
   5   1  10       2492.71       2690.22        79.25 o                         
   6   1  10       1406.42       1317.19        35.12 o                         
   7   1  10        151.09        169.58        19.69 o                         
   8   1  10        138.67        127.35        23.22 o                         
   9   1  10        279.14        267.98        31.14 o                         
  10   1  10        226.59        320.65        58.60 o                         
  11   1  10        125.83        228.40       164.19 o                         
  12   1  10        316.14        248.65       150.23 o                         
   0   2  10        248.91        294.76         9.57 o                         
   1   2  10        449.00        431.61         8.08 o                         
   2   2  10        464.10        359.75        18.81 o                         
   3   2  10        233.24        260.16        14.58 o                         
   4   2  10       2711.04       2560.34        45.48 o                         
   5   2  10         47.13         49.42        14.20 o                         
   6   2  10        985.07       1070.54        70.36 o                         
   7   2  10         10.89         34.15        35.24 o                         
   8   2  10        828.00        890.61        55.64 o                         
   9   2  10          0.53         70.91        41.88 o                         
  10   2  10       1338.98       1498.12        95.23 o                         
  11   2  10        152.54        388.22       152.89 o                         
  12   2  10        152.08        208.73       109.02 o                         
   1   3  10          1.76        288.54        23.99 o                         
   2   3  10       1831.30       1579.34        20.15 o                         
   3   3  10          8.44         57.56        19.57 o                         
   4   3  10       4786.09       4964.17        48.17 o                         
   5   3  10         32.75        278.90        38.00 o                         
   6   3  10        219.03        201.06        25.71 o                         
   7   3  10        239.10        400.43        39.91 o                         
   8   3  10         55.11         72.09        51.97 o                         
   9   3  10         94.96        431.64        56.87 o                         
  11   3  10          4.65        179.48       148.91 o                         
  12   3  10         10.25        183.47       163.53 o                         
   0   4  10       9761.14       9387.27       106.64 o                         
   1   4  10        656.27        674.79        11.60 o                         
   2   4  10       3844.40       3890.08        66.49 o                         
   3   4  10          3.08         22.99        10.92 o                         
   4   4  10       3857.49       3707.92        52.54 o                         
   5   4  10         24.44         58.71        20.66 o                         
   6   4  10       2215.89       1985.23       146.50 o                         
   7   4  10         70.72         67.36        44.71 o                         
   8   4  10       2291.68       2415.88       106.02 o                         
   9   4  10        186.80        215.38        90.41 o                         
  10   4  10        387.26        295.63        99.00 o                         
  11   4  10          3.51        104.49       107.12 o                         
   1   5  10       1292.28       1337.58        29.14 o                         
   2   5  10         77.72         59.94        21.12 o                         
   3   5  10        238.49        243.64        21.35 o                         
   4   5  10         15.80         21.66        20.45 o                         
   5   5  10       1343.84       1321.13        45.65 o                         
   6   5  10         24.36         43.19        38.37 o                         
   7   5  10        724.20        782.43        77.66 o                         
   8   5  10        157.77        198.29        50.64 o                         
  10   5  10         43.79         54.51       155.55 o                         
  11   5  10        233.30        135.61       179.48 o                         
   0   6  10        448.89        355.08        59.09 o                         
   1   6  10         11.10         72.52        26.30 o                         
   2   6  10       5219.48       5385.20        81.74 o                         
   3   6  10         55.59         57.29        24.94 o                         
   4   6  10       4433.28       4833.78       407.92 o                         
   5   6  10          4.72          9.88        47.35 o                         
   6   6  10        911.88       1193.60       146.91 o                         
   7   6  10         85.21          0.00       115.67 o                         
   9   6  10          0.09        109.56        74.88 o                         
   1   7  10         54.71        234.34        40.11 o                         
   2   7  10          3.96         67.49        36.74 o                         
   3   7  10        595.42        526.97        80.34 o                         
   4   7  10        136.42        105.82        54.60 o                         
   5   7  10         69.38        158.37        54.06 o                         
   6   7  10          5.61          0.00       119.66 o                         
   7   7  10         26.06        415.55       190.12 o                         
   8   7  10         37.41         30.23        84.42 o                         
   0   8  10        116.84        150.23        93.07 o                         
   1   8  10         63.39         97.70        76.45 o                         
   2   8  10        459.16        369.12        73.12 o                         
   3   8  10          0.14          1.33       115.67 o                         
   4   8  10          6.29        452.30       334.40 o                         
   5   8  10         36.29         62.29        57.05 o                         
   6   8  10        161.02        222.03       118.33 o                         
   7   8  10          9.02          0.00       101.43 o                         
   1   9  10          0.09        105.03        82.43 o                         
   2   9  10         19.88        136.94        91.74 o                         
   3   9  10         25.72        155.55       204.74 o                         
   4   9  10        212.55        170.18       192.78 o                         
   5   9  10         61.83         75.78       216.71 o                         
   1   1  11       4837.04       4713.49        25.81 o                         
   2   1  11        423.82        417.00        12.72 o                         
   3   1  11      12329.32      11833.65        67.16 o                         
   4   1  11          6.78         26.00         8.87 o                         
   5   1  11       2899.75       2869.08        53.16 o                         
   6   1  11          1.94         19.17        15.27 o                         
   7   1  11         11.55         34.10        20.43 o                         
   8   1  11          7.08         46.26        21.68 o                         
   9   1  11        368.72        445.67        53.83 o                         
  10   1  11          0.18         40.37        37.81 o                         
  11   1  11        393.29        372.85       108.35 o                         
  12   1  11        202.34        152.30        87.75 o                         
   0   2  11      14217.40      13527.43       101.61 o                         
   1   2  11       1878.00       1791.32        23.22 o                         
   2   2  11       3347.45       3198.11        27.96 o                         
   3   2  11       2172.37       2319.59        21.22 o                         
   4   2  11       2754.41       2694.93        34.24 o                         
   5   2  11        532.34        550.92        35.50 o                         
   6   2  11       2509.96       2457.94        41.21 o                         
   7   2  11        670.45        654.96        57.20 o                         
   8   2  11       1127.18       1182.27        56.03 o                         
   9   2  11        253.48        269.03       103.52 o                         
  10   2  11       1205.23       1378.45       123.18 o                         
  11   2  11         92.67        324.40       148.91 o                         
  12   2  11        600.14        737.74       127.63 o                         
   1   3  11       8130.10       7917.59       127.61 o                         
   2   3  11        166.40        174.87        13.82 o                         
   3   3  11       6603.28       6154.00        48.83 o                         
   4   3  11        197.89        248.63        14.31 o                         
   5   3  11       5486.84       5078.06        60.90 o                         
   6   3  11         89.52         72.17        22.66 o                         
   7   3  11       4159.25       4349.69        80.61 o                         
   8   3  11         64.09          7.23        58.62 o                         
   9   3  11       3269.04       3295.21       118.48 o                         
  11   3  11       1040.37       1096.71       162.20 o                         
  12   3  11         58.28        226.02       164.86 o                         
   0   4  11       2140.70       2121.01        74.45 o                         
   1   4  11        142.05        139.48        16.70 o                         
   2   4  11       2930.58       2950.86        41.07 o                         
   3   4  11        183.58        137.71        14.39 o                         
   4   4  11       3647.93       3617.25        48.13 o                         
   5   4  11        395.75        396.95        25.98 o                         
   6   4  11       1447.11       1394.12        82.82 o                         
   7   4  11         60.20         61.00        36.01 o                         
   8   4  11       1293.51       1219.83        58.34 o                         
   9   4  11         27.19          2.07        73.17 o                         
  10   4  11        385.31        536.28       200.69 o                         
  11   4  11        137.33        252.51       115.53 o                         
   1   5  11       3135.83       3176.39        54.67 o                         
   2   5  11        367.96        316.57        26.48 o                         
   3   5  11         28.11         59.04        27.02 o                         
   4   5  11        175.57        129.08        27.63 o                         
   5   5  11        762.46        655.84        41.09 o                         
   6   5  11        174.12        238.35        57.87 o                         
   7   5  11       1068.35       1284.20        91.07 o                         
   8   5  11        161.65        120.86        44.94 o                         
  10   5  11         52.62         96.89       104.30 o                         
  11   5  11        142.67        249.95       188.79 o                         
   0   6  11          4.78         20.91        41.06 o                         
   1   6  11         73.19         75.35        25.96 o                         
   2   6  11         63.28        389.31       110.92 o                         
   3   6  11         26.14         15.80        23.02 o                         
   4   6  11         11.36        180.82        60.80 o                         
   5   6  11         17.48         33.53        44.88 o                         
   6   6  11         59.62        120.10        52.23 o                         
   7   6  11        108.42        119.26        79.77 o                         
   8   6  11          8.61        361.63       139.60 o                         
   9   6  11         12.11          0.00        98.38 o                         
   1   7  11       2453.33       2571.83        93.45 o                         
   2   7  11         87.07        126.41        43.90 o                         
   3   7  11       1477.52       1463.91       112.13 o                         
   4   7  11          9.77         37.49        52.58 o                         
   5   7  11        906.83        993.49        74.38 o                         
   6   7  11         33.23         61.16        83.76 o                         
   7   7  11       1484.38       1497.71       127.32 o                         
   8   7  11        135.80         59.83       101.04 o                         
   0   8  11       1560.08       1555.39       160.87 o                         
   1   8  11         92.11         84.34        77.30 o                         
   2   8  11       3063.82       3122.41       164.10 o                         
   3   8  11          2.25          0.00       107.69 o                         
   4   8  11       1792.75       1603.38       132.53 o                         
   5   8  11        306.93        286.87        55.73 o                         
   6   8  11        377.74        263.24       139.60 o                         
   7   8  11          0.39          0.00       131.62 o                         
   1   9  11        365.76        402.84       110.35 o                         
   2   9  11         83.13        144.17        78.65 o                         
   3   9  11        413.01        282.98       104.37 o                         
   4   9  11          0.42         77.94        80.37 o                         
   5   9  11        186.43        244.63       183.47 o                         
   0   0  12      29037.15      28594.81       233.99 o                         
   1   0  12       4985.66       4601.75        46.53 o                         
   2   0  12       5867.55       5728.12        47.13 o                         
   3   0  12        809.21        860.26        27.25 o                         
   4   0  12      15324.89      16329.77       171.26 o                         
   5   0  12       9749.50      10162.19       125.48 o                         
   6   0  12       8582.37       8660.45       126.90 o                         
   7   0  12        946.39        941.27        44.29 o                         
   8   0  12        598.37        524.37       107.69 o                         
   9   0  12       1020.39        889.99       117.00 o                         
  10   0  12        363.77        296.28        82.59 o                         
  11   0  12          2.60        140.93       115.67 o                         
  12   0  12        738.35        962.43       178.15 o                         
   1   1  12       6792.84       6823.98        51.12 o                         
   2   1  12          0.38         14.64         5.95 o                         
   3   1  12      19768.73      19647.01       109.16 o                         
   4   1  12        856.05        965.53        22.26 o                         
   5   1  12      12193.75      12292.02       126.63 o                         
   6   1  12        202.00        186.54        15.09 o                         
   7   1  12       1256.87       1227.36        34.62 o                         
   8   1  12        148.35        182.02        24.37 o                         
   9   1  12       3123.95       2945.87       182.30 o                         
  10   1  12          9.76         39.58        38.57 o                         
  11   1  12       1684.45       1585.31       457.35 o                         
  12   1  12        256.85        156.54        81.77 o                         
   0   2  12        151.96        340.99        11.50 o                         
   1   2  12       1255.70       1262.67        12.99 o                         
   2   2  12         11.70         54.73         8.21 o                         
   3   2  12         14.57         53.35         6.94 o                         
   4   2  12          1.94         65.15        11.32 o                         
   5   2  12       2721.73       2961.69        92.63 o                         
   6   2  12          8.70        307.46        89.72 o                         
   7   2  12        353.55        372.53        48.50 o                         
   8   2  12        183.60        268.61        35.81 o                         
   9   2  12        257.37        214.99        44.41 o                         
  10   2  12        778.81        607.59       127.63 o                         
  11   2  12        306.42        453.36       111.68 o                         
  12   2  12          2.44        265.90       105.03 o                         
   1   3  12       1205.38       1301.10        20.81 o                         
   2   3  12         39.04         72.85         7.66 o                         
   3   3  12       7620.64       7390.07       120.53 o                         
   4   3  12       2276.18       2423.17        31.00 o                         
   5   3  12        232.33        266.50        20.92 o                         
   6   3  12          3.71         35.35        21.55 o                         
   7   3  12       1048.22       1025.34        44.80 o                         
   8   3  12         25.27          9.76        60.04 o                         
   9   3  12        251.98        339.84        52.99 o                         
  11   3  12        183.78        436.08       163.53 o                         
  12   3  12         64.90        151.56       142.26 o                         
   0   4  12       2891.05       3098.91        76.45 o                         
   1   4  12         44.36         93.42        17.76 o                         
   2   4  12        443.64        637.32        56.57 o                         
   3   4  12       1150.03       1164.10        26.08 o                         
   4   4  12        407.61        541.76        50.83 o                         
   5   4  12         29.06         43.97        25.19 o                         
   6   4  12        110.46        202.36        37.85 o                         
   7   4  12        543.16        608.29        42.64 o                         
   8   4  12        457.75        603.20        88.40 o                         
   9   4  12        400.13        715.14       152.89 o                         
  10   4  12        167.77        264.73       168.18 o                         
  11   4  12         24.65         79.77       114.69 o                         
   1   5  12       6904.81       7031.83       118.77 o                         
   2   5  12        461.71        522.38        21.71 o                         
   3   5  12       1560.08       1597.61        39.87 o                         
   4   5  12         19.29         28.67        21.09 o                         
   5   5  12       2784.64       2789.38        63.37 o                         
   6   5  12         91.59         84.90        45.01 o                         
   7   5  12       4387.68       4503.76       400.78 o                         
   8   5  12        140.58        168.51        44.34 o                         
  10   5  12         22.00         27.57       110.73 o                         
  11   5  12        191.96         51.85       188.79 o                         
   0   6  12        385.03        432.48        51.30 o                         
   1   6  12       1543.53       1474.84        42.20 o                         
   2   6  12       1395.07       1416.17        43.13 o                         
   3   6  12        427.02        403.56        34.16 o                         
   4   6  12       1366.75       1253.65       102.15 o                         
   5   6  12        296.78        273.60        65.11 o                         
   6   6  12        931.47        904.52       110.35 o                         
   7   6  12          1.27          0.00        65.38 o                         
   8   6  12        840.60        903.93       156.88 o                         
   9   6  12         90.65        676.59       142.26 o                         
  10   6  12        461.32        474.63       172.84 o                         
   1   7  12       1719.38       1814.87        60.66 o                         
   2   7  12         70.58         18.51        41.63 o                         
   3   7  12       1414.53       1273.22       167.26 o                         
   4   7  12        133.46         95.52        57.17 o                         
   5   7  12       1288.56       1439.65       104.79 o                         
   6   7  12         15.78         15.95        86.42 o                         
   7   7  12       1079.59       1204.40       159.54 o                         
   9   7  12        323.95        171.51       230.01 o                         
   0   8  12          3.16        201.64       192.78 o                         
   1   8  12        308.08        259.82        75.65 o                         
   2   8  12        276.72        536.21       215.31 o                         
   3   8  12        144.16        191.45       159.54 o                         
   4   8  12         37.20       1377.23       715.95 o                         
   5   8  12         15.21         19.19        51.08 o                         
   6   8  12         13.06        196.75        99.33 o                         
   7   8  12          1.75        534.46       154.22 o                         
   1   9  12        203.72        228.65        93.73 o                         
   2   9  12         34.48         70.79        77.64 o                         
   3   9  12          0.70        122.31       103.70 o                         
   4   9  12         26.75        105.30        72.83 o                         
   5   9  12        124.49         77.11       135.61 o                         
   1   1  13       2323.03       2213.14        15.60 o                         
   2   1  13         14.33         17.86         5.92 o                         
   3   1  13       7094.81       7303.32        49.86 o                         
   4   1  13       1438.02       1324.96        88.97 o                         
   5   1  13        122.90        153.11        25.91 o                         
   6   1  13       1864.38       2278.92        35.04 o                         
   7   1  13       2047.94       2053.84        42.09 o                         
   8   1  13        501.72        401.73        26.81 o                         
   9   1  13        316.18        380.63        36.95 o                         
  10   1  13         17.35         45.22        47.63 o                         
  11   1  13         99.93        364.02       101.59 o                         
  12   1  13         13.62         61.85        82.47 o                         
   0   2  13      34814.92      34005.23       250.36 o                         
   1   2  13       3214.85       3311.07        25.05 o                         
   2   2  13       1744.73       1410.30        18.97 o                         
   3   2  13        388.82        375.60        10.49 o                         
   4   2  13       7893.67       7835.15        73.92 o                         
   5   2  13       4753.89       4875.35        58.29 o                         
   6   2  13       7216.69       6904.76        85.35 o                         
   7   2  13        151.68        171.04        38.44 o                         
   8   2  13       1813.08       1750.26       119.53 o                         
   9   2  13         74.69         52.66        35.31 o                         
  10   2  13       1818.96       1880.25       169.45 o                         
  11   2  13         45.04        146.25       147.58 o                         
  12   2  13       1513.99       1942.28       218.04 o                         
   1   3  13       2436.76       2549.18        37.61 o                         
   2   3  13        268.00        321.61        11.71 o                         
   3   3  13       1028.31       1105.64        43.94 o                         
   4   3  13       1258.68       1326.05        23.33 o                         
   5   3  13        279.95        293.22        29.17 o                         
   6   3  13        291.76        260.62        32.43 o                         
   7   3  13        131.94        166.98        33.02 o                         
   8   3  13        362.34        354.39        61.00 o                         
   9   3  13         99.61         44.06        48.43 o                         
  10   3  13         24.80          0.00       130.29 o                         
  11   3  13        217.35        347.00       162.20 o                         
  12   3  13        198.02        464.00       158.21 o                         
   0   4  13      19547.63      20381.10       220.19 o                         
   1   4  13       3542.16       3520.74        40.70 o                         
   2   4  13      14904.76      14931.58       115.06 o                         
   3   4  13         51.77         68.12        13.93 o                         
   4   4  13       6639.66       6176.66        66.36 o                         
   5   4  13       1621.54       1541.37        45.25 o                         
   6   4  13       3085.63       2917.59       149.89 o                         
   7   4  13         11.88         32.82        34.23 o                         
   8   4  13       4465.25       4399.05       149.78 o                         
   9   4  13        575.25        725.78       134.28 o                         
  10   4  13       2453.27       2655.68       174.17 o                         
  11   4  13         21.59        154.56       163.53 o                         
   1   5  13       1329.96       1762.78       130.47 o                         
   2   5  13       1767.27       1745.60        33.05 o                         
   3   5  13        922.70        969.96        33.33 o                         
   4   5  13        436.94        258.38        28.21 o                         
   5   5  13         51.17        238.41        31.73 o                         
   6   5  13         94.26        107.16        37.98 o                         
   7   5  13          4.22        294.66        44.50 o                         
   8   5  13         84.37         96.39        75.05 o                         
   9   5  13        136.40        255.27       102.37 o                         
  10   5  13         31.08        165.70        92.40 o                         
  11   5  13        113.43        196.50       133.43 o                         
   0   6  13       4532.91       4722.04       122.68 o                         
   1   6  13          1.06         57.22        22.79 o                         
   2   6  13        203.99        242.77        50.70 o                         
   3   6  13          0.98         20.48        24.25 o                         
   4   6  13         85.87        177.50        49.35 o                         
   5   6  13          8.68         57.34        36.81 o                         
   6   6  13        208.28        182.14       103.70 o                         
   7   6  13         74.50        118.65       106.36 o                         
   8   6  13        399.14        386.48        85.02 o                         
  10   6  13        137.05        143.59       207.40 o                         
   1   7  13        678.70        790.29        51.46 o                         
   2   7  13          4.86         81.04        43.50 o                         
   3   7  13        657.73        656.66        77.66 o                         
   4   7  13        282.08        158.78        54.50 o                         
   5   7  13        159.37        290.70        99.71 o                         
   6   7  13         67.81         36.71        61.09 o                         
   7   7  13          0.15        278.72       198.76 o                         
   8   7  13        387.82        127.63       155.55 o                         
   9   7  13         91.20        299.85        89.30 o                         
   0   8  13        649.85        611.57       128.96 o                         
   1   8  13        176.90        129.63        61.56 o                         
   2   8  13       3015.72       3302.13       165.67 o                         
   3   8  13          5.77          0.00        83.61 o                         
   4   8  13       2799.01       2638.76       121.15 o                         
   5   8  13          0.78         53.28        54.03 o                         
   6   8  13        678.10        662.69       113.65 o                         
   7   8  13          0.29        114.40       113.67 o                         
   1   9  13        560.82        488.72        74.53 o                         
   2   9  13        336.79        142.26        90.41 o                         
   3   9  13        264.14        124.79        74.67 o                         
   4   9  13          0.09         35.92        64.44 o                         
   5   9  13         11.00         71.25        55.49 o                         
   0   0  14      13410.39      13417.41       132.95 o                         
   1   0  14       1691.55       1668.21        20.61 o                         
   2   0  14         50.16         55.19         7.95 o                         
   3   0  14        229.69        265.07        13.41 o                         
   4   0  14       4487.96       5491.07        68.15 o                         
   5   0  14       3761.36       3737.45        59.65 o                         
   6   0  14       4103.89       4123.72        76.45 o                         
   7   0  14         75.84        146.88        38.45 o                         
   8   0  14        329.17        261.67        44.86 o                         
   9   0  14        544.11        462.78        48.83 o                         
  10   0  14        117.65         41.36        64.78 o                         
  11   0  14        478.95        208.73       128.96 o                         
  12   0  14        501.59        503.88       167.52 o                         
   1   1  14      18098.02      18392.97        91.95 o                         
   2   1  14       1308.97       1278.66        29.74 o                         
   3   1  14       6851.81       6387.18        46.37 o                         
   4   1  14       1290.18       1391.80        23.80 o                         
   5   1  14      18068.79      18458.26       146.47 o                         
   6   1  14         84.52         89.25        16.70 o                         
   7   1  14       5496.89       5342.14        88.81 o                         
   8   1  14          2.74         14.12        25.12 o                         
   9   1  14       2007.34       2134.80        70.25 o                         
  10   1  14        118.92         86.42        70.60 o                         
  11   1  14       2041.51       2013.24       142.40 o                         
  12   1  14         71.28         67.19        84.79 o                         
   0   2  14         20.13        281.57        83.09 o                         
   1   2  14         81.27         89.40         9.02 o                         
   2   2  14          6.32        112.14        21.24 o                         
   3   2  14       2154.19       2215.25        41.10 o                         
   4   2  14        265.15        475.36        60.64 o                         
   5   2  14        151.86        187.83        16.43 o                         
   6   2  14        383.99        464.76        34.93 o                         
   7   2  14        160.81        177.56        30.39 o                         
   8   2  14         30.08        548.20       308.30 o                         
   9   2  14         19.15          9.20        33.63 o                         
  10   2  14         25.60        328.68       111.73 o                         
  11   2  14          0.40         39.89       142.26 o                         
  12   2  14        155.93        514.52       172.84 o                         
   1   3  14        820.09        858.45        21.11 o                         
   2   3  14        450.98        304.13        11.58 o                         
   3   3  14        633.55        676.00        20.69 o                         
   4   3  14       1494.04       1508.83        25.41 o                         
   5   3  14        505.24        445.76        20.75 o                         
   6   3  14         69.55         58.14        35.50 o                         
   7   3  14        312.91        363.59        40.59 o                         
   8   3  14         57.72         24.82        51.23 o                         
   9   3  14          0.61        115.76       103.75 o                         
  10   3  14        359.49        381.57       130.29 o                         
  11   3  14          0.40          0.00       148.91 o                         
  12   3  14        226.50        378.91       176.82 o                         
   0   4  14       4127.11       4297.42        61.22 o                         
   1   4  14       2480.26       2615.93        77.53 o                         
   2   4  14        727.93       1038.53        26.10 o                         
   3   4  14        125.34        125.21        13.57 o                         
   4   4  14         10.45        129.43        23.99 o                         
   5   4  14        222.73        356.66        53.45 o                         
   6   4  14        615.81        606.76        49.71 o                         
   7   4  14         75.22         43.04        31.25 o                         
   8   4  14         25.14        212.41        43.48 o                         
   9   4  14        531.29        648.80       150.23 o                         
  10   4  14         65.00        185.49       134.95 o                         
  11   4  14          1.35         30.26       105.59 o                         
   1   5  14       6649.26       6412.54        64.14 o                         
   2   5  14        685.39        722.81        28.38 o                         
   3   5  14       7592.05       7434.78       180.24 o                         
   4   5  14          1.87         51.20        24.26 o                         
   5   5  14       5476.00       5359.83       130.57 o                         
   6   5  14        103.21         77.40        38.58 o                         
   7   5  14       3910.82       4151.86       132.60 o                         
   8   5  14         87.37         71.58        61.16 o                         
   9   5  14       1640.22       1721.89       610.18 o                         
  10   5  14        240.32        163.61        78.65 o                         
  11   5  14       1123.87       1411.81       220.70 o                         
   0   6  14          0.07         49.58        35.65 o                         
   1   6  14        689.57        771.14        31.40 o                         
   2   6  14        311.61        310.31        30.38 o                         
   3   6  14          9.46         40.90        25.73 o                         
   4   6  14        272.82        298.63        48.18 o                         
   5   6  14         39.97         83.84        37.59 o                         
   6   6  14        199.80        205.98        47.32 o                         
   7   6  14         88.05        152.84        64.92 o                         
   8   6  14         82.85         18.95        75.47 o                         
  10   6  14        111.15        150.23       105.03 o                         
   1   7  14        535.54        624.99        47.24 o                         
   2   7  14       1050.80        912.36       129.91 o                         
   3   7  14       3458.98       3466.06       207.00 o                         
   4   7  14        330.29        364.02       140.93 o                         
   5   7  14        302.32        538.45       103.70 o                         
   6   7  14        174.99        104.68        52.79 o                         
   7   7  14        915.20        913.24       146.25 o                         
   8   7  14         22.51          0.00        78.16 o                         
   0   8  14        634.99        707.48       215.98 o                         
   1   8  14          0.06        128.58        54.30 o                         
   2   8  14          8.05        167.31        56.73 o                         
   3   8  14        200.61        131.26        56.01 o                         
   4   8  14        124.03       1333.14       779.83 o                         
   5   8  14          9.92         45.09        70.33 o                         
   6   8  14         50.37        122.02       111.01 o                         
   7   8  14         46.38        116.91       110.63 o                         
   1   9  14         19.01         44.97        52.76 o                         
   2   9  14         67.69          9.09        52.55 o                         
   3   9  14         96.32        158.44        76.37 o                         
   4   9  14          4.74         31.35        71.84 o                         
   5   9  14         58.57        128.96        90.41 o                         
   1   1  15        222.90        207.61        19.96 o                         
   2   1  15       3204.64       3019.47        28.78 o                         
   3   1  15       1536.81       1344.31        23.03 o                         
   4   1  15        212.20        180.77        15.93 o                         
   5   1  15       3659.85       3643.89        41.62 o                         
   6   1  15          0.70         28.44        16.14 o                         
   7   1  15         81.58        106.61        25.55 o                         
   8   1  15        443.57        560.68        34.18 o                         
   9   1  15       1167.92       1192.34        46.78 o                         
  10   1  15         29.52         94.40        58.29 o                         
  11   1  15       1538.11       1696.32       136.94 o                         
  12   1  15         15.14         20.33        71.11 o                         
   0   2  15       9182.28       8844.07        82.73 o                         
   1   2  15          9.02         19.92         5.95 o                         
   2   2  15      18113.21      17398.29       404.48 o                         
   3   2  15        543.25        583.02        26.11 o                         
   4   2  15       8610.95       7533.52        66.76 o                         
   5   2  15         90.93         69.11        14.51 o                         
   6   2  15       2227.37       2160.37        75.61 o                         
   7   2  15        222.45        111.37        30.24 o                         
   8   2  15       3226.39       3056.73       105.22 o                         
   9   2  15        669.88        521.52        48.39 o                         
  10   2  15       4882.78       5696.41       291.16 o                         
  11   2  15          5.73         35.90       123.64 o                         
  12   2  15        439.08        523.83       123.64 o                         
   1   3  15      10723.68      10799.77        75.93 o                         
   2   3  15        970.28       1033.45        16.86 o                         
   3   3  15       1024.08        887.76        17.15 o                         
   4   3  15          0.28         11.15        11.45 o                         
   5   3  15       1812.24       1792.40        37.04 o                         
   6   3  15         23.04         56.30        20.05 o                         
   7   3  15        899.51        881.00        38.85 o                         
   8   3  15         79.99        117.16       117.66 o                         
   9   3  15        212.45        264.16        81.44 o                         
  10   3  15        277.28        356.31       131.62 o                         
  11   3  15        310.59        233.99       139.60 o                         
  12   3  15         31.03        241.97       101.04 o                         
   0   4  15      12250.60      11608.69       121.93 o                         
   1   4  15         34.47         51.27        13.65 o                         
   2   4  15       5284.74       5323.78        59.87 o                         
   3   4  15         58.67         68.87        13.55 o                         
   4   4  15       2555.20       2615.14        40.76 o                         
   5   4  15        971.87        819.71        46.90 o                         
   6   4  15       5108.96       4968.23       237.41 o                         
   7   4  15          4.93         35.04        32.60 o                         
   8   4  15        663.37        882.74        66.73 o                         
   9   4  15        263.75        172.73        84.76 o                         
  10   4  15        222.82        324.73        95.06 o                         
  11   4  15         17.87         83.47        79.93 o                         
   1   5  15          5.46        173.59        66.42 o                         
   2   5  15          6.26         14.61        13.34 o                         
   3   5  15        276.31        415.27        48.78 o                         
   4   5  15        350.91        325.24        39.15 o                         
   5   5  15         65.44        225.56        62.94 o                         
   6   5  15        100.35        101.14        31.62 o                         
   7   5  15        446.45        375.04        44.49 o                         
   8   5  15        362.37        354.48        57.02 o                         
   9   5  15         52.53         81.86        61.39 o                         
  10   5  15        101.46        140.07       169.51 o                         
   0   6  15         90.89        123.00        38.60 o                         
   1   6  15        527.43        493.62        28.32 o                         
   2   6  15        517.94        629.56        52.35 o                         
   3   6  15         90.51         56.11        24.33 o                         
   4   6  15        662.73        608.80        49.79 o                         
   5   6  15        398.22        397.48        71.44 o                         
   6   6  15         47.86        172.31        54.17 o                         
   7   6  15         72.61        106.01        77.42 o                         
   8   6  15         86.90         73.12       107.69 o                         
  10   6  15         20.97        136.33        87.47 o                         
   1   7  15        609.52        649.97        41.84 o                         
   2   7  15        134.44        129.11        44.53 o                         
   3   7  15         11.90        224.53        92.72 o                         
   4   7  15        708.77        602.65       120.25 o                         
   5   7  15         69.50        160.87        86.42 o                         
   6   7  15         20.20         61.80        48.87 o                         
   7   7  15        321.20        255.27       118.33 o                         
   8   7  15         35.67         50.52       114.34 o                         
   0   8  15       3130.74       3414.25       152.22 o                         
   1   8  15        239.44        161.76        48.77 o                         
   2   8  15       2562.27       2656.77       170.18 o                         
   3   8  15         31.68         80.28        41.75 o                         
   4   8  15        457.35        501.81        73.23 o                         
   5   8  15         39.13         73.68        60.74 o                         
   6   8  15       1567.78       1189.61       201.42 o                         
   7   8  15         20.96         25.17        56.12 o                         
   1   9  15        142.55        134.18        63.91 o                         
   2   9  15        306.15        253.66        63.73 o                         
   3   9  15        989.27        891.88       109.88 o                         
   4   9  15          1.47         39.19        49.03 o                         
   0   0  16       6399.71       6212.13        71.79 o                         
   1   0  16       4790.38       4704.64        38.00 o                         
   2   0  16      11119.27      11156.57       159.47 o                         
   3   0  16       1695.19       1672.08        28.39 o                         
   4   0  16      22330.95      22322.36       460.61 o                         
   5   0  16       1308.59       1268.35        40.55 o                         
   6   0  16       4726.06       4734.03        92.87 o                         
   7   0  16        259.26        266.28        44.47 o                         
   8   0  16       2966.02       2943.38        78.50 o                         
   9   0  16        123.49         82.83        40.55 o                         
  10   0  16       5107.12       4642.24       480.55 o                         
  11   0  16        777.81        677.69       128.90 o                         
  12   0  16         43.20        441.40       118.33 o                         
   1   1  16       9572.26       9385.40        57.43 o                         
   2   1  16         70.15         93.31         7.41 o                         
   3   1  16       6118.82       6019.59        67.91 o                         
   4   1  16        174.03        154.48        15.54 o                         
   5   1  16       5728.19       5493.14        81.17 o                         
   6   1  16        163.85        182.40        17.42 o                         
   7   1  16       4172.22       4029.78       117.63 o                         
   8   1  16        711.69        674.53        34.43 o                         
   9   1  16       1461.24       1417.77        93.26 o                         
  10   1  16        153.32         76.46        61.11 o                         
  11   1  16        402.30        663.42       206.67 o                         
  12   1  16          5.30         13.19        66.72 o                         
   0   2  16       3141.40       3079.99        77.11 o                         
   1   2  16        159.21        171.69         9.98 o                         
   2   2  16        931.23       1019.56        37.42 o                         
   3   2  16        112.59        110.31        12.08 o                         
   4   2  16       1016.75       1199.80        49.11 o                         
   5   2  16        121.97        124.36        15.15 o                         
   6   2  16       1655.93       1748.08        52.17 o                         
   7   2  16        284.65        256.55        30.34 o                         
   8   2  16        149.33        250.00        52.00 o                         
   9   2  16        114.77         37.81        43.61 o                         
  10   2  16         49.34         13.30       122.31 o                         
  11   2  16         46.72          1.33       122.31 o                         
  12   2  16        313.57        206.07        93.07 o                         
   1   3  16       2662.24       2988.56       152.92 o                         
   2   3  16         79.45         58.26         9.37 o                         
   3   3  16         98.08        165.36        14.58 o                         
   4   3  16        130.08        108.54        23.41 o                         
   5   3  16         39.10        123.26        22.64 o                         
   6   3  16         91.77         93.97        19.89 o                         
   7   3  16       2478.02       2438.10        87.42 o                         
   8   3  16       1767.19       1497.05        65.23 o                         
   9   3  16         65.57        150.25        91.07 o                         
  10   3  16         10.67          0.00       132.95 o                         
  11   3  16         52.33        107.69        74.45 o                         
  12   3  16          8.87         57.12        49.59 o                         
   0   4  16       2720.76       2996.23        47.22 o                         
   1   4  16        170.34        162.05        12.54 o                         
   2   4  16       2521.47       2546.18        68.70 o                         
   3   4  16         31.69         77.55        13.08 o                         
   4   4  16       2648.98       2515.94        54.88 o                         
   5   4  16        210.34        277.84        65.18 o                         
   6   4  16       1542.90       1602.12       106.28 o                         
   7   4  16        416.91        299.00        39.44 o                         
   8   4  16        443.74        474.05        61.20 o                         
   9   4  16         69.13         74.45        74.45 o                         
  10   4  16        757.67        422.30       144.25 o                         
  11   4  16         30.53         30.14        57.72 o                         
   1   5  16        999.57        909.88        26.48 o                         
   2   5  16         18.05         25.28        13.43 o                         
   3   5  16       4833.92       4842.91        76.71 o                         
   4   5  16        167.52        168.86        23.06 o                         
   5   5  16       1630.70       1809.88       101.08 o                         
   6   5  16          1.65          4.97        30.42 o                         
   7   5  16        277.38        335.46        46.59 o                         
   8   5  16          8.11         26.01        44.57 o                         
   9   5  16        807.97        546.18       248.55 o                         
  10   5  16        149.41        125.65        97.72 o                         
   0   6  16       1189.41       1117.71        56.85 o                         
   1   6  16         86.77         72.05        20.00 o                         
   2   6  16       1917.86       1916.21        52.30 o                         
   3   6  16        234.35        195.84        31.24 o                         
   4   6  16       1527.49       1480.51        97.87 o                         
   5   6  16        613.58        458.36        42.08 o                         
   6   6  16       3339.24       3380.33       153.70 o                         
   7   6  16          1.01         53.18       122.31 o                         
   1   7  16        398.59        482.19        40.20 o                         
   2   7  16         55.56         68.31        35.92 o                         
   3   7  16        768.50        885.55        77.66 o                         
   4   7  16        122.66         42.46        41.57 o                         
   5   7  16       1029.89        861.39       117.00 o                         
   6   7  16        241.70        293.72        57.81 o                         
   7   7  16        243.79        139.60       113.01 o                         
   8   7  16          0.58         60.89        78.24 o                         
   0   8  16        104.24        266.00       102.37 o                         
   1   8  16        361.84        265.55        53.42 o                         
   2   8  16        128.74        170.74        54.66 o                         
   3   8  16         10.28         49.48        42.28 o                         
   4   8  16          9.49         93.50        53.01 o                         
   5   8  16        296.05        108.98        75.20 o                         
   6   8  16         42.93        105.82       106.97 o                         
   7   8  16          3.94         68.22        85.39 o                         
   1   9  16         11.72         90.33        62.65 o                         
   2   9  16          9.63         57.28        56.09 o                         
   3   9  16        202.29        436.45       228.61 o                         
   4   9  16          2.64         36.62        53.42 o                         
   1   1  17       8683.88       8370.56        50.69 o                         
   2   1  17        310.76        340.63         9.51 o                         
   3   1  17        257.87        260.45        13.85 o                         
   4   1  17         13.44         25.92         8.82 o                         
   5   1  17       2639.12       2430.52        31.12 o                         
   6   1  17         60.76         78.17        17.24 o                         
   7   1  17       2734.57       2606.53        46.66 o                         
   8   1  17         10.95         43.94        25.80 o                         
   9   1  17        897.10        829.09        72.48 o                         
  10   1  17        369.39        213.51        87.30 o                         
  11   1  17        243.98        406.83       106.36 o                         
  12   1  17        268.98        325.34        75.89 o                         
   0   2  17       1696.53       1599.26        23.93 o                         
   1   2  17       1427.08       1343.15        20.53 o                         
   2   2  17       3762.35       3379.76        29.59 o                         
   3   2  17        488.31        574.89        13.20 o                         
   4   2  17       1679.90       1552.91        25.34 o                         
   5   2  17        938.51        999.02        26.67 o                         
   6   2  17       1361.13       1311.94        54.88 o                         
   7   2  17         18.13         24.17        22.08 o                         
   8   2  17        547.34        495.36        35.36 o                         
   9   2  17         35.89         53.32        61.98 o                         
  10   2  17        147.42         90.27        65.15 o                         
  11   2  17         99.30         97.05        79.77 o                         
  12   2  17        345.90        649.22       308.38 o                         
   1   3  17      19207.01      18971.59       129.79 o                         
   2   3  17        134.11        127.53        17.63 o                         
   3   3  17       7050.08       6786.06        61.29 o                         
   4   3  17         57.45         55.09        12.92 o                         
   5   3  17       4936.44       4806.54        60.91 o                         
   6   3  17        106.53         94.34        35.68 o                         
   7   3  17       3612.87       3801.29       149.96 o                         
   8   3  17         39.11        124.23        31.47 o                         
   9   3  17       3887.51       4301.05       153.42 o                         
  10   3  17         10.62          0.00        89.44 o                         
  11   3  17       1506.62       1502.21       152.89 o                         
   0   4  17       3188.19       3351.80        47.26 o                         
   1   4  17       1468.21       1444.68        23.73 o                         
   2   4  17       1153.55       1164.08        35.50 o                         
   3   4  17       1131.88       1128.85        31.35 o                         
   4   4  17        176.64        204.93        18.25 o                         
   5   4  17        120.73        135.67        22.72 o                         
   6   4  17        127.29        242.15        38.51 o                         
   7   4  17        121.52         89.46        29.05 o                         
   8   4  17        518.25        628.84        64.50 o                         
   9   4  17        331.81        328.39       139.60 o                         
  10   4  17        264.78        295.09       117.00 o                         
  11   4  17         40.90         91.41       154.89 o                         
   1   5  17        246.39        211.93        40.33 o                         
   2   5  17          1.86          7.58        15.04 o                         
   3   5  17       3184.10       3035.28        87.05 o                         
   4   5  17          6.68         30.84        29.21 o                         
   5   5  17        573.22        521.79        41.31 o                         
   6   5  17         30.86         80.45        64.08 o                         
   7   5  17          9.97         18.20        32.56 o                         
   8   5  17         36.85         31.81        42.10 o                         
   9   5  17        144.54        160.04       115.67 o                         
  10   5  17          1.65         91.99        71.81 o                         
   0   6  17        208.11        402.90        65.81 o                         
   1   6  17         36.24         27.54        19.71 o                         
   2   6  17        244.08        368.67        63.63 o                         
   3   6  17        107.42         86.05        27.70 o                         
   4   6  17         17.70         86.37        29.11 o                         
   5   6  17        161.11        174.21        43.35 o                         
   6   6  17          2.98        188.48       175.50 o                         
   7   6  17         73.47         42.70        58.78 o                         
   9   6  17         39.87         91.74       159.54 o                         
   1   7  17       1237.96       1234.84        50.80 o                         
   2   7  17          3.73         27.83        30.03 o                         
   3   7  17       3838.51       3996.24       274.13 o                         
   4   7  17         32.79         31.86        41.72 o                         
   5   7  17       1141.62       1459.67       155.55 o                         
   6   7  17        107.96         75.83        49.47 o                         
   7   7  17         27.95        111.22       110.35 o                         
   8   7  17         70.10         10.04       101.52 o                         
   0   8  17        428.27        429.36        66.25 o                         
   1   8  17        352.77        377.83        56.38 o                         
   2   8  17        179.25        190.73        50.39 o                         
   3   8  17        302.06        199.63        53.22 o                         
   4   8  17        448.27        394.48       124.94 o                         
   5   8  17         26.20         39.35        45.19 o                         
   6   8  17        101.90        185.92        77.83 o                         
   7   8  17         11.44         38.27        49.96 o                         
   1   9  17        800.15        668.22        84.52 o                         
   2   9  17          1.27         19.20        53.69 o                         
   3   9  17        512.92        372.44        66.64 o                         
   4   9  17         28.23         36.91        50.47 o                         
   0   0  18       3159.51       2848.87        43.87 o                         
   1   0  18       1120.67       1077.77        49.19 o                         
   2   0  18      21920.13      21554.66       176.79 o                         
   3   0  18        157.06        165.39        13.41 o                         
   4   0  18      39910.24      41447.89       666.02 o                         
   5   0  18        528.19        503.97        46.53 o                         
   6   0  18       8810.97       9092.17       150.35 o                         
   7   0  18         47.33        115.60        38.00 o                         
   8   0  18       2608.09       2601.86       137.60 o                         
   9   0  18        214.78        199.82        45.20 o                         
  10   0  18       5091.84       4713.56       301.73 o                         
  11   0  18         63.91        102.40        68.22 o                         
  12   0  18       1139.26       1312.09       158.21 o                         
   1   1  18          3.32         89.99        16.89 o                         
   2   1  18          3.29         29.57         5.66 o                         
   3   1  18        693.71        722.80        32.22 o                         
   4   1  18         56.38         40.37        10.03 o                         
   5   1  18         27.56         53.63        13.24 o                         
   6   1  18        100.57         75.94        16.79 o                         
   7   1  18         26.05         75.93        32.05 o                         
   8   1  18        658.82        677.89        31.50 o                         
   9   1  18         10.10         69.19        34.52 o                         
  10   1  18        287.98        309.01        56.47 o                         
  11   1  18        122.90        151.88        59.20 o                         
  12   1  18         28.74         35.05        56.17 o                         
   0   2  18       4352.94       3430.42       487.86 o                         
   1   2  18         62.76         60.74         8.34 o                         
   2   2  18       1367.84       1297.61        27.83 o                         
   3   2  18         32.09         35.99         9.02 o                         
   4   2  18        747.33        628.45        15.50 o                         
   5   2  18        188.27        190.66        21.11 o                         
   6   2  18       2398.17       2274.38        44.25 o                         
   7   2  18          0.07         14.09        18.99 o                         
   8   2  18       1274.30       1253.39        56.03 o                         
   9   2  18         58.40         91.70        55.21 o                         
  10   2  18        260.82        285.72        74.49 o                         
  11   2  18          3.53        118.33        89.08 o                         
  12   2  18        125.04        277.32       124.97 o                         
   1   3  18        151.36        532.43       302.57 o                         
   2   3  18       1581.61       1481.47        35.31 o                         
   3   3  18       1099.18       1200.95        62.37 o                         
   4   3  18        163.23        137.55        15.93 o                         
   5   3  18          5.88        196.53        24.75 o                         
   6   3  18        644.15        621.36        35.58 o                         
   7   3  18          0.17        162.20        96.83 o                         
   8   3  18        732.44        721.45        70.43 o                         
   9   3  18        124.56        332.41        88.31 o                         
  10   3  18        124.57        204.69       130.29 o                         
  11   3  18        153.08        272.58        87.90 o                         
   0   4  18       3204.13       3313.45        73.72 o                         
   1   4  18        260.34        242.73        14.02 o                         
   2   4  18       2978.78       2837.51        37.43 o                         
   3   4  18         19.27         29.57        12.86 o                         
   4   4  18       4009.49       3875.73        58.41 o                         
   5   4  18         16.70         51.10        20.47 o                         
   6   4  18       3096.23       3239.61        87.74 o                         
   7   4  18          0.87          5.31        27.52 o                         
   8   4  18       1570.49       1559.13        76.45 o                         
   9   4  18         36.85        222.03       105.03 o                         
  10   4  18        998.40        889.89       107.66 o                         
  11   4  18         15.87         13.36        79.91 o                         
   1   5  18         70.65         82.56        16.35 o                         
   2   5  18        586.91        518.14        27.50 o                         
   3   5  18          2.60         75.70        20.98 o                         
   4   5  18         71.14         56.17        21.95 o                         
   5   5  18          0.50         39.37        24.95 o                         
   6   5  18        518.10        560.71        55.35 o                         
   7   5  18         68.82         81.18        36.87 o                         
   8   5  18        244.72        130.38        63.82 o                         
   9   5  18         37.65        109.02        73.12 o                         
  10   5  18        133.78        122.21        71.08 o                         
   0   6  18       4131.21       4275.61       107.97 o                         
   1   6  18        359.98        342.18        27.34 o                         
   2   6  18       2711.49       2842.76        62.56 o                         
   3   6  18          0.52         14.35        25.63 o                         
   4   6  18       2077.92       2102.64        73.40 o                         
   5   6  18        205.20        225.38        67.80 o                         
   6   6  18       3162.53       3360.98       108.88 o                         
   7   6  18          2.61          0.00        42.72 o                         
   9   6  18         37.88        160.87       160.87 o                         
   1   7  18         17.85        114.14        34.42 o                         
   2   7  18          1.59         30.69        29.01 o                         
   3   7  18         73.74        250.19        79.65 o                         
   4   7  18         45.01          4.88        42.51 o                         
   5   7  18         26.93         39.58        51.69 o                         
   6   7  18          6.97          4.53        67.29 o                         
   7   7  18          0.72         95.55        52.83 o                         
   8   7  18         26.67         14.99       100.51 o                         
   0   8  18         17.07         81.68        76.45 o                         
   1   8  18          0.14          5.09        42.98 o                         
   2   8  18        372.78        258.27        50.09 o                         
   3   8  18          1.53         34.46        47.61 o                         
   4   8  18        340.11        468.98        75.60 o                         
   5   8  18         74.98         69.48        43.28 o                         
   6   8  18        118.97        157.34        74.79 o                         
   1   9  18         73.78        133.00        55.02 o                         
   2   9  18         11.77          6.74        51.94 o                         
   3   9  18        129.15        154.80        61.10 o                         
   4   9  18          0.54         46.80        48.40 o                         
   1   1  19       6149.34       5878.96        40.46 o                         
   2   1  19       3538.26       3430.53        90.33 o                         
   3   1  19       2214.37       1987.01        22.50 o                         
   4   1  19        305.61        243.83        13.97 o                         
   5   1  19       1552.55       1421.66        27.09 o                         
   6   1  19        678.65        710.01        24.79 o                         
   7   1  19        647.54        609.94        30.88 o                         
   8   1  19        720.84        758.67        42.03 o                         
   9   1  19        988.00       1073.86        51.50 o                         
  10   1  19         19.44         38.38        47.02 o                         
  11   1  19        912.61        892.65        86.43 o                         
  12   1  19        250.08        278.10        83.27 o                         
   0   2  19        116.75        166.37        10.07 o                         
   1   2  19        106.61        165.96        10.11 o                         
   2   2  19        527.80        454.98        18.53 o                         
   3   2  19        712.36        696.82        19.28 o                         
   4   2  19       2577.98       2453.96        45.86 o                         
   5   2  19         55.91         59.69        14.56 o                         
   6   2  19        202.48        243.78        26.85 o                         
   7   2  19         13.87         28.41        22.90 o                         
   8   2  19          9.64         45.75        28.15 o                         
   9   2  19        111.07        158.03        89.08 o                         
  10   2  19        906.28       1133.28       132.29 o                         
  11   2  19          4.14          8.98        58.60 o                         
  12   2  19         12.36        127.63        91.74 o                         
   1   3  19      17683.96      17570.92       122.62 o                         
   2   3  19         61.14         58.94         8.84 o                         
   3   3  19       5899.93       5744.04        89.42 o                         
   4   3  19         39.57         50.43        14.04 o                         
   5   3  19       5060.86       4863.98        66.02 o                         
   6   3  19          4.87         16.27        21.13 o                         
   7   3  19       4407.73       4367.13        93.38 o                         
   8   3  19         31.94         32.09        32.74 o                         
   9   3  19       2558.10       2836.40       172.84 o                         
  10   3  19          0.14         14.75        49.40 o                         
  11   3  19       1601.02       1950.74       257.19 o                         
   0   4  19       4660.76       4727.01       127.57 o                         
   1   4  19        155.10        169.07        20.92 o                         
   2   4  19        554.09        570.00        21.21 o                         
   3   4  19       1112.94       1159.98        27.06 o                         
   4   4  19         14.83         56.76        15.09 o                         
   5   4  19        181.67        171.91        21.93 o                         
   6   4  19       2086.01       2302.82        79.65 o                         
   7   4  19         13.07         35.57        28.70 o                         
   8   4  19        691.29        722.29       116.93 o                         
   9   4  19         22.36          0.00        61.16 o                         
  10   4  19         41.11        198.43       139.60 o                         
  11   4  19        326.38        232.14        90.77 o                         
   1   5  19        804.41        657.72        59.26 o                         
   2   5  19        407.45        386.21        24.63 o                         
   3   5  19       1466.09       1484.55        59.45 o                         
   4   5  19          5.82         25.66        21.02 o                         
   5   5  19        387.14        399.41        33.47 o                         
   6   5  19        385.75        438.10        49.38 o                         
   7   5  19        442.43        495.91        49.79 o                         
   8   5  19        173.45        121.60        53.85 o                         
   9   5  19        223.60        183.27        58.31 o                         
  10   5  19        179.92        160.48        66.26 o                         
   0   6  19         32.52        149.20        35.77 o                         
   1   6  19         88.45        113.47        24.18 o                         
   2   6  19         31.67        164.37        26.49 o                         
   3   6  19        221.19        207.26        35.11 o                         
   4   6  19         12.96        225.32        57.56 o                         
   5   6  19        364.97        282.67        41.97 o                         
   6   6  19         11.41        257.09       241.97 o                         
   7   6  19         10.73         76.46        47.58 o                         
   8   6  19          0.66        102.37       139.60 o                         
   9   6  19          1.60          0.00       154.22 o                         
   1   7  19       2028.15       2214.05        80.77 o                         
   2   7  19        221.31        208.42        36.57 o                         
   3   7  19       1681.63       1670.66        71.40 o                         
   4   7  19         42.21        111.40        91.07 o                         
   5   7  19       1414.31       1414.85       396.19 o                         
   6   7  19         16.78         47.35        38.23 o                         
   7   7  19        339.46        452.30        72.78 o                         
   8   7  19         15.83          0.00       103.70 o                         
   0   8  19        590.43        606.58        71.24 o                         
   1   8  19         18.71         43.83        54.87 o                         
   2   8  19        447.84        415.10        60.07 o                         
   3   8  19        123.60        171.64        56.75 o                         
   4   8  19         17.78        110.63        50.04 o                         
   5   8  19          4.64         25.50        42.04 o                         
   6   8  19        406.63        439.01        62.73 o                         
   1   9  19       1070.42       1135.47        83.68 o                         
   2   9  19         51.60         87.27        57.76 o                         
   3   9  19       1056.82        989.87       107.91 o                         
   4   9  19          0.21         17.52        47.85 o                         
   0   0  20       4169.06       3375.22        54.51 o                         
   1   0  20      13951.40      14720.04       154.89 o                         
   2   0  20       1166.14        974.55        16.27 o                         
   3   0  20        132.20        128.91        11.16 o                         
   4   0  20       5333.57       5287.80       188.79 o                         
   5   0  20       1531.79       1511.63        42.15 o                         
   6   0  20      10965.01      11483.66       181.83 o                         
   7   0  20         49.26         28.17        29.58 o                         
   8   0  20       2057.28       2051.17        70.46 o                         
   9   0  20          2.79         19.94        37.23 o                         
  10   0  20        267.01        240.44        49.61 o                         
  11   0  20         71.68          0.00        74.45 o                         
  12   0  20        957.15        935.84       134.28 o                         
   1   1  20       6209.05       6458.34       106.96 o                         
   2   1  20       2165.60       2028.83        19.08 o                         
   3   1  20       1071.78       1106.55        22.11 o                         
   4   1  20        460.11        442.25        12.63 o                         
   5   1  20       4054.29       3934.79        83.48 o                         
   6   1  20        471.01        477.88        43.37 o                         
   7   1  20       1547.62       1541.74        47.39 o                         
   8   1  20          0.33         30.75        24.28 o                         
   9   1  20        836.83        897.38        83.96 o                         
  10   1  20        187.31        138.29        56.43 o                         
  11   1  20        254.75        341.59        98.38 o                         
  12   1  20        103.06        143.86        64.39 o                         
   0   2  20       3475.20       3827.22        97.05 o                         
   1   2  20         66.74        114.27         8.25 o                         
   2   2  20       3964.41       3826.36        52.58 o                         
   3   2  20        190.17        220.81        14.81 o                         
   4   2  20       3342.58       3239.56        78.66 o                         
   5   2  20         14.86         16.92        13.75 o                         
   6   2  20        248.77        204.06        25.79 o                         
   7   2  20          0.90         13.42        21.24 o                         
   8   2  20        966.88        868.93        49.52 o                         
   9   2  20         60.16         75.68        49.86 o                         
  10   2  20        755.76        807.16        81.28 o                         
  11   2  20        202.70        122.31        78.44 o                         
  12   2  20        103.88        182.14        93.07 o                         
   1   3  20       2621.50       3035.34        98.83 o                         
   2   3  20        812.66        709.91        15.11 o                         
   3   3  20       2865.46       2806.02        35.10 o                         
   4   3  20        385.30        359.08        32.62 o                         
   5   3  20         15.19        106.74        20.07 o                         
   6   3  20         79.48        102.80        24.41 o                         
   7   3  20        110.30        314.64        78.23 o                         
   8   3  20        247.46        161.75        57.17 o                         
   9   3  20          1.88          0.00        66.48 o                         
  10   3  20        144.88        138.50        65.17 o                         
  11   3  20         29.83        109.77        73.12 o                         
   0   4  20       7106.09       6908.06       124.31 o                         
   1   4  20       1523.64       1570.52        26.29 o                         
   2   4  20       1423.22       1359.14        56.80 o                         
   3   4  20        169.18        171.61        14.50 o                         
   4   4  20        315.13        335.77        37.42 o                         
   5   4  20        479.63        515.21        27.09 o                         
   6   4  20       2928.10       3097.77       192.93 o                         
   7   4  20         17.13         48.93        30.44 o                         
   8   4  20       1205.06       1182.02       100.38 o                         
   9   4  20        109.32        140.93        57.17 o                         
  10   4  20        140.01        166.00       106.36 o                         
  11   4  20         13.15         55.02        71.84 o                         
   1   5  20        535.02        494.62        30.13 o                         
   2   5  20         53.35         70.67        20.42 o                         
   3   5  20       1770.49       1796.88        41.60 o                         
   4   5  20         13.72         19.13        21.62 o                         
   5   5  20       4217.76       4131.01        80.39 o                         
   6   5  20         72.78        109.75        33.72 o                         
   7   5  20        820.31        759.73        54.69 o                         
   8   5  20        355.57        344.77        62.99 o                         
   9   5  20        278.24        348.69        77.11 o                         
  10   5  20         11.05         76.43        64.02 o                         
   0   6  20        456.61        420.10        57.83 o                         
   1   6  20        355.77        316.44        30.06 o                         
   2   6  20       2032.76       2037.45        50.94 o                         
   3   6  20          0.60         26.02        27.53 o                         
   4   6  20       5571.39       5786.03       109.08 o                         
   5   6  20        855.84        751.05        45.24 o                         
   6   6  20        919.26       1037.18        58.32 o                         
   7   6  20          7.78         32.05        36.07 o                         
   1   7  20        436.21        586.39        56.59 o                         
   2   7  20        242.66        230.42        40.21 o                         
   3   7  20       1827.06       1794.93       106.48 o                         
   4   7  20          8.54         25.14        40.50 o                         
   5   7  20         87.20         79.78        94.94 o                         
   6   7  20         37.46         41.28        37.41 o                         
   7   7  20        191.71        175.04        79.70 o                         
   8   7  20        459.35        361.29       111.68 o                         
   0   8  20        182.48        285.69        61.63 o                         
   1   8  20         26.14         20.36        44.29 o                         
   2   8  20         67.38         85.36        47.65 o                         
   3   8  20        115.87         83.92        50.22 o                         
   4   8  20         57.18        152.76        50.51 o                         
   5   8  20        172.60        176.81        44.38 o                         
   6   8  20          2.28         67.77        47.75 o                         
   1   9  20          0.21         33.12        57.52 o                         
   2   9  20         97.02        132.41        57.46 o                         
   3   9  20        194.08        225.33        63.34 o                         
   1   1  21      10158.29      11164.26        61.95 o                         
   2   1  21        262.41        316.42         8.85 o                         
   3   1  21       7514.88       7468.06        65.34 o                         
   4   1  21       1991.15       1955.56        25.25 o                         
   5   1  21        323.29        370.23        16.68 o                         
   6   1  21         48.54         59.07        20.42 o                         
   7   1  21        497.88        492.02        29.92 o                         
   8   1  21         82.72         74.89        27.78 o                         
   9   1  21         20.29        137.07        51.59 o                         
  10   1  21        137.19        119.19        52.26 o                         
  11   1  21        725.94        694.69       110.75 o                         
  12   1  21          3.29         49.76        79.77 o                         
   0   2  21      33744.93      33780.65       360.95 o                         
   1   2  21      13828.58      14301.25        95.95 o                         
   2   2  21       5362.18       5124.20        44.20 o                         
   3   2  21        926.47       1042.16        26.67 o                         
   4   2  21       4663.57       4506.02        48.01 o                         
   5   2  21       1589.18       1589.70        31.66 o                         
   6   2  21       4363.15       4327.42       122.15 o                         
   7   2  21         18.94         28.25        25.24 o                         
   8   2  21       1375.02       1440.52        59.10 o                         
   9   2  21        259.42        250.78        60.04 o                         
  10   2  21       1101.04       1082.21        93.71 o                         
  11   2  21          1.55         17.99        61.00 o                         
  12   2  21       1054.87        987.66        72.72 o                         
   1   3  21      11154.98      11142.76       109.36 o                         
   2   3  21        170.88        154.80        10.88 o                         
   3   3  21       3916.35       3865.78        59.49 o                         
   4   3  21        274.69        268.74        22.70 o                         
   5   3  21        340.56        339.93        37.30 o                         
   6   3  21         31.60         60.44        24.01 o                         
   7   3  21       2138.49       1913.37       201.35 o                         
   8   3  21         10.84         46.35        34.60 o                         
   9   3  21       1098.83       1236.31       194.11 o                         
  10   3  21         21.23          0.00        51.95 o                         
  11   3  21        452.76        480.86        98.69 o                         
   0   4  21       4273.15       4450.52       142.26 o                         
   1   4  21       2349.31       2305.45        30.65 o                         
   2   4  21       1992.83       1882.46        32.81 o                         
   3   4  21        557.36        533.13        21.49 o                         
   4   4  21       2227.21       2219.96        50.28 o                         
   5   4  21       2729.74       2723.67        67.23 o                         
   6   4  21        662.31        837.18       116.51 o                         
   7   4  21        263.52        190.30        37.80 o                         
   8   4  21       2386.51       2503.80       155.55 o                         
   9   4  21         64.86         37.84        51.54 o                         
  10   4  21        687.29        600.02        83.95 o                         
  11   4  21        105.69         75.81        73.25 o                         
   1   5  21       1190.40       1224.97        43.75 o                         
   2   5  21       1411.11       1296.69        34.20 o                         
   3   5  21       1037.02        985.93        32.71 o                         
   4   5  21        164.32        165.45        37.43 o                         
   5   5  21        450.47        490.14        51.94 o                         
   6   5  21         90.29         76.23        59.02 o                         
   7   5  21        856.94        987.23        72.50 o                         
   8   5  21         67.15        130.29        59.83 o                         
   9   5  21         31.40         32.43        47.11 o                         
  10   5  21          7.01         91.07        57.43 o                         
   0   6  21        426.98        459.69        34.07 o                         
   1   6  21         10.23         59.78        24.67 o                         
   2   6  21         43.71         96.77        31.66 o                         
   3   6  21        476.99        418.77        38.94 o                         
   4   6  21         49.35         97.90        36.08 o                         
   5   6  21        287.00        258.01        32.69 o                         
   6   6  21         73.98         83.28        34.60 o                         
   7   6  21        310.02        194.84        40.65 o                         
   1   7  21       1463.41       1702.54        56.98 o                         
   2   7  21        132.70        165.16        35.12 o                         
   3   7  21          1.45        138.19        80.24 o                         
   4   7  21        119.65        150.09        69.80 o                         
   5   7  21         23.42         70.83        46.77 o                         
   6   7  21          0.14         10.52        35.25 o                         
   7   7  21       1157.91        983.94       105.84 o                         
   8   7  21          1.07         38.17        86.44 o                         
   0   8  21       1537.81       1460.69        86.29 o                         
   1   8  21         40.16         40.49        45.39 o                         
   2   8  21       1726.47       1610.62        80.56 o                         
   3   8  21        100.73        167.20        57.91 o                         
   4   8  21       2447.75       2518.04        97.21 o                         
   5   8  21        329.50        287.22        47.73 o                         
   6   8  21        207.41        209.37        54.34 o                         
   1   9  21        373.73        352.69        74.46 o                         
   2   9  21         46.35        102.88        57.20 o                         
   3   9  21        411.63        327.78       106.72 o                         
   0   0  22        312.92        369.60        17.28 o                         
   1   0  22      17284.78      17638.88       147.58 o                         
   2   0  22       5980.08       6243.67        58.71 o                         
   3   0  22       3621.88       3827.55        47.86 o                         
   4   0  22         59.81         63.40        13.41 o                         
   5   0  22        658.11        569.26        30.65 o                         
   6   0  22        444.37        325.37        45.20 o                         
   7   0  22        453.24        427.15        41.88 o                         
   8   0  22        318.39        280.80        86.42 o                         
   9   0  22       4473.42       3504.58       794.32 o                         
  10   0  22        272.63        202.09        58.50 o                         
  11   0  22        467.04        295.15        95.72 o                         
  12   0  22         69.98        155.55       102.37 o                         
   1   1  22       3571.97       3426.67        40.47 o                         
   2   1  22          0.81         19.76         6.61 o                         
   3   1  22      26744.88      27567.01       182.44 o                         
   4   1  22         57.79         57.46        13.05 o                         
   5   1  22       9408.61       9655.33        87.89 o                         
   6   1  22         58.99         89.32        34.85 o                         
   7   1  22       1748.16       1706.13        66.55 o                         
   8   1  22          6.69         20.43        29.86 o                         
   9   1  22       1763.79       1610.75       108.54 o                         
  10   1  22         16.31         79.28        53.82 o                         
  11   1  22       1656.74       1825.59        82.66 o                         
  12   1  22          1.36         11.18        51.79 o                         
   0   2  22        580.71       1128.79        97.72 o                         
   1   2  22       6828.22       7412.52        54.96 o                         
   2   2  22         28.65        232.66        24.94 o                         
   3   2  22       5552.80       5739.19        50.09 o                         
   4   2  22          1.06        139.03        41.64 o                         
   5   2  22        902.66        930.58        22.47 o                         
   6   2  22        130.74        290.06        68.42 o                         
   7   2  22          5.51          8.00        26.31 o                         
   8   2  22          0.20        111.27        56.00 o                         
   9   2  22        791.07        675.88       101.30 o                         
  10   2  22          1.18        128.43        69.13 o                         
  11   2  22         24.36         37.45        41.48 o                         
   1   3  22        709.36        793.47       227.54 o                         
   2   3  22         48.61         51.34         9.38 o                         
   3   3  22       8940.47       8852.74       122.99 o                         
   4   3  22        178.53        160.93        25.71 o                         
   5   3  22        998.66        955.21        34.31 o                         
   6   3  22         37.99         22.50        20.80 o                         
   7   3  22        711.74        747.54        52.45 o                         
   8   3  22          0.44          5.12        27.29 o                         
   9   3  22         22.53         47.28        43.25 o                         
  10   3  22         17.65         21.61        54.16 o                         
  11   3  22        358.63        199.17        80.40 o                         
   0   4  22        637.18        705.03        28.73 o                         
   1   4  22        331.52        412.69        39.53 o                         
   2   4  22        227.02        287.95        17.37 o                         
   3   4  22        991.65        941.42        54.88 o                         
   4   4  22         20.58         81.66        15.61 o                         
   5   4  22        300.05        337.08        25.44 o                         
   6   4  22         94.73        126.22        40.72 o                         
   7   4  22        265.31        164.22        40.33 o                         
   8   4  22         26.60        159.49       147.58 o                         
   9   4  22        316.10        224.21        63.12 o                         
  10   4  22          7.61         89.38        72.98 o                         
  11   4  22         87.46         60.71        51.34 o                         
   1   5  22       6686.33       6334.54        73.12 o                         
   2   5  22          0.85         46.03        15.74 o                         
   3   5  22        486.75        409.10        25.76 o                         
   4   5  22         75.94         46.68        23.10 o                         
   5   5  22       1583.11       1671.89        51.45 o                         
   6   5  22         17.01         27.75        28.27 o                         
   7   5  22       6402.40       6532.27       121.05 o                         
   8   5  22          0.76         27.61        59.32 o                         
   9   5  22       1100.63        991.70        86.69 o                         
  10   5  22         35.47         83.57        54.77 o                         
   0   6  22         55.50         89.70        31.31 o                         
   1   6  22        657.71        681.99        40.26 o                         
   2   6  22        595.08        607.21        37.56 o                         
   3   6  22        121.72        169.75        32.97 o                         
   4   6  22        103.15         68.04        30.68 o                         
   5   6  22        894.56        944.76        45.96 o                         
   6   6  22        375.75        407.89        47.94 o                         
   7   6  22         90.90        111.29        81.10 o                         
   9   6  22        119.67          0.00       126.30 o                         
   1   7  22       1033.15       1166.78        49.97 o                         
   2   7  22         10.99         41.83        32.51 o                         
   3   7  22       1072.90       1133.11        69.99 o                         
   4   7  22        121.85        101.05        53.90 o                         
   5   7  22       2398.73       2316.96        74.28 o                         
   6   7  22          3.53         38.53        38.25 o                         
   7   7  22        720.19        633.76       107.52 o                         
   8   7  22          1.44         26.39        54.69 o                         
   0   8  22         65.56        162.43        56.87 o                         
   1   8  22         40.05         29.52        44.87 o                         
   2   8  22          0.26        121.81        64.86 o                         
   3   8  22         98.14        133.86        68.53 o                         
   4   8  22         32.28        147.38        50.71 o                         
   5   8  22        280.97        227.84        48.61 o                         
   6   8  22         33.99        104.02        46.37 o                         
   1   9  22         42.80         75.13        58.77 o                         
   2   9  22         71.22         41.23        56.08 o                         
   3   9  22          8.61         43.30        53.92 o                         
   1   1  23       6056.59       6396.92        39.72 o                         
   2   1  23        316.61        395.68        11.17 o                         
   3   1  23       1650.28       1859.43        47.64 o                         
   4   1  23       1060.76       1000.35        40.68 o                         
   5   1  23        459.66        536.45        44.12 o                         
   6   1  23        141.39        153.83        23.60 o                         
   7   1  23        112.04        126.85        59.41 o                         
   8   1  23          5.42         48.77        39.00 o                         
   9   1  23          0.45        177.47        42.00 o                         
  10   1  23        322.25        273.82        50.24 o                         
  11   1  23        206.75        401.77       248.53 o                         
  12   1  23          6.39         27.44        39.98 o                         
   0   2  23      15306.16      14092.43       128.34 o                         
   1   2  23       3170.86       3447.65        49.89 o                         
   2   2  23      14796.63      14174.57       141.58 o                         
   3   2  23        130.28        186.78        21.30 o                         
   4   2  23       2165.39       1942.00        29.42 o                         
   5   2  23        837.30        805.69        23.88 o                         
   6   2  23       5705.44       5526.34       201.71 o                         
   7   2  23         17.11         45.90        31.91 o                         
   8   2  23       1434.12       1460.00        52.25 o                         
   9   2  23        257.32        254.24        47.85 o                         
  10   2  23       1831.80       1966.21       132.22 o                         
  11   2  23          0.27          0.00        37.92 o                         
   1   3  23       3475.99       3609.88        61.98 o                         
   2   3  23         16.59         28.69         8.82 o                         
   3   3  23        719.03        692.54        32.01 o                         
   4   3  23        302.15        319.15        18.96 o                         
   5   3  23          6.68         46.09        21.68 o                         
   6   3  23        195.56        113.16        26.59 o                         
   7   3  23        301.19        262.93        41.11 o                         
   8   3  23         14.59         77.78        45.87 o                         
   9   3  23        150.49        169.92       133.62 o                         
  10   3  23         65.90        204.07        78.44 o                         
  11   3  23        209.95        199.90        71.24 o                         
   0   4  23       4729.91       4777.41        68.29 o                         
   1   4  23        724.08        655.73        28.94 o                         
   2   4  23       7814.19       8060.44        94.99 o                         
   3   4  23        341.60        305.34        19.53 o                         
   4   4  23       3198.67       3308.08        52.59 o                         
   5   4  23        650.79        572.45        26.87 o                         
   6   4  23       2402.28       2690.12        93.57 o                         
   7   4  23         87.30        102.63        34.82 o                         
   8   4  23       2552.61       2326.37       105.03 o                         
   9   4  23        214.56        142.74        50.79 o                         
  10   4  23       1643.98       1883.60       103.07 o                         
   1   5  23         56.63        181.00        37.67 o                         
   2   5  23        612.92        610.65        24.38 o                         
   3   5  23       1419.53       1451.35        37.14 o                         
   4   5  23        144.02        121.65        23.58 o                         
   5   5  23          1.94        113.77        27.44 o                         
   6   5  23        346.28        356.36        63.15 o                         
   7   5  23         67.50        329.39       207.40 o                         
   8   5  23         19.72         13.67        40.00 o                         
   9   5  23         85.07         83.45        85.09 o                         
  10   5  23        167.04        173.61        65.92 o                         
   0   6  23       1110.72       1268.22        57.99 o                         
   1   6  23          3.43         38.15        22.72 o                         
   2   6  23        894.73        947.56        50.28 o                         
   3   6  23        104.37         88.24        31.68 o                         
   4   6  23         19.45        124.45        32.49 o                         
   5   6  23        106.92        160.36        30.73 o                         
   6   6  23        497.79        640.77        51.30 o                         
   7   6  23         74.61        125.47        89.08 o                         
   8   6  23         48.79         77.11        89.08 o                         
   1   7  23         24.00        113.71        34.52 o                         
   2   7  23        340.75        380.18        63.71 o                         
   3   7  23        261.71        232.04        49.51 o                         
   4   7  23          0.81         64.08        50.05 o                         
   5   7  23         70.13        144.25        42.70 o                         
   6   7  23          3.08         45.07        37.85 o                         
   7   7  23        161.69        144.84        62.34 o                         
   0   8  23        108.11         65.73        68.15 o                         
   1   8  23         49.38         84.88        57.44 o                         
   2   8  23       1522.15       1501.48        96.72 o                         
   3   8  23          0.06         65.40        43.29 o                         
   4   8  23       1425.78       1327.73       112.35 o                         
   5   8  23         18.51        100.25        48.65 o                         
   6   8  23        517.72        581.74        58.55 o                         
   1   9  23         95.22         77.02        55.40 o                         
   2   9  23         62.99         77.73        73.79 o                         
   3   9  23         53.50         23.87        59.43 o                         
   0   0  24       5777.53       5051.60        74.45 o                         
   1   0  24       1109.99       1280.78        18.73 o                         
   2   0  24       2305.07       2400.23        41.21 o                         
   3   0  24          1.55         17.89         9.84 o                         
   4   0  24        712.53        763.87        31.91 o                         
   5   0  24        144.43        173.49        70.46 o                         
   6   0  24       6718.51       6768.84       241.97 o                         
   7   0  24        231.77        210.03        42.93 o                         
   8   0  24        438.16        362.96        59.83 o                         
   9   0  24       1658.56       1471.63       114.34 o                         
  10   0  24        831.10        658.11       117.00 o                         
  11   0  24         31.41          0.00        59.60 o                         
  12   0  24        249.05        163.76       121.65 o                         
   1   1  24       7760.33       7481.84        58.89 o                         
   2   1  24       1208.97       1221.45        30.70 o                         
   3   1  24       8861.95       8785.06       102.45 o                         
   4   1  24        277.71        308.68        14.61 o                         
   5   1  24       7487.50       7616.01        73.04 o                         
   6   1  24        234.93        179.66        22.62 o                         
   7   1  24       2512.55       2301.11        75.78 o                         
   8   1  24         60.27         72.34        67.80 o                         
   9   1  24       1990.28       1886.35       225.88 o                         
  10   1  24        183.25         29.61        45.24 o                         
  11   1  24        566.51        512.91       102.69 o                         
   0   2  24         10.51        245.22        14.37 o                         
   1   2  24        250.56        268.73        10.75 o                         
   2   2  24       1130.02       1322.65        67.16 o                         
   3   2  24          4.60         16.53         8.92 o                         
   4   2  24        836.47        888.23        29.17 o                         
   5   2  24        331.96        340.08        21.93 o                         
   6   2  24          2.32        113.77        35.31 o                         
   7   2  24         11.18         22.40        26.66 o                         
   8   2  24        136.76        187.93        91.39 o                         
   9   2  24          8.18         54.26        51.38 o                         
  10   2  24        161.03        312.37       115.00 o                         
  11   2  24         16.04          0.56        38.23 o                         
   1   3  24       1128.43       1263.90        43.75 o                         
   2   3  24       1244.38       1179.44        36.65 o                         
   3   3  24         59.26         54.78        11.70 o                         
   4   3  24        443.60        416.86        31.28 o                         
   5   3  24        779.51        782.97        42.03 o                         
   6   3  24        102.33        105.29        25.66 o                         
   7   3  24         12.50         62.05        30.25 o                         
   8   3  24         52.26         56.98        34.87 o                         
   9   3  24         12.36        118.24        44.67 o                         
  10   3  24         88.99         53.28        60.89 o                         
  11   3  24         23.00        121.15        83.39 o                         
   0   4  24       3030.42       3178.59        56.75 o                         
   1   4  24         33.77         59.42        13.35 o                         
   2   4  24        824.09        825.89        29.17 o                         
   3   4  24        103.17        114.77        20.72 o                         
   4   4  24          5.78         28.38        16.71 o                         
   5   4  24        371.79        374.81        27.03 o                         
   6   4  24       1868.39       1923.58        78.29 o                         
   7   4  24        222.87        145.00        30.51 o                         
   8   4  24        116.87        144.92        55.84 o                         
   9   4  24        230.56        209.08        96.39 o                         
  10   4  24        414.64        534.63        74.88 o                         
   1   5  24       3062.32       3108.51        77.72 o                         
   2   5  24         77.26         81.15        20.15 o                         
   3   5  24       1550.63       1600.33        38.73 o                         
   4   5  24         87.35         72.93        23.88 o                         
   5   5  24       4403.49       4419.66        85.39 o                         
   6   5  24          2.41         23.77        25.19 o                         
   7   5  24       2506.75       2632.16       111.68 o                         
   8   5  24         54.97         74.93        41.87 o                         
   9   5  24       1065.74       1164.18        95.92 o                         
  10   5  24         11.52        117.52        55.59 o                         
   0   6  24        200.30        291.39        37.86 o                         
   1   6  24          0.48         18.59        20.33 o                         
   2   6  24        785.68        763.47        35.27 o                         
   3   6  24        256.84        210.01        36.56 o                         
   4   6  24       1494.39       1445.04        58.35 o                         
   5   6  24        230.00        216.28        37.08 o                         
   6   6  24         52.66         58.66        31.01 o                         
   7   6  24          5.61         35.06        40.77 o                         
   8   6  24          2.35         33.24        85.09 o                         
   9   6  24         47.51         19.02        56.85 o                         
   1   7  24        314.17        343.19        42.05 o                         
   2   7  24        345.27        298.65        50.98 o                         
   3   7  24        977.73        958.79        74.92 o                         
   4   7  24         63.92         79.02        41.93 o                         
   5   7  24        334.55        386.01        55.93 o                         
   6   7  24          0.00         44.19        36.96 o                         
   7   7  24         87.41         94.76        52.88 o                         
   0   8  24        430.70        319.00        75.57 o                         
   1   8  24         85.58         51.29        49.70 o                         
   2   8  24          6.77        194.58        62.31 o                         
   3   8  24         72.14         11.90        37.00 o                         
   4   8  24         17.83        125.40        86.29 o                         
   5   8  24         30.33         58.84        51.36 o                         
   1   9  24         28.42          2.38        51.92 o                         
   2   9  24        294.73        353.53        73.09 o                         
   1   1  25        311.75        372.97        12.28 o                         
   2   1  25       4089.85       4162.39        55.07 o                         
   3   1  25       3085.36       3051.17        38.76 o                         
   4   1  25          8.77         13.32         9.59 o                         
   5   1  25       1830.96       1823.48        43.31 o                         
   6   1  25         65.15         82.39        24.56 o                         
   7   1  25         84.45         98.82        33.01 o                         
   8   1  25        684.86        750.26        89.01 o                         
   9   1  25        650.38        581.70        58.74 o                         
  10   1  25         20.18         27.01        37.10 o                         
  11   1  25       1334.03       1156.72        92.40 o                         
   0   2  25       3481.01       3424.01        43.92 o                         
   1   2  25        581.69        567.39        13.57 o                         
   2   2  25       9860.55       9563.12        78.36 o                         
   3   2  25        600.62        673.13        17.28 o                         
   4   2  25       8729.25       8494.74        75.57 o                         
   5   2  25        267.89        246.28        19.10 o                         
   6   2  25        438.87        459.69        33.20 o                         
   7   2  25         97.87         44.47        26.15 o                         
   8   2  25       1348.11       1442.57        55.81 o                         
   9   2  25       1091.68       1126.56        70.12 o                         
  10   2  25        903.55        845.97        92.37 o                         
  11   2  25         37.20         66.53        44.51 o                         
   1   3  25       8034.96       7863.41        67.95 o                         
   2   3  25          0.87         19.05        10.13 o                         
   3   3  25       2400.26       2208.21        33.91 o                         
   4   3  25        269.91        203.83        33.13 o                         
   5   3  25       3750.69       3645.04        54.79 o                         
   6   3  25        109.77        111.33        29.54 o                         
   7   3  25       2409.92       2369.14       118.59 o                         
   8   3  25         16.73         52.75        38.28 o                         
   9   3  25       1717.88       1576.95        75.42 o                         
  10   3  25         53.08         31.34        51.79 o                         
  11   3  25        395.83        263.90        95.27 o                         
   0   4  25       4458.23       4412.68       114.34 o                         
   1   4  25        198.20        196.92        45.72 o                         
   2   4  25        577.18        600.92        26.01 o                         
   3   4  25          7.71         15.79        13.55 o                         
   4   4  25         15.23         28.54        16.60 o                         
   5   4  25        695.92        562.99        28.92 o                         
   6   4  25       1552.61       1784.19        76.18 o                         
   7   4  25         23.95         44.93        28.34 o                         
   8   4  25       1047.13       1138.47        68.79 o                         
   9   4  25        120.43         42.59        48.55 o                         
  10   4  25         81.12         82.17        71.13 o                         
   1   5  25        940.67        932.90        48.17 o                         
   2   5  25        508.71        417.21        23.75 o                         
   3   5  25         87.45        120.50        21.68 o                         
   4   5  25         42.64         62.53        28.40 o                         
   5   5  25          5.08         98.47        35.50 o                         
   6   5  25         16.61         41.06        26.72 o                         
   7   5  25        333.47        321.03        49.32 o                         
   8   5  25        133.11        106.31        82.43 o                         
   9   5  25         13.24         70.29        51.88 o                         
  10   5  25         12.06         81.82        55.15 o                         
   0   6  25        450.96        513.44        42.71 o                         
   1   6  25         38.18         63.12        25.08 o                         
   2   6  25          3.85        112.70        37.42 o                         
   3   6  25          2.12         18.26        29.26 o                         
   4   6  25          2.54        176.58        67.16 o                         
   5   6  25        299.88        211.94        39.32 o                         
   6   6  25         23.82        108.32        33.86 o                         
   7   6  25         12.84         20.77        51.30 o                         
   8   6  25         66.59        110.38        73.04 o                         
   9   6  25          0.77         62.19        57.31 o                         
   1   7  25       1686.59       1666.77        78.21 o                         
   2   7  25        134.17        157.68       101.71 o                         
   3   7  25        239.18        331.15       117.66 o                         
   4   7  25         51.68        118.68        40.55 o                         
   5   7  25        369.56        361.54        57.98 o                         
   6   7  25        119.73         76.51        42.66 o                         
   7   7  25        143.43        174.42        54.73 o                         
   0   8  25       1261.20       1172.19        92.53 o                         
   1   8  25          0.01         13.19        45.42 o                         
   2   8  25        683.68        649.81        73.77 o                         
   3   8  25          7.38         27.82        51.75 o                         
   4   8  25        333.91        296.95        52.47 o                         
   5   8  25         40.04         40.67        49.34 o                         
   1   9  25        215.73        169.78        60.16 o                         
   2   9  25         91.50        171.71        73.40 o                         
   0   0  26        107.31         46.53        11.97 o                         
   1   0  26       2423.56       2494.18        57.17 o                         
   2   0  26       8155.02       7816.47       138.27 o                         
   3   0  26         14.52         17.28         9.26 o                         
   4   0  26      11785.38      12113.55       132.78 o                         
   5   0  26       3027.82       2818.81        84.42 o                         
   6   0  26       4914.50       4844.37       104.37 o                         
   7   0  26         83.25         60.19        28.77 o                         
   8   0  26       2276.31       2498.33       130.72 o                         
   9   0  26        555.97        394.86        69.13 o                         
  10   0  26       2217.30       2366.26       176.82 o                         
  11   0  26        327.09        374.92       106.36 o                         
   1   1  26       3146.00       3197.08        32.81 o                         
   2   1  26         89.64        136.14        13.01 o                         
   3   1  26        701.69        690.27        18.52 o                         
   4   1  26          7.12         25.75        10.55 o                         
   5   1  26        611.12        674.26        39.61 o                         
   6   1  26         11.72         55.93        48.24 o                         
   7   1  26       2412.72       2409.26       119.36 o                         
   8   1  26         18.27         19.21        33.13 o                         
   9   1  26        173.49        197.37        53.03 o                         
  10   1  26        216.83        101.49        39.14 o                         
  11   1  26          1.35        132.21       134.89 o                         
   0   2  26       4412.20       4515.38       140.26 o                         
   1   2  26        120.74        133.34         9.09 o                         
   2   2  26       3346.91       3508.69        39.63 o                         
   3   2  26         15.19         18.89         9.12 o                         
   4   2  26        733.62        762.95        20.56 o                         
   5   2  26        215.62        204.63        27.06 o                         
   6   2  26        811.22        737.26        53.30 o                         
   7   2  26         10.42         27.84        22.61 o                         
   8   2  26       1128.66       1031.43        50.48 o                         
   9   2  26        570.48        438.62        56.75 o                         
  10   2  26        159.73        157.61        45.42 o                         
  11   2  26         53.52         51.97        39.90 o                         
   1   3  26       2215.07       2451.86        31.01 o                         
   2   3  26        264.07        290.21        19.57 o                         
   3   3  26        720.96        762.32        22.01 o                         
   4   3  26        378.97        355.35        23.01 o                         
   5   3  26        130.57        173.64        38.19 o                         
   6   3  26        258.25        243.80        29.29 o                         
   7   3  26       1326.59       1263.88        44.69 o                         
   8   3  26         16.76         17.24        30.93 o                         
   9   3  26         25.14        104.18        63.15 o                         
  10   3  26         15.59         38.65        50.66 o                         
  11   3  26        168.77        137.33        70.00 o                         
   0   4  26       3087.72       3216.58        55.65 o                         
   1   4  26        544.05        597.39        21.11 o                         
   2   4  26       2060.24       2016.22        72.76 o                         
   3   4  26         92.22         89.47        15.96 o                         
   4   4  26        738.85        660.60        28.98 o                         
   5   4  26        401.00        369.09        26.94 o                         
   6   4  26       2196.74       2070.40        56.99 o                         
   7   4  26        618.91        538.49        51.70 o                         
   8   4  26        774.58        762.47        57.19 o                         
   9   4  26          5.52         23.56        39.26 o                         
  10   4  26        441.11        451.59        80.76 o                         
   1   5  26        240.27        234.36        22.54 o                         
   2   5  26         49.60         78.28        17.05 o                         
   3   5  26       1075.82       1204.72        62.17 o                         
   4   5  26         26.34         55.07        25.14 o                         
   5   5  26        418.59        444.65        35.54 o                         
   6   5  26        844.61        851.18        47.53 o                         
   7   5  26        249.69        210.12        48.44 o                         
   8   5  26         84.55         42.54        44.00 o                         
   9   5  26        166.17        156.10        59.15 o                         
   0   6  26       2490.46       2578.23        71.28 o                         
   1   6  26        756.85        747.81        38.17 o                         
   2   6  26       2797.94       2859.48        66.03 o                         
   3   6  26         12.88         36.97        27.75 o                         
   4   6  26       2254.37       2412.96        70.44 o                         
   5   6  26        667.56        606.47        43.91 o                         
   6   6  26       2328.24       2317.49        65.52 o                         
   7   6  26         40.70         21.19        38.77 o                         
   8   6  26        701.39        658.85       111.45 o                         
   1   7  26         66.00        113.97        94.55 o                         
   2   7  26        152.59        106.36        90.41 o                         
   3   7  26        409.13        541.61       100.13 o                         
   4   7  26         68.24         43.07        38.54 o                         
   5   7  26         84.26        196.10        55.07 o                         
   6   7  26         11.05         37.82        34.56 o                         
   7   7  26          3.06         11.92        52.70 o                         
   0   8  26         54.04        100.30       128.96 o                         
   1   8  26          0.15         30.02        48.33 o                         
   2   8  26          6.71         55.02        48.09 o                         
   3   8  26          5.28         44.52        47.73 o                         
   4   8  26        102.59        155.26        47.21 o                         
   5   8  26        103.25        135.87        54.70 o                         
   1   9  26        248.66        296.56        65.25 o                         
   1   1  27       7809.51       7211.26        49.18 o                         
   2   1  27        195.92        166.08         9.72 o                         
   3   1  27        401.59        303.92        14.30 o                         
   4   1  27        161.30        162.24        16.51 o                         
   5   1  27       5768.34       5551.50        71.97 o                         
   6   1  27        335.58        419.29        31.67 o                         
   7   1  27       6354.02       6135.59       101.97 o                         
   8   1  27        318.41        221.65        42.21 o                         
   9   1  27        443.46        366.30        83.76 o                         
  10   1  27        178.34        118.59        38.08 o                         
  11   1  27        246.67        194.81        45.38 o                         
   0   2  27         29.61         61.09        19.94 o                         
   1   2  27       2289.25       2334.45        24.85 o                         
   2   2  27          7.30         36.46        10.14 o                         
   3   2  27         15.99         21.38         9.31 o                         
   4   2  27       1811.39       1674.91        30.91 o                         
   5   2  27       1832.78       1666.10        37.04 o                         
   6   2  27        481.42        452.32        27.56 o                         
   7   2  27        242.33        170.21        33.75 o                         
   8   2  27         24.55         47.72        48.22 o                         
   9   2  27        250.03        162.78        40.05 o                         
  10   2  27         46.13         48.93        42.38 o                         
  11   2  27        370.92        339.42        68.47 o                         
   1   3  27       9848.88       9791.04        77.52 o                         
   2   3  27         86.32         93.09        11.44 o                         
   3   3  27       2255.38       2206.49        56.23 o                         
   4   3  27        748.07        620.11        25.02 o                         
   5   3  27        907.29        925.24        88.45 o                         
   6   3  27          2.80        342.84       329.04 o                         
   7   3  27       2130.50       2236.78        58.53 o                         
   8   3  27        209.62        174.10        36.11 o                         
   9   3  27       1442.06       1253.90       218.70 o                         
  10   3  27         31.15         45.41        44.47 o                         
  11   3  27       1124.47        948.29        62.26 o                         
   0   4  27        737.37        879.03        35.13 o                         
   1   4  27       1615.83       1568.61        30.21 o                         
   2   4  27         12.91         21.09        14.35 o                         
   3   4  27        205.09        240.95        19.69 o                         
   4   4  27         56.27         92.64        27.70 o                         
   5   4  27         51.96         62.31        24.71 o                         
   6   4  27        164.52        159.38        30.75 o                         
   7   4  27        414.33        361.01        37.61 o                         
   8   4  27         37.78         51.83        29.15 o                         
   9   4  27        634.17        499.74        62.40 o                         
  10   4  27         14.34          2.31        55.54 o                         
   1   5  27         35.87         38.22        15.76 o                         
   2   5  27        978.78        915.71        48.17 o                         
   3   5  27       7775.31       7479.20       163.81 o                         
   4   5  27         10.76         40.34        21.33 o                         
   5   5  27       1407.58       1260.25        44.60 o                         
   6   5  27         14.83         20.31        27.11 o                         
   7   5  27        108.97         88.73        38.78 o                         
   8   5  27        269.60        123.39        70.46 o                         
   9   5  27        377.64        301.13        99.71 o                         
   0   6  27        796.23       1240.82        58.08 o                         
   1   6  27        274.51        246.15        31.00 o                         
   2   6  27         15.40        159.67        30.57 o                         
   3   6  27         14.34         35.01        27.73 o                         
   4   6  27        380.78        510.09        55.25 o                         
   5   6  27        253.28        219.16        48.52 o                         
   6   6  27          1.18        235.44        82.32 o                         
   7   6  27        126.46        106.20        43.57 o                         
   8   6  27         39.72        168.37        64.44 o                         
   1   7  27       1108.70        991.94        66.27 o                         
   2   7  27        374.15        241.71        62.73 o                         
   3   7  27       3929.12       4189.14       121.52 o                         
   4   7  27         21.72         22.76        31.03 o                         
   5   7  27       1645.01       1553.35        67.42 o                         
   6   7  27          1.04         49.69        34.25 o                         
   7   7  27        226.05        238.35        85.01 o                         
   0   8  27        204.47        353.58        89.74 o                         
   1   8  27       1541.62       1346.66        87.13 o                         
   2   8  27        191.91        216.41        54.24 o                         
   3   8  27        360.00        223.49        57.55 o                         
   4   8  27        150.75        216.47        64.88 o                         
   5   8  27         59.44         83.68        53.03 o                         
   0   0  28       4029.42       3731.53        62.49 o                         
   1   0  28       1499.47       1426.37        26.78 o                         
   2   0  28       8222.54       8056.58       243.96 o                         
   3   0  28          8.77         15.71        10.21 o                         
   4   0  28      36165.60      37369.20       404.73 o                         
   5   0  28       2420.38       2421.98       119.66 o                         
   6   0  28       1727.51       1607.24        77.11 o                         
   7   0  28       3135.25       2810.32       102.37 o                         
   8   0  28       3049.53       2961.88        99.71 o                         
   9   0  28       1421.45       1183.13        91.74 o                         
  10   0  28       4422.97       4902.70       198.10 o                         
  11   0  28         68.11         42.54        77.11 o                         
   1   1  28       1232.07       1444.66        47.40 o                         
   2   1  28         50.05         59.61         8.21 o                         
   3   1  28        201.46        173.46        13.62 o                         
   4   1  28        133.70        136.47        13.55 o                         
   5   1  28        396.34        529.89        25.35 o                         
   6   1  28       1032.52        994.78        55.65 o                         
   7   1  28        796.00        942.55        67.08 o                         
   8   1  28        902.19        741.07        47.17 o                         
   9   1  28         22.25         60.35        43.98 o                         
  10   1  28         70.99         69.17        40.39 o                         
  11   1  28         55.73         92.16        41.26 o                         
   0   2  28       2643.09       2524.13        38.41 o                         
   1   2  28        100.01         80.34         8.40 o                         
   2   2  28        178.36        156.62        11.88 o                         
   3   2  28        417.19        442.30        16.70 o                         
   4   2  28        125.49        201.78        18.53 o                         
   5   2  28         41.89         53.08        16.82 o                         
   6   2  28        479.05        400.38        26.31 o                         
   7   2  28       1289.09       1107.50       109.72 o                         
   8   2  28        818.65        823.66        51.04 o                         
   9   2  28        676.36        633.05        53.90 o                         
  10   2  28          1.84         24.38        30.64 o                         
  11   2  28          3.21         30.52        43.57 o                         
   1   3  28        215.10        358.03        14.71 o                         
   2   3  28       2345.96       2260.58        32.14 o                         
   3   3  28       4247.02       4306.58       105.52 o                         
   4   3  28        647.32        601.09        24.52 o                         
   5   3  28         20.47         78.57        20.10 o                         
   6   3  28       2178.26       2167.80        50.24 o                         
   7   3  28        500.52        543.82        77.30 o                         
   8   3  28        958.88        780.20        53.70 o                         
   9   3  28        669.29        670.37        60.10 o                         
  10   3  28          0.07         13.16        43.37 o                         
   0   4  28       1396.97       1597.51       119.66 o                         
   1   4  28       1166.77       1138.33        27.10 o                         
   2   4  28        203.30        184.25        29.64 o                         
   3   4  28        789.15        795.51        31.09 o                         
   4   4  28       2456.47       2472.58        53.35 o                         
   5   4  28       1102.21        979.07        34.15 o                         
   6   4  28        137.41        233.23        31.60 o                         
   7   4  28        110.12         44.93        26.79 o                         
   8   4  28        251.71        243.73        48.67 o                         
   9   4  28         89.05         42.29        44.10 o                         
  10   4  28        636.53        450.28        74.29 o                         
   1   5  28       1008.94       1008.07        31.17 o                         
   2   5  28       1008.55        949.70        30.99 o                         
   3   5  28       1162.21       1385.05       137.96 o                         
   4   5  28        436.63        475.11        65.82 o                         
   5   5  28         66.48         98.27        25.98 o                         
   6   5  28        263.66        263.35        47.97 o                         
   7   5  28        106.51        118.04        42.32 o                         
   8   5  28        186.81        173.87        48.72 o                         
   9   5  28        421.32        430.33        73.08 o                         
   0   6  28      12906.50      13203.91       253.94 o                         
   1   6  28       2145.26       2212.53        74.84 o                         
   2   6  28       3346.91       3355.00        83.95 o                         
   3   6  28        175.56        153.98        29.29 o                         
   4   6  28       1466.73       1298.09        59.29 o                         
   5   6  28        611.79        555.98        54.88 o                         
   6   6  28       3983.81       3741.94       203.90 o                         
   7   6  28         42.07         26.13        39.11 o                         
   8   6  28       1596.70       1696.25       114.71 o                         
   1   7  28        407.01        448.17        65.84 o                         
   2   7  28         84.40         91.99        41.01 o                         
   3   7  28        861.04        935.98        68.76 o                         
   4   7  28          1.79         18.49        29.86 o                         
   5   7  28        166.16        221.27        43.20 o                         
   6   7  28        218.88        213.23        41.38 o                         
   7   7  28          1.85         27.53        52.22 o                         
   0   8  28       1079.11        726.47       110.95 o                         
   1   8  28         46.99        148.53        52.84 o                         
   2   8  28        186.46        147.91        51.89 o                         
   3   8  28         63.98         61.95        54.31 o                         
   4   8  28         11.53         81.32        57.38 o                         
   5   8  28         20.17         78.00        47.59 o                         
   1   1  29         14.21         70.49         7.09 o                         
   2   1  29       3725.43       3733.70        36.74 o                         
   3   1  29        794.67        686.79        17.39 o                         
   4   1  29          2.51         22.30        11.53 o                         
   5   1  29        181.12        214.79        24.60 o                         
   6   1  29       5919.97       6112.84        92.66 o                         
   7   1  29        484.48        404.18        67.80 o                         
   8   1  29         83.61         69.19        41.26 o                         
   9   1  29       1694.67       1626.76       170.84 o                         
  10   1  29          8.59         72.28        34.67 o                         
  11   1  29        576.23        498.09        91.74 o                         
   0   2  29       1326.91       1305.74        27.92 o                         
   1   2  29          6.38         16.78         7.43 o                         
   2   2  29        255.73        185.61        12.58 o                         
   3   2  29        396.96        460.19        18.05 o                         
   4   2  29      11751.17      11600.92       114.09 o                         
   5   2  29       2050.63       2013.36        42.58 o                         
   6   2  29         84.19         59.26        19.57 o                         
   7   2  29        187.53        235.06        27.22 o                         
   8   2  29          3.61         43.05        28.01 o                         
   9   2  29         35.69         19.94        32.01 o                         
  10   2  29       1254.60       1063.84        76.38 o                         
  11   2  29         58.60         59.27        56.84 o                         
   1   3  29       4629.54       4726.48        45.22 o                         
   2   3  29        429.26        364.43        17.96 o                         
   3   3  29       6672.04       6440.26       107.88 o                         
   4   3  29        738.28        765.99       111.30 o                         
   5   3  29       7287.23       7212.97       178.31 o                         
   6   3  29        196.58        309.02       131.41 o                         
   7   3  29       2447.06       2537.15        61.81 o                         
   8   3  29       1534.26       1378.18        69.73 o                         
   9   3  29       1195.21       1181.27        59.53 o                         
  10   3  29          9.51          0.00        43.56 o                         
   0   4  29      10350.35      10728.21       142.86 o                         
   1   4  29        328.90        353.80        20.48 o                         
   2   4  29        830.06        822.31        35.88 o                         
   3   4  29        585.38        590.12        32.08 o                         
   4   4  29         92.23        125.33        21.30 o                         
   5   4  29       1560.83       1529.65        44.17 o                         
   6   4  29       1635.43       1744.20        56.40 o                         
   7   4  29         31.45         39.93        32.17 o                         
   8   4  29       2223.70       2198.28       177.72 o                         
   9   4  29          7.56         10.64        40.43 o                         
  10   4  29        165.34        132.35        53.89 o                         
   1   5  29       2069.55       1974.67        75.57 o                         
   2   5  29        350.37        322.84        24.56 o                         
   3   5  29          2.33         53.46        25.14 o                         
   4   5  29        144.73        126.69        25.08 o                         
   5   5  29         11.95         91.97        25.25 o                         
   6   5  29        110.02         95.40        30.01 o                         
   7   5  29        442.14        402.65        46.65 o                         
   8   5  29       1249.10        970.81        80.63 o                         
   9   5  29         37.15         32.04        42.85 o                         
   0   6  29       2773.92       3439.18        89.75 o                         
   1   6  29         18.08        140.49        33.65 o                         
   2   6  29         64.04        101.12        81.39 o                         
   3   6  29        815.92        721.70        45.10 o                         
   4   6  29         71.21        220.78        42.41 o                         
   5   6  29          0.66         39.67        29.89 o                         
   6   6  29          2.17         99.88        36.24 o                         
   7   6  29         51.15         61.07        41.17 o                         
   8   6  29        207.11        247.59        54.79 o                         
   1   7  29       3026.90       3268.98        94.38 o                         
   2   7  29       1062.04       1022.85        64.11 o                         
   3   7  29         94.29        161.11        42.18 o                         
   4   7  29        170.82        139.05        34.20 o                         
   5   7  29        370.88        457.42        51.73 o                         
   6   7  29          5.82         37.00        34.00 o                         
   7   7  29        249.74        236.65       123.64 o                         
   0   8  29        340.21        378.62        83.01 o                         
   1   8  29        274.37        217.16        62.14 o                         
   2   8  29         69.15        183.06        82.78 o                         
   3   8  29         29.21         25.17        49.20 o                         
   4   8  29        162.23        164.11        47.65 o                         
   0   0  30       1183.47       1006.31        29.25 o                         
   1   0  30       2228.43       2209.06        36.09 o                         
   2   0  30       1646.32       1588.41        32.34 o                         
   3   0  30        655.21        699.72        21.96 o                         
   4   0  30       3210.68       3275.12       178.75 o                         
   5   0  30        103.47         63.92        35.23 o                         
   6   0  30        412.67        349.66        75.78 o                         
   7   0  30        566.52        509.29        58.50 o                         
   8   0  30       4202.72       3782.05       128.96 o                         
   9   0  30        548.14        336.37        93.07 o                         
  10   0  30        169.48         53.18        55.84 o                         
  11   0  30        134.26        115.67        66.48 o                         
   1   1  30       5966.75       5814.19        46.24 o                         
   2   1  30        562.49        548.73        15.22 o                         
   3   1  30       4435.25       4444.86        46.82 o                         
   4   1  30         34.63         31.71        14.07 o                         
   5   1  30       4126.37       4085.43        66.97 o                         
   6   1  30        540.97        737.91        92.73 o                         
   7   1  30        876.28        859.58        58.71 o                         
   8   1  30        174.76        220.61        47.57 o                         
   9   1  30       1922.67       1938.29       122.31 o                         
  10   1  30         52.22         19.15        34.18 o                         
  11   1  30        368.87        378.93        53.74 o                         
   0   2  30          3.43        183.85        20.61 o                         
   1   2  30          0.04         21.96         7.86 o                         
   2   2  30       3595.34       3633.76        84.44 o                         
   3   2  30        210.91        156.66        15.48 o                         
   4   2  30       5940.64       5878.66        67.05 o                         
   5   2  30         34.44         36.13        15.92 o                         
   6   2  30        949.91        958.94        52.45 o                         
   7   2  30         88.68         73.87        22.26 o                         
   8   2  30         22.98         30.95        28.06 o                         
   9   2  30        108.08         61.01        34.01 o                         
  10   2  30          1.69         19.83        33.69 o                         
  11   2  30          0.18          1.85        34.19 o                         
   1   3  30       1061.72       1092.72        21.39 o                         
   2   3  30       1812.01       1851.41        29.63 o                         
   3   3  30         77.43        119.63        16.31 o                         
   4   3  30        607.09        531.15        58.70 o                         
   5   3  30        738.52        778.86        45.29 o                         
   6   3  30       1168.84       1242.40        56.61 o                         
   7   3  30         26.66        119.00        98.06 o                         
   8   3  30        364.27        346.51        41.35 o                         
   9   3  30         65.97         97.23        51.24 o                         
  10   3  30        259.86        129.38        46.96 o                         
   0   4  30        468.35        579.76        38.73 o                         
   1   4  30        125.84        148.23        17.22 o                         
   2   4  30       2139.30       2194.06        49.71 o                         
   3   4  30       1337.45       1309.18        33.32 o                         
   4   4  30        680.48        688.31        45.75 o                         
   5   4  30         54.59         79.52        19.68 o                         
   6   4  30       2379.11       2362.23        65.04 o                         
   7   4  30        158.84        119.32        30.32 o                         
   8   4  30        370.29        360.09        76.45 o                         
   9   4  30          8.48         19.96        36.55 o                         
  10   4  30         13.42         35.98        45.75 o                         
   1   5  30        979.75       1024.64        43.18 o                         
   2   5  30       1990.62       1986.82        84.40 o                         
   3   5  30        488.41        498.90        28.56 o                         
   4   5  30         10.50         42.19        23.62 o                         
   5   5  30       1844.51       1669.38        50.55 o                         
   6   5  30         31.03         44.78        29.84 o                         
   7   5  30        558.64        538.58        48.63 o                         
   8   5  30          1.03         52.89        62.28 o                         
   9   5  30        758.58        808.65        74.44 o                         
   0   6  30         59.17        133.69        38.60 o                         
   1   6  30         21.75         42.76        28.35 o                         
   2   6  30        784.11        841.15        93.84 o                         
   3   6  30        103.34         92.91        31.81 o                         
   4   6  30        874.39        818.44        55.60 o                         
   5   6  30         62.32         23.30        26.58 o                         
   6   6  30         49.10         69.02        35.66 o                         
   7   6  30         90.33        105.27        38.73 o                         
   8   6  30         23.59         34.67        45.87 o                         
   1   7  30       1630.03       1657.24       100.71 o                         
   2   7  30         43.42         66.85        47.31 o                         
   3   7  30        933.16        893.69        61.68 o                         
   4   7  30         10.58          5.09        32.57 o                         
   5   7  30        327.14        368.55        45.53 o                         
   6   7  30          3.73         10.48        35.10 o                         
   0   8  30        960.82        856.13       103.88 o                         
   1   8  30        308.42        336.83        72.01 o                         
   2   8  30          3.51         81.89        56.77 o                         
   3   8  30          1.24         50.23        48.16 o                         
   4   8  30         15.30         48.49        38.89 o                         
   1   1  31        806.72        971.39        17.20 o                         
   2   1  31        266.62        264.49        13.04 o                         
   3   1  31        936.13        858.22        21.84 o                         
   4   1  31        105.45         94.59        13.91 o                         
   5   1  31         30.58         71.49        15.30 o                         
   6   1  31       1976.29       1928.50       124.46 o                         
   7   1  31        197.80         94.23        34.04 o                         
   8   1  31        454.11        424.03        88.04 o                         
   9   1  31        320.76        370.51        60.26 o                         
  10   1  31        114.76        123.02        48.53 o                         
  11   1  31         69.65         84.65        38.64 o                         
   0   2  31      10127.77       9651.16       168.18 o                         
   1   2  31       1868.34       1782.05        22.28 o                         
   2   2  31       8317.83       8158.81        71.20 o                         
   3   2  31        331.42        265.95        29.44 o                         
   4   2  31       3350.73       3340.30        46.58 o                         
   5   2  31          3.22          9.49        14.35 o                         
   6   2  31       2813.13       2943.44        94.28 o                         
   7   2  31         26.05         34.38        21.69 o                         
   8   2  31       2827.18       2932.88        91.56 o                         
   9   2  31         28.50         59.09        51.24 o                         
  10   2  31        546.10        442.69        59.74 o                         
   1   3  31        690.16        718.33        36.79 o                         
   2   3  31        292.62        352.55        29.17 o                         
   3   3  31        833.46        889.70        24.59 o                         
   4   3  31          2.72         18.48        14.72 o                         
   5   3  31          4.47         30.37        20.05 o                         
   6   3  31          0.98         23.55        21.76 o                         
   7   3  31        114.78        129.54        26.53 o                         
   8   3  31         80.25         45.06        29.98 o                         
   9   3  31         51.24         24.61        35.79 o                         
  10   3  31        106.71         63.64        53.92 o                         
   0   4  31        124.68        156.49        32.42 o                         
   1   4  31        337.17        334.18        38.13 o                         
   2   4  31       2052.90       2021.58        40.19 o                         
   3   4  31          0.28         20.23        14.36 o                         
   4   4  31       3151.05       3208.56        53.53 o                         
   5   4  31        503.81        534.23        29.03 o                         
   6   4  31       1416.23       1384.60        58.46 o                         
   7   4  31         31.32          5.81        29.37 o                         
   8   4  31        724.27        708.98        70.34 o                         
   9   4  31         61.44         48.13        35.56 o                         
   1   5  31        137.61        243.23        30.32 o                         
   2   5  31         31.74         73.08        21.30 o                         
   3   5  31         48.21         78.70        20.23 o                         
   4   5  31         28.43         28.37        23.59 o                         
   5   5  31        207.20        170.11        28.96 o                         
   6   5  31          7.08         20.68        23.85 o                         
   7   5  31         79.87        146.90        36.76 o                         
   8   5  31         55.17         66.19        38.13 o                         
   9   5  31         38.60         44.39        44.50 o                         
   0   6  31         27.29         51.66        40.68 o                         
   1   6  31        240.10        189.76        36.73 o                         
   2   6  31         48.30        102.42        32.55 o                         
   3   6  31        186.62        161.67        40.45 o                         
   4   6  31        299.79        372.69        43.25 o                         
   5   6  31         34.94         15.83        27.01 o                         
   6   6  31         97.79         87.82        33.88 o                         
   7   6  31         71.70         92.10        37.19 o                         
   8   6  31          4.11         17.41        46.13 o                         
   1   7  31        208.45        289.25        41.79 o                         
   2   7  31        105.89        111.44        41.36 o                         
   3   7  31          2.47         21.94        34.44 o                         
   4   7  31        101.40        113.27        41.81 o                         
   5   7  31         55.69        103.27        35.88 o                         
   6   7  31         43.88         27.45        38.71 o                         
   0   8  31        938.27       1018.02       100.38 o                         
   1   8  31          2.05         24.33        49.04 o                         
   2   8  31       1095.23       1154.39        76.23 o                         
   3   8  31         42.69         44.47        50.39 o                         
   4   8  31        489.43        419.57        56.35 o                         
   0   0  32        428.16        388.22        21.27 o                         
   1   0  32       1491.89       1336.53        37.89 o                         
   2   0  32        417.63        321.18        20.20 o                         
   3   0  32       1488.46       1513.87        36.63 o                         
   4   0  32       1274.57       1326.29        40.18 o                         
   5   0  32        389.23        395.91        43.65 o                         
   6   0  32         63.96         70.23        31.31 o                         
   7   0  32        261.32        208.62        38.59 o                         
   8   0  32          3.18          0.00        45.20 o                         
   9   0  32       1116.59       1156.54        98.38 o                         
  10   0  32         29.27          1.33        55.84 o                         
  11   0  32          1.35         10.21        41.72 o                         
   1   1  32       4830.84       4624.00        42.59 o                         
   2   1  32        225.23        204.10        14.59 o                         
   3   1  32       8659.30       8655.03       111.04 o                         
   4   1  32         43.95         31.46        13.03 o                         
   5   1  32       2552.13       2638.85        67.92 o                         
   6   1  32          4.45         27.18        22.45 o                         
   7   1  32       1767.38       1638.98       100.94 o                         
   8   1  32          6.74          2.37        27.74 o                         
   9   1  32       1546.14       1763.64       202.02 o                         
  10   1  32          0.02          3.10        34.07 o                         
  11   1  32        581.41        650.70        50.39 o                         
   0   2  32         70.11        534.06        68.47 o                         
   1   2  32        633.39        625.60        14.53 o                         
   2   2  32         69.90        276.78        36.91 o                         
   3   2  32        184.18        186.23        16.33 o                         
   4   2  32         27.04        120.16        21.25 o                         
   5   2  32          0.46          8.83        14.99 o                         
   6   2  32         23.64        586.77       553.14 o                         
   7   2  32        368.54        360.83        33.94 o                         
   8   2  32         44.85        129.89        55.06 o                         
   9   2  32         19.77         26.10        31.91 o                         
  10   2  32          1.06         16.59        31.68 o                         
   1   3  32          1.08         20.28         9.69 o                         
   2   3  32        203.04        232.74        16.75 o                         
   3   3  32        905.71        850.77        59.87 o                         
   4   3  32          1.91         20.36        26.87 o                         
   5   3  32        237.69        247.80        25.18 o                         
   6   3  32         47.51         40.81        21.83 o                         
   7   3  32        104.80         94.55        26.31 o                         
   8   3  32        126.77         90.65        35.16 o                         
   9   3  32          0.49         35.78        33.18 o                         
  10   3  32         20.90         46.56        44.57 o                         
   0   4  32         99.57         85.54        21.96 o                         
   1   4  32        347.57        294.12        20.17 o                         
   2   4  32          1.38         32.75        15.99 o                         
   3   4  32          6.78         29.59        16.47 o                         
   4   4  32        204.98        266.16        23.22 o                         
   5   4  32         25.53         24.52        18.81 o                         
   6   4  32        116.92        151.86        43.00 o                         
   7   4  32         40.31         41.20        26.34 o                         
   8   4  32         59.53         52.76        40.56 o                         
   9   4  32        292.29        266.70        48.40 o                         
   1   5  32       4741.01       4699.24        72.52 o                         
   2   5  32         13.76         50.22        19.94 o                         
   3   5  32       1537.51       1559.97        41.49 o                         
   4   5  32         20.07         66.15        24.76 o                         
   5   5  32       2643.04       2627.07        84.13 o                         
   6   5  32          6.34         27.14        25.61 o                         
   7   5  32       1916.53       1944.93        73.06 o                         
   8   5  32         24.60         59.06        37.11 o                         
   9   5  32        710.17        666.34        77.17 o                         
   0   6  32         70.09        154.32       110.35 o                         
   1   6  32         52.11         69.74        32.55 o                         
   2   6  32         54.59         43.14        33.87 o                         
   3   6  32          1.92         14.24        28.37 o                         
   4   6  32         33.08         19.40        31.58 o                         
   5   6  32        166.57        216.54        34.50 o                         
   6   6  32         44.02         26.83        33.83 o                         
   7   6  32          0.58         34.39        36.32 o                         
   1   7  32        372.81        371.26        47.05 o                         
   2   7  32         69.72        116.83        40.43 o                         
   3   7  32         29.79        111.04        39.80 o                         
   4   7  32          1.26         11.64        32.76 o                         
   5   7  32        210.18        239.57        52.41 o                         
   6   7  32         31.65          5.47        36.23 o                         
   0   8  32          0.06         61.46        76.90 o                         
   1   8  32         35.32         34.08        57.81 o                         
   2   8  32         12.43         52.99        43.90 o                         
   3   8  32         10.13         18.93        46.93 o                         
   1   1  33          7.70         97.36         9.50 o                         
   2   1  33       1418.41       1375.90        24.46 o                         
   3   1  33        866.85       1002.13        23.87 o                         
   4   1  33       2577.78       2539.55        42.01 o                         
   5   1  33       2346.91       2361.46        44.17 o                         
   6   1  33       2993.48       2957.26        60.64 o                         
   7   1  33         75.21         54.11        28.02 o                         
   8   1  33         62.59         62.32        38.61 o                         
   9   1  33         99.63        133.98        47.25 o                         
  10   1  33         59.65         67.75        41.83 o                         
   0   2  33      15370.08      14899.57       192.11 o                         
   1   2  33          4.72         21.81         8.50 o                         
   2   2  33       4993.63       5065.94        53.87 o                         
   3   2  33        738.25        706.80        26.65 o                         
   4   2  33        849.19        849.42        26.68 o                         
   5   2  33        104.11         58.75        24.70 o                         
   6   2  33       6842.21       7101.85       101.97 o                         
   7   2  33          5.61         54.55        24.46 o                         
   8   2  33       1532.24       1545.41        60.23 o                         
   9   2  33        246.80        218.11        37.40 o                         
  10   2  33        389.44        367.26        66.20 o                         
   1   3  33       1638.47       1574.39        31.17 o                         
   2   3  33        140.32        139.91        15.40 o                         
   3   3  33        394.99        421.10        23.17 o                         
   4   3  33         25.98         42.89        16.04 o                         
   5   3  33        562.93        567.32        41.81 o                         
   6   3  33        148.68         98.01        32.13 o                         
   7   3  33         30.65         59.30        30.96 o                         
   8   3  33          0.56         83.62        70.77 o                         
   9   3  33        458.83        348.55        47.82 o                         
  10   3  33        129.52        144.01        44.01 o                         
   0   4  33        175.26        265.33        24.90 o                         
   1   4  33        234.22        252.91        19.17 o                         
   2   4  33       1260.57       1327.43        36.86 o                         
   3   4  33        286.49        282.70        23.99 o                         
   4   4  33       3851.95       4098.59        58.03 o                         
   5   4  33          0.72         28.59        17.89 o                         
   6   4  33        224.26        241.29        48.10 o                         
   7   4  33         30.82         20.54        27.45 o                         
   8   4  33        200.61        197.47        37.86 o                         
   9   4  33         24.27         44.06        36.84 o                         
   1   5  33         18.88         78.38        24.35 o                         
   2   5  33        414.08        435.74        30.04 o                         
   3   5  33          0.56         35.44        51.11 o                         
   4   5  33        124.39        102.05        26.07 o                         
   5   5  33         29.73         71.11        29.44 o                         
   6   5  33        110.82         58.90        31.74 o                         
   7   5  33        523.19        502.25        46.94 o                         
   8   5  33        337.10        229.03        48.63 o                         
   0   6  33        119.24        146.60        46.96 o                         
   1   6  33        245.91        175.49        34.31 o                         
   2   6  33         18.30         35.31        33.50 o                         
   3   6  33          7.43         14.45        31.13 o                         
   4   6  33          9.01         36.76        37.42 o                         
   5   6  33         82.17         77.07        31.21 o                         
   6   6  33        391.30        312.86        44.31 o                         
   7   6  33          1.44          6.03        35.70 o                         
   1   7  33         35.27         67.52        42.09 o                         
   2   7  33        282.50        217.91        47.24 o                         
   3   7  33          8.71         36.43        36.21 o                         
   4   7  33         14.97         55.78        37.43 o                         
   5   7  33        132.37         96.24        43.94 o                         
   6   7  33         23.25         33.59        37.58 o                         
   0   8  33        253.62        391.99       100.46 o                         
   1   8  33          8.62         46.18        62.47 o                         
   2   8  33        491.36        427.22        56.99 o                         
   3   8  33         25.11         31.01        44.66 o                         
   0   0  34      14049.70      13904.01       196.77 o                         
   1   0  34        223.48        131.70        14.95 o                         
   2   0  34         52.98         37.33        19.94 o                         
   3   0  34        819.66        765.96        64.48 o                         
   4   0  34       1596.19       1532.10        52.89 o                         
   5   0  34       2611.38       2485.80        79.89 o                         
   6   0  34       4642.94       4801.67       122.21 o                         
   7   0  34       1366.53       1347.33        70.97 o                         
   8   0  34       1051.94       1139.26       151.56 o                         
   9   0  34        890.11        949.14       146.25 o                         
  10   0  34         42.25          7.98        57.17 o                         
   1   1  34       4277.34       4104.28        41.83 o                         
   2   1  34       1580.00       1605.51        29.56 o                         
   3   1  34       4427.50       4309.88        81.17 o                         
   4   1  34       1185.18       1251.48        30.11 o                         
   5   1  34        214.74        248.32        21.56 o                         
   6   1  34         36.87         51.38        22.72 o                         
   7   1  34       2409.41       2462.02        76.78 o                         
   8   1  34        169.82        151.22        48.07 o                         
   9   1  34        543.95        518.23        61.17 o                         
  10   1  34          5.87         25.94        36.27 o                         
   0   2  34        322.25        718.71        82.36 o                         
   1   2  34        151.43        136.51        10.95 o                         
   2   2  34       4506.34       4805.39       100.67 o                         
   3   2  34        504.45        561.61        49.89 o                         
   4   2  34       5102.84       5340.12       134.33 o                         
   5   2  34         88.77         77.31        19.32 o                         
   6   2  34         90.66        200.08        27.82 o                         
   7   2  34       1405.73       1215.25        46.33 o                         
   8   2  34        206.01        262.18        80.41 o                         
   9   2  34         21.84         33.23        29.29 o                         
  10   2  34        779.88        826.21        62.86 o                         
   1   3  34       2220.41       2439.92        44.52 o                         
   2   3  34       4439.77       4448.43        52.03 o                         
   3   3  34        490.61        602.21        24.81 o                         
   4   3  34       1069.02        982.41        30.71 o                         
   5   3  34          2.03         69.07        23.13 o                         
   6   3  34        512.19        484.52        34.19 o                         
   7   3  34        354.81        371.05        39.56 o                         
   8   3  34        839.10        884.08        53.60 o                         
   9   3  34         25.23         60.00        35.57 o                         
  10   3  34         48.18         70.27        38.40 o                         
   0   4  34       7765.83       7734.38       109.02 o                         
   1   4  34       1478.41       1394.08        29.30 o                         
   2   4  34        973.36        948.89        30.66 o                         
   3   4  34          0.08         21.38        17.52 o                         
   4   4  34        382.26        430.11        39.73 o                         
   5   4  34        368.25        336.47        25.80 o                         
   6   4  34       2269.90       2247.75        59.74 o                         
   7   4  34         32.29         28.76        26.07 o                         
   8   4  34         77.40        122.67        34.77 o                         
   9   4  34         12.76          7.58        37.20 o                         
   1   5  34         23.01         62.83        19.51 o                         
   2   5  34        799.35        785.92        31.81 o                         
   3   5  34        839.66        834.32        32.86 o                         
   4   5  34          0.06          1.06        23.79 o                         
   5   5  34        790.13        745.11        45.89 o                         
   6   5  34        204.39        196.96        36.24 o                         
   7   5  34        710.54        699.74        51.04 o                         
   8   5  34        314.77        354.99        68.70 o                         
   0   6  34        161.62        150.98        46.56 o                         
   1   6  34         16.38         28.70        32.00 o                         
   2   6  34        739.82        856.34        61.29 o                         
   3   6  34         83.73         60.19        32.82 o                         
   4   6  34       1988.95       1932.04       114.54 o                         
   5   6  34         64.92         25.29        33.75 o                         
   6   6  34          3.39         29.46        33.29 o                         
   7   6  34          0.26         41.99        34.57 o                         
   1   7  34       1220.81       1250.79        71.88 o                         
   2   7  34        299.32        242.44        45.03 o                         
   3   7  34        110.07         83.64        37.43 o                         
   4   7  34        105.70         85.19        39.35 o                         
   5   7  34         88.49         67.08        42.37 o                         
   0   8  34        727.55        889.78       136.33 o                         
   1   8  34         66.28         36.02        61.96 o                         
   2   8  34        163.15        220.86        52.88 o                         
   1   1  35        615.95        735.27        17.99 o                         
   2   1  35       1876.37       1945.84        30.14 o                         
   3   1  35         13.95         59.38        12.12 o                         
   4   1  35       2319.16       2294.66        49.13 o                         
   5   1  35        582.17        528.66        28.48 o                         
   6   1  35        125.01        102.63        21.57 o                         
   7   1  35        547.59        548.51        40.12 o                         
   8   1  35        545.11        553.83        48.00 o                         
   9   1  35        348.37        291.83        44.57 o                         
  10   1  35          9.08         41.22        36.62 o                         
   0   2  35       1605.77       1698.07        78.44 o                         
   1   2  35        215.27        188.19        11.73 o                         
   2   2  35       4257.01       4231.68        69.08 o                         
   3   2  35       1696.33       1633.20        34.76 o                         
   4   2  35       2870.57       2696.43        73.31 o                         
   5   2  35        297.37        315.98        25.33 o                         
   6   2  35        147.24         91.28        24.98 o                         
   7   2  35          0.40         12.06        22.98 o                         
   8   2  35         96.19         77.05        33.44 o                         
   9   2  35         61.11         62.53        31.91 o                         
  10   2  35        271.70        270.44        48.56 o                         
   1   3  35       2096.14       2038.98        40.34 o                         
   2   3  35        342.04        361.35        24.45 o                         
   3   3  35       9213.69       9273.10       181.52 o                         
   4   3  35        161.79        157.26        60.45 o                         
   5   3  35       5653.15       5728.42       214.17 o                         
   6   3  35        482.79        430.39        34.03 o                         
   7   3  35       3665.62       3875.11        85.09 o                         
   8   3  35         28.68         65.65        53.08 o                         
   9   3  35        211.34        223.16        71.40 o                         
   0   4  35       2033.86       2247.41        83.09 o                         
   1   4  35        212.99        207.81        18.55 o                         
   2   4  35         14.07         83.35        18.65 o                         
   3   4  35        267.20        247.34        25.25 o                         
   4   4  35         45.07        115.48        27.83 o                         
   5   4  35         67.15         75.63        31.47 o                         
   6   4  35       1929.49       2139.67        79.04 o                         
   7   4  35          0.65         31.90        27.72 o                         
   8   4  35        627.21        664.31        47.21 o                         
   9   4  35        181.28        100.06        45.25 o                         
   1   5  35        484.76        474.11        32.05 o                         
   2   5  35       3035.61       2919.01        57.24 o                         
   3   5  35         34.66         54.25        25.06 o                         
   4   5  35         70.42         92.40        32.31 o                         
   5   5  35         14.08         30.94        28.71 o                         
   6   5  35         19.82         18.81        29.80 o                         
   7   5  35          7.00         34.44        31.13 o                         
   8   5  35        333.55        190.33        44.28 o                         
   0   6  35          0.18         88.53        60.49 o                         
   1   6  35       1117.88       1018.25        54.26 o                         
   2   6  35        265.08        528.54        53.73 o                         
   3   6  35         30.85         45.25        29.88 o                         
   4   6  35         60.60         75.45        43.44 o                         
   5   6  35         40.77         36.09        35.93 o                         
   6   6  35        230.20        247.63        46.15 o                         
   7   6  35        213.09        270.80        47.07 o                         
   1   7  35        407.48        395.34        90.96 o                         
   2   7  35        647.15        544.88        58.83 o                         
   3   7  35        654.53        579.13        56.11 o                         
   4   7  35         85.38         52.51        40.49 o                         
   5   7  35        147.24        214.01        52.24 o                         
   0   8  35        645.28        752.37       154.22 o                         
   1   8  35         11.66         73.38        64.44 o                         
   2   8  35          6.10         68.14        65.89 o                         
   0   0  36       5125.83       4986.46       114.34 o                         
   1   0  36        233.24        273.33        21.56 o                         
   2   0  36      15016.46      14999.87       349.59 o                         
   3   0  36       1480.04       1438.65        42.80 o                         
   4   0  36       2720.18       2848.69        61.01 o                         
   5   0  36         65.47         29.44        25.53 o                         
   6   0  36       1647.16       1674.55        72.49 o                         
   7   0  36         61.16         44.67        44.59 o                         
   8   0  36       3088.93       3304.46       149.44 o                         
   9   0  36        108.30         97.05        58.50 o                         
  10   0  36       3159.88       3545.40       180.81 o                         
   1   1  36         85.07        127.41        13.05 o                         
   2   1  36        530.26        533.03        18.67 o                         
   3   1  36          0.47         14.20        11.09 o                         
   4   1  36          8.84         28.20        14.66 o                         
   5   1  36        148.09        227.57        21.26 o                         
   6   1  36          0.21          9.17        18.79 o                         
   7   1  36         22.00         65.09        35.08 o                         
   8   1  36          4.54         23.10        32.20 o                         
   9   1  36         46.53         61.24        36.19 o                         
  10   1  36        139.20         77.40        39.08 o                         
   0   2  36         28.29         53.69        14.62 o                         
   1   2  36        204.26        220.67        13.77 o                         
   2   2  36        176.90        286.98        26.04 o                         
   3   2  36         55.78         53.22        14.24 o                         
   4   2  36        366.48        369.96        22.24 o                         
   5   2  36         54.77         29.28        17.89 o                         
   6   2  36        551.37        510.36        35.38 o                         
   7   2  36        245.78        262.61        38.39 o                         
   8   2  36        131.99        129.78        34.98 o                         
   9   2  36        217.91        154.91        37.08 o                         
  10   2  36         11.61         35.56        37.07 o                         
   1   3  36         21.34         81.22        12.66 o                         
   2   3  36        297.90        281.80        22.64 o                         
   3   3  36          2.96        252.27       126.92 o                         
   4   3  36        535.24        527.38        26.39 o                         
   5   3  36        223.87        485.12       140.60 o                         
   6   3  36         11.10         33.41        26.05 o                         
   7   3  36         43.76        206.30        93.45 o                         
   8   3  36         23.52         30.97        36.25 o                         
   9   3  36         60.90         62.76        63.05 o                         
   0   4  36        550.73        521.12        63.15 o                         
   1   4  36        555.15        561.84        27.06 o                         
   2   4  36        844.64        801.13        28.15 o                         
   3   4  36        118.45        117.53        22.45 o                         
   4   4  36        656.47        683.91        78.84 o                         
   5   4  36         26.52         47.44        32.49 o                         
   6   4  36        565.42        573.80        36.94 o                         
   7   4  36        787.46        741.43        43.03 o                         
   8   4  36          3.39         35.97        32.35 o                         
   9   4  36         32.00         72.83        43.47 o                         
   1   5  36        341.67        381.70        30.32 o                         
   2   5  36        360.87        428.29        29.11 o                         
   3   5  36         84.11        108.21        24.32 o                         
   4   5  36         32.03         21.22        25.68 o                         
   5   5  36         44.92         82.81        32.97 o                         
   6   5  36         72.33         64.45        28.12 o                         
   7   5  36          1.55         20.75        31.77 o                         
   8   5  36         67.78        138.43        43.52 o                         
   0   6  36       8118.18       8127.04       188.96 o                         
   1   6  36         10.46         64.84        34.73 o                         
   2   6  36       3139.53       3314.06       165.19 o                         
   3   6  36          5.41         32.82        30.43 o                         
   4   6  36        577.62        604.14        65.42 o                         
   5   6  36        184.91        156.14        43.73 o                         
   6   6  36       1473.82       1424.88        62.36 o                         
   7   6  36         54.46         70.61        43.46 o                         
   1   7  36        268.26        277.38        60.05 o                         
   2   7  36        148.39        109.50        35.75 o                         
   3   7  36          2.52         22.95        39.33 o                         
   4   7  36         57.51         60.96        44.11 o                         
   5   7  36         22.99         34.51        54.76 o                         
   0   8  36         17.16         46.53        93.07 o                         
   1   8  36        185.12        102.71        69.40 o                         
   1   1  37       2037.99       2043.46        38.74 o                         
   2   1  37       1264.34       1304.61        25.90 o                         
   3   1  37        475.38        469.23        20.27 o                         
   4   1  37        202.98        174.25        17.07 o                         
   5   1  37       2731.60       2691.63        78.76 o                         
   6   1  37        106.95         85.27        22.01 o                         
   7   1  37       1631.70       1729.46        69.37 o                         
   8   1  37         52.17         35.18        30.13 o                         
   9   1  37        771.81        645.50        56.83 o                         
  10   1  37          8.37          8.58        36.84 o                         
   0   2  37         44.81         70.40        17.28 o                         
   1   2  37       1182.01       1116.32        21.15 o                         
   2   2  37        444.75        447.49        21.72 o                         
   3   2  37          0.04          4.26        12.92 o                         
   4   2  37        123.67        104.27        16.83 o                         
   5   2  37          6.18         23.68        18.38 o                         
   6   2  37        794.74        683.73        36.52 o                         
   7   2  37          0.79          2.40        23.22 o                         
   8   2  37          0.81         11.20        28.43 o                         
   9   2  37         10.97         33.01        31.72 o                         
  10   2  37        211.03        230.15        45.89 o                         
   1   3  37       1500.12       1511.21        28.31 o                         
   2   3  37        557.52        550.53        22.17 o                         
   3   3  37       1724.19       1819.27        53.52 o                         
   4   3  37          0.48         17.51        17.26 o                         
   5   3  37       2477.93       2508.15        67.08 o                         
   6   3  37          0.37          3.49        33.35 o                         
   7   3  37        384.41        382.03        43.97 o                         
   8   3  37         30.08         19.48        33.20 o                         
   9   3  37        838.74        721.45       120.19 o                         
   0   4  37          9.10         42.86        19.68 o                         
   1   4  37          5.58         13.53        13.95 o                         
   2   4  37        583.70        561.67        90.35 o                         
   3   4  37         25.73         42.81        21.30 o                         
   4   4  37        940.23        942.87        62.56 o                         
   5   4  37          1.05          6.59        23.57 o                         
   6   4  37        141.93        142.75        27.30 o                         
   7   4  37        331.07        388.73        69.85 o                         
   8   4  37         12.62         61.37        37.42 o                         
   1   5  37        758.24        697.51        30.24 o                         
   2   5  37         68.33         88.35        21.78 o                         
   3   5  37       1960.27       1960.36        54.48 o                         
   4   5  37         54.46         48.54        27.26 o                         
   5   5  37        463.89        474.58        78.85 o                         
   6   5  37         37.50         21.08        27.88 o                         
   7   5  37        389.40        299.83        40.64 o                         
   8   5  37         59.92         62.37        43.66 o                         
   0   6  37        304.24        503.98        86.42 o                         
   1   6  37         42.06         30.91        34.34 o                         
   2   6  37        419.20        565.86        48.65 o                         
   3   6  37         10.93         25.63        31.74 o                         
   4   6  37        102.04        128.95        76.56 o                         
   5   6  37         71.31         38.26        34.11 o                         
   6   6  37        166.34        308.90        75.74 o                         
   1   7  37       1388.47       1298.33        75.76 o                         
   2   7  37          0.43         30.07        35.35 o                         
   3   7  37        718.87        794.76        64.25 o                         
   4   7  37         44.16          9.82        42.82 o                         
   0   0  38        609.71        511.86        31.91 o                         
   1   0  38        780.43        673.51        29.14 o                         
   2   0  38       2015.69       2132.90        83.76 o                         
   3   0  38         30.00         13.26        16.27 o                         
   4   0  38       4360.62       4451.50       162.86 o                         
   5   0  38        147.30        136.87        30.28 o                         
   6   0  38        106.25        121.48        33.97 o                         
   7   0  38        279.35        255.79        61.44 o                         
   8   0  38       2031.02       1975.84        89.38 o                         
   9   0  38          0.16          0.00        71.79 o                         
  10   0  38        622.85        541.86        81.76 o                         
   1   1  38       2120.51       2131.68        31.06 o                         
   2   1  38        246.51        247.49        16.62 o                         
   3   1  38        257.57        275.46        17.43 o                         
   4   1  38         41.45         35.71        14.16 o                         
   5   1  38       1163.68       1137.05        33.78 o                         
   6   1  38        257.75        197.95        23.92 o                         
   7   1  38        373.40        395.74        39.49 o                         
   8   1  38         91.67         64.89        33.19 o                         
   9   1  38        476.05        412.62        46.43 o                         
  10   1  38          1.78          9.43        30.31 o                         
   0   2  38       2725.04       2868.26        48.87 o                         
   1   2  38        198.38        183.71        13.96 o                         
   2   2  38       1114.42       1233.79        28.89 o                         
   3   2  38        218.01        197.38        18.26 o                         
   4   2  38         68.01        115.76        17.65 o                         
   5   2  38         72.42         84.73        19.68 o                         
   6   2  38        244.88        268.56        27.96 o                         
   7   2  38         31.58         37.37        30.80 o                         
   8   2  38        346.67        228.48        38.00 o                         
   9   2  38        173.46        147.78        39.70 o                         
   1   3  38        119.08         99.83        12.79 o                         
   2   3  38        410.56        387.79        21.81 o                         
   3   3  38        229.75        380.16       202.60 o                         
   4   3  38        388.73        384.12        27.19 o                         
   5   3  38        166.85        167.11        29.77 o                         
   6   3  38        202.78        236.62        32.65 o                         
   7   3  38         17.26         40.18        30.28 o                         
   8   3  38         20.06         49.83        59.86 o                         
   9   3  38          2.67         63.58        46.63 o                         
   0   4  38       1392.94       1320.81        44.65 o                         
   1   4  38         10.11          8.29        14.38 o                         
   2   4  38        293.70        316.71        35.69 o                         
   3   4  38        221.00        231.54        30.65 o                         
   4   4  38       1052.20       1049.20        46.25 o                         
   5   4  38          9.07         21.27        21.72 o                         
   6   4  38          2.63         46.80        43.26 o                         
   7   4  38         15.31         20.45        30.48 o                         
   8   4  38        204.00        302.45        63.71 o                         
   1   5  38        805.40        853.15        32.55 o                         
   2   5  38          0.00         10.68        20.91 o                         
   3   5  38        814.83        832.88        39.50 o                         
   4   5  38        270.34        217.64        30.95 o                         
   5   5  38        635.22        721.51        53.91 o                         
   6   5  38        145.59         80.36        30.45 o                         
   7   5  38          2.24         39.18        33.06 o                         
   0   6  38       3746.55       3963.35       207.82 o                         
   1   6  38          0.15         17.42        31.55 o                         
   2   6  38       1113.03       1094.10        88.47 o                         
   3   6  38         19.72         48.44        33.62 o                         
   4   6  38        685.05        680.10        62.61 o                         
   5   6  38          5.32         42.73        37.78 o                         
   6   6  38       1294.37       1212.59       108.42 o                         
   1   7  38        223.09        189.44        45.01 o                         
   2   7  38         11.00         48.40        34.93 o                         
   3   7  38         48.24         81.49        46.72 o                         
   4   7  38         20.53         16.09        44.72 o                         
   1   1  39        112.70        206.41        21.59 o                         
   2   1  39         66.35         63.17        13.10 o                         
   3   1  39        208.81        173.52        16.37 o                         
   4   1  39         35.41         31.45        14.31 o                         
   5   1  39         42.08         43.24        17.65 o                         
   6   1  39         19.02         39.95        19.81 o                         
   7   1  39        566.09        505.36        40.54 o                         
   8   1  39        158.88        159.17        35.04 o                         
   9   1  39        136.27        127.59        57.02 o                         
   0   2  39        929.41       1047.47        31.48 o                         
   1   2  39         60.78         72.02        11.62 o                         
   2   2  39       2512.07       2605.74        46.01 o                         
   3   2  39        231.07        216.04        19.65 o                         
   4   2  39       5161.17       5382.74        68.92 o                         
   5   2  39          9.79         10.02        18.04 o                         
   6   2  39       1085.27        965.99        54.31 o                         
   7   2  39         68.04         51.23        29.62 o                         
   8   2  39        915.39        843.05        52.56 o                         
   9   2  39        126.90         80.13        38.95 o                         
   1   3  39        505.81        560.67        20.42 o                         
   2   3  39          0.21         18.57        13.59 o                         
   3   3  39       1098.28       1163.36        62.51 o                         
   4   3  39          0.57         18.09        17.40 o                         
   5   3  39        509.67        468.62        57.82 o                         
   6   3  39          2.53         11.11        28.83 o                         
   7   3  39       1022.50       1033.48        59.68 o                         
   8   3  39        335.00        289.49        43.46 o                         
   9   3  39        119.06        118.48        38.80 o                         
   0   4  39        838.52        835.65        38.00 o                         
   1   4  39         14.33         28.02        16.12 o                         
   2   4  39        429.64        339.49        40.30 o                         
   3   4  39         42.15         72.75        49.59 o                         
   4   4  39        352.61        373.32        33.93 o                         
   5   4  39        107.32         97.80        35.53 o                         
   6   4  39        670.43        702.71        56.44 o                         
   7   4  39         72.53         60.91        32.85 o                         
   8   4  39        208.88        187.62        40.49 o                         
   1   5  39        233.09        201.74        22.35 o                         
   2   5  39        423.54        363.04        32.94 o                         
   3   5  39        578.70        678.16        40.70 o                         
   4   5  39         25.35         20.81        24.45 o                         
   5   5  39        194.48        359.87        85.57 o                         
   6   5  39        130.84         99.77        35.02 o                         
   7   5  39          5.64         41.80        32.20 o                         
   0   6  39          0.28        100.18        43.65 o                         
   1   6  39          3.45         32.49        36.24 o                         
   2   6  39         12.10         89.03        40.49 o                         
   3   6  39          0.56         26.55        35.75 o                         
   4   6  39        111.50         95.01        42.92 o                         
   5   6  39          0.93         38.79        35.61 o                         
   6   6  39          4.46         37.35        36.58 o                         
   1   7  39        432.03        358.54        64.97 o                         
   2   7  39         76.42        123.33        39.50 o                         
   3   7  39        512.98        498.09        80.11 o                         
   4   7  39         16.37         52.82        60.85 o                         
   0   0  40       1097.11       1139.26        47.86 o                         
   1   0  40       1059.76       1029.73        35.72 o                         
   2   0  40         74.65         93.80        18.73 o                         
   3   0  40          0.05         11.52        16.61 o                         
   4   0  40          2.12         10.92        17.79 o                         
   5   0  40        893.54        887.87        76.45 o                         
   6   0  40        182.64        195.98        53.18 o                         
   7   0  40          9.56         45.83        34.02 o                         
   8   0  40        478.32        381.57        84.50 o                         
   9   0  40        122.92         14.62        74.45 o                         
   1   1  40       5905.23       6090.04        61.45 o                         
   2   1  40         99.74         83.60        14.14 o                         
   3   1  40       1310.17       1314.78        33.59 o                         
   4   1  40         91.77         78.21        15.76 o                         
   5   1  40        977.10        978.83        31.24 o                         
   6   1  40          3.90         20.67        20.57 o                         
   7   1  40       2415.11       2579.12       121.09 o                         
   8   1  40         14.59         26.68        27.76 o                         
   9   1  40        541.82        512.29        43.86 o                         
   0   2  40         14.03        112.61        22.60 o                         
   1   2  40        628.06        563.49        19.72 o                         
   2   2  40        145.01        198.26        19.71 o                         
   3   2  40        539.35        563.50        41.07 o                         
   4   2  40         98.77        159.50        18.58 o                         
   5   2  40        116.99         89.55        21.21 o                         
   6   2  40          0.04         48.94        22.26 o                         
   7   2  40          0.03         32.95        26.25 o                         
   8   2  40         25.29         97.73        41.21 o                         
   9   2  40        166.92        125.34        49.29 o                         
   1   3  40       1191.99       1057.22        36.46 o                         
   2   3  40        217.26        194.87        19.50 o                         
   3   3  40        270.22        267.05        22.20 o                         
   4   3  40          0.08         20.50        18.89 o                         
   5   3  40         46.73         35.34        34.32 o                         
   6   3  40         38.90         32.94        28.37 o                         
   7   3  40        336.09        324.71        41.25 o                         
   8   3  40        116.98        104.62        39.41 o                         
   0   4  40        641.45        585.24        35.69 o                         
   1   4  40          0.35         13.63        15.88 o                         
   2   4  40          6.15         16.68        16.43 o                         
   3   4  40        342.74        267.45        24.83 o                         
   4   4  40          1.58         42.56        22.85 o                         
   5   4  40        360.33        360.35        34.74 o                         
   6   4  40        166.49        164.76        30.31 o                         
   7   4  40         79.11         45.76        33.88 o                         
   8   4  40        200.75        184.83        46.25 o                         
   1   5  40       1264.66       1308.53        38.86 o                         
   2   5  40         36.65         36.69        20.33 o                         
   3   5  40       2522.54       2644.02        70.04 o                         
   4   5  40         19.31          9.49        26.59 o                         
   5   5  40        989.64        970.96        51.57 o                         
   6   5  40         28.98         20.35        34.47 o                         
   7   5  40        431.69        349.37        46.50 o                         
   0   6  40         32.47         50.42        42.71 o                         
   1   6  40        229.10        168.90        38.01 o                         
   2   6  40        167.08        101.19        44.22 o                         
   3   6  40          0.15         33.79        34.54 o                         
   4   6  40        233.49        299.91       157.56 o                         
   5   6  40        232.86        155.25        41.15 o                         
   1   7  40        246.37        209.00        46.38 o                         
   2   7  40        108.92        123.40        44.64 o                         
   3   7  40        226.82        334.11       120.88 o                         
   1   1  41       3004.38       3118.30        43.28 o                         
   2   1  41        660.89        540.40        25.91 o                         
   3   1  41        325.08        352.17        20.17 o                         
   4   1  41        122.96         98.03        16.92 o                         
   5   1  41         83.08        102.82        18.24 o                         
   6   1  41        154.43        140.07        30.00 o                         
   7   1  41        792.72        932.46        81.36 o                         
   8   1  41        120.14         66.65        29.80 o                         
   9   1  41         15.56         40.34        30.37 o                         
   0   2  41       4587.61       4468.55        68.54 o                         
   1   2  41       1046.83       1003.11        23.42 o                         
   2   2  41       1126.62       1084.48        29.74 o                         
   3   2  41         14.74         39.41        16.06 o                         
   4   2  41       2884.02       2961.45        53.61 o                         
   5   2  41        970.32        935.61        52.00 o                         
   6   2  41       2059.92       2113.89        56.83 o                         
   7   2  41          1.40         24.12        25.27 o                         
   8   2  41       1364.68       1312.21        97.80 o                         
   9   2  41        102.93         70.49        36.82 o                         
   1   3  41        416.05        347.14        19.08 o                         
   2   3  41         17.23         28.95        15.18 o                         
   3   3  41         35.75        100.99        18.41 o                         
   4   3  41         92.81         84.64        24.96 o                         
   5   3  41          0.09         41.49        27.29 o                         
   6   3  41          0.32         11.01        23.57 o                         
   7   3  41         18.46         52.50        32.41 o                         
   8   3  41        141.33        208.78        50.75 o                         
   0   4  41        394.91        443.25        44.54 o                         
   1   4  41        575.93        555.48        28.55 o                         
   2   4  41       1535.59       1645.14        50.09 o                         
   3   4  41         15.25         34.00        23.60 o                         
   4   4  41       2374.29       2376.63        84.23 o                         
   5   4  41        864.08        914.21        51.42 o                         
   6   4  41        650.54        553.60        43.96 o                         
   7   4  41          0.47         37.96        33.06 o                         
   8   4  41        607.77        597.57        68.76 o                         
   1   5  41          9.29         51.48        19.15 o                         
   2   5  41         10.99         27.76        21.38 o                         
   3   5  41        835.88        924.01       114.95 o                         
   4   5  41         73.77         43.71        28.82 o                         
   5   5  41          7.82         77.19        34.76 o                         
   6   5  41          0.12         40.59        36.22 o                         
   7   5  41          1.45         75.63        51.58 o                         
   0   6  41        511.44        433.96        59.23 o                         
   1   6  41          0.32         63.30        33.26 o                         
   2   6  41         21.91         40.12        33.47 o                         
   3   6  41         24.41         53.89        36.39 o                         
   4   6  41        422.08        491.48        57.25 o                         
   5   6  41         28.14         67.01        40.81 o                         
   1   7  41          0.56          0.00        37.68 o                         
   2   7  41          5.88         23.20        44.09 o                         
   0   0  42       6156.23       5713.70       118.33 o                         
   1   0  42       1089.62        976.26        35.58 o                         
   2   0  42        330.62        288.52        51.19 o                         
   3   0  42       1702.29       1480.56       115.00 o                         
   4   0  42        753.79        831.74        37.89 o                         
   5   0  42          3.97         10.15        25.84 o                         
   6   0  42        114.48         56.64        32.86 o                         
   7   0  42        520.34        448.79        46.61 o                         
   8   0  42        365.94        324.40        70.46 o                         
   9   0  42        763.98        886.65       158.21 o                         
   1   1  42       2507.35       2563.06        39.06 o                         
   2   1  42          0.03         25.15        14.16 o                         
   3   1  42       3230.10       3462.41        50.29 o                         
   4   1  42        162.49        132.38        17.85 o                         
   5   1  42       1160.68       1125.42        37.19 o                         
   6   1  42         74.39         89.47        22.10 o                         
   7   1  42        498.26        549.90        70.00 o                         
   8   1  42         58.42         41.62        29.57 o                         
   9   1  42        981.12        907.57        56.51 o                         
   0   2  42        102.22        127.13        18.85 o                         
   1   2  42        115.31        127.24        15.03 o                         
   2   2  42          8.93         75.39        15.99 o                         
   3   2  42         66.41         48.74        17.03 o                         
   4   2  42        113.05        204.99        21.73 o                         
   5   2  42          4.60         26.38        20.13 o                         
   6   2  42         56.70        102.05        32.05 o                         
   7   2  42        185.70        140.92        30.25 o                         
   8   2  42         13.59         34.63        28.86 o                         
   9   2  42         35.99         18.92        48.35 o                         
   1   3  42         21.39         25.82        13.96 o                         
   2   3  42         26.29         21.55        16.09 o                         
   3   3  42       1248.94       1197.33        37.57 o                         
   4   3  42        186.85        162.56        26.10 o                         
   5   3  42        222.53        272.90        64.09 o                         
   6   3  42          0.03         16.45        25.84 o                         
   7   3  42         78.15        102.71        34.59 o                         
   8   3  42         19.94         31.71        34.14 o                         
   0   4  42         92.29        146.30        34.55 o                         
   1   4  42         98.57        105.19        29.17 o                         
   2   4  42        142.73        136.49        31.09 o                         
   3   4  42        101.56         72.27        24.18 o                         
   4   4  42        503.10        499.50        36.38 o                         
   5   4  42         56.92         65.14        25.90 o                         
   6   4  42          2.19         34.43        41.60 o                         
   7   4  42         55.00         53.61        33.11 o                         
   1   5  42       1567.64       1537.96        45.67 o                         
   2   5  42          0.49          7.23        22.83 o                         
   3   5  42        359.00        378.34        97.27 o                         
   4   5  42         18.93         42.37        27.93 o                         
   5   5  42        399.73        344.14        45.85 o                         
   6   5  42        176.07         70.58        37.50 o                         
   0   6  42        678.97        623.79        64.35 o                         
   1   6  42         47.54         13.08        36.51 o                         
   2   6  42        244.59        152.26        37.42 o                         
   3   6  42          4.76         12.54        34.34 o                         
   4   6  42        111.60        189.95        80.02 o                         
   5   6  42        177.20        227.97        43.48 o                         
   1   7  42        396.95        413.68        55.44 o                         
   2   7  42          3.97         68.78        58.18 o                         
   1   1  43         72.97        196.72        18.42 o                         
   2   1  43          1.10         12.29        13.81 o                         
   3   1  43          6.94         91.16        20.53 o                         
   4   1  43        164.25        167.81        18.67 o                         
   5   1  43        110.25        129.62        25.94 o                         
   6   1  43        375.23        309.62        34.16 o                         
   7   1  43          1.00         29.84        26.01 o                         
   8   1  43         25.25         15.36        28.03 o                         
   9   1  43         95.02        131.19        36.39 o                         
   0   2  43        882.49        956.43        45.20 o                         
   1   2  43        132.19        104.87        15.34 o                         
   2   2  43       2315.78       2449.54        43.12 o                         
   3   2  43         43.23         28.91        16.20 o                         
   4   2  43        420.16        357.69        29.15 o                         
   5   2  43         40.35         38.35        21.51 o                         
   6   2  43       2105.10       2123.52       128.77 o                         
   7   2  43         35.95         41.84        27.21 o                         
   8   2  43        582.36        539.55        45.98 o                         
   1   3  43       1087.40        972.91        26.15 o                         
   2   3  43         64.22         38.38        16.12 o                         
   3   3  43       1753.96       1756.77        80.98 o                         
   4   3  43        167.94        169.17        24.09 o                         
   5   3  43       2072.42       2279.27       121.25 o                         
   6   3  43        168.11        159.48        31.75 o                         
   7   3  43        436.43        356.17        53.50 o                         
   8   3  43         35.57         34.61        34.52 o                         
   0   4  43          7.32         35.46        29.75 o                         
   1   4  43          3.24         26.39        20.28 o                         
   2   4  43        549.91        625.11        30.92 o                         
   3   4  43         25.35         38.41        21.81 o                         
   4   4  43        380.38        402.12        33.16 o                         
   5   4  43          2.27         22.96        23.38 o                         
   6   4  43        100.17         54.24        54.23 o                         
   7   4  43         16.71         25.20        32.43 o                         
   1   5  43         65.67         74.06        25.37 o                         
   2   5  43         73.70         67.57        31.70 o                         
   3   5  43         49.12         52.51        54.12 o                         
   4   5  43         12.08         19.99        27.01 o                         
   5   5  43          1.78         29.72        35.05 o                         
   6   5  43         75.49         70.42        37.10 o                         
   0   6  43         19.68         33.38        39.55 o                         
   1   6  43         26.61         26.74        36.95 o                         
   2   6  43         98.77         75.73        37.80 o                         
   3   6  43         22.41         39.55        34.43 o                         
   4   6  43         32.58         54.30        46.38 o                         
   0   0  44       4399.51       4986.46       110.35 o                         
   1   0  44        882.77        826.12        65.81 o                         
   2   0  44       1414.76       1357.53        49.86 o                         
   3   0  44         81.62         89.80        24.90 o                         
   4   0  44         40.90         44.21        22.04 o                         
   5   0  44         34.76         42.36        32.88 o                         
   6   0  44       2112.46       2400.27        82.10 o                         
   7   0  44          0.25         31.06        33.52 o                         
   8   0  44        457.56        411.86        62.90 o                         
   1   1  44        370.98        367.54        28.02 o                         
   2   1  44          0.59         11.95        14.32 o                         
   3   1  44        970.54       1010.02        31.14 o                         
   4   1  44        118.10        106.56        17.77 o                         
   5   1  44         44.52         32.62        17.29 o                         
   6   1  44         34.41         57.14        22.21 o                         
   7   1  44        164.07        184.29        28.12 o                         
   8   1  44         38.30         17.31        29.23 o                         
   0   2  44        270.73        216.47        24.58 o                         
   1   2  44         79.48         69.10        15.30 o                         
   2   2  44       1294.13       1439.82        66.04 o                         
   3   2  44         14.89         17.71        16.47 o                         
   4   2  44        640.66        698.99        32.76 o                         
   5   2  44         30.52         31.37        20.07 o                         
   6   2  44        147.49        174.55        27.70 o                         
   7   2  44          5.28         14.68        27.66 o                         
   8   2  44        338.35        288.61        41.55 o                         
   1   3  44          1.49         57.97        15.13 o                         
   2   3  44        255.29        272.32        23.16 o                         
   3   3  44        401.19        457.70        30.20 o                         
   4   3  44        310.79        286.47        31.10 o                         
   5   3  44          4.08         64.49        28.85 o                         
   6   3  44         76.66         51.09        29.36 o                         
   7   3  44         12.55         32.13        30.17 o                         
   8   3  44        198.96        243.75        48.10 o                         
   0   4  44       1031.40       1001.41       126.97 o                         
   1   4  44        275.15        280.29        28.84 o                         
   2   4  44        927.00        839.61        34.54 o                         
   3   4  44         13.48         24.34        24.10 o                         
   4   4  44        173.35        151.49        25.69 o                         
   5   4  44         82.76         52.16        25.55 o                         
   6   4  44        350.99        285.26        53.32 o                         
   7   4  44         60.30         19.99        30.69 o                         
   1   5  44        348.72        351.95        33.76 o                         
   2   5  44        120.05        132.35        26.24 o                         
   3   5  44        168.35        126.18        28.75 o                         
   4   5  44         36.51         29.66        30.26 o                         
   5   5  44         60.67         70.06        34.48 o                         
   6   5  44         17.25         33.45        35.65 o                         
   0   6  44        137.05         94.24        75.78 o                         
   1   6  44         33.26         37.54        40.95 o                         
   2   6  44       1367.70       1274.38        67.52 o                         
   3   6  44          0.01         21.67        32.98 o                         
   4   6  44        634.26        717.98        65.00 o                         
   1   1  45         28.53         47.79        14.40 o                         
   2   1  45        128.42        135.33        20.07 o                         
   3   1  45       1543.55       1676.46        39.92 o                         
   4   1  45         62.10         42.43        18.39 o                         
   5   1  45        530.96        466.24        28.26 o                         
   6   1  45          2.01         20.06        20.68 o                         
   7   1  45        100.62         59.14        26.30 o                         
   8   1  45         52.30         40.93        29.19 o                         
   0   2  45         20.10         42.16        19.48 o                         
   1   2  45        310.52        322.32        19.74 o                         
   2   2  45        116.63        126.30        18.01 o                         
   3   2  45          8.12         22.10        17.33 o                         
   4   2  45         80.10         73.46        25.09 o                         
   5   2  45        105.68         78.22        22.26 o                         
   6   2  45         31.99         39.79        22.59 o                         
   7   2  45          3.38          9.48        24.98 o                         
   8   2  45         15.05         25.11        32.00 o                         
   1   3  45       1245.16       1280.36        31.67 o                         
   2   3  45          0.08         11.45        18.27 o                         
   3   3  45       2178.39       2341.68        93.07 o                         
   4   3  45          8.63         14.59        18.76 o                         
   5   3  45       1303.77       1179.13        77.14 o                         
   6   3  45          2.26          5.35        26.72 o                         
   7   3  45       1034.60        935.75        57.79 o                         
   0   4  45        105.23        130.29        51.85 o                         
   1   4  45        193.01        201.81        30.85 o                         
   2   4  45         73.20         67.50        22.62 o                         
   3   4  45         38.48          8.60        20.55 o                         
   4   4  45          4.61         16.90        22.82 o                         
   5   4  45        256.61        243.96        52.01 o                         
   6   4  45         86.23         60.00        29.62 o                         
   1   5  45        612.22        574.71        38.81 o                         
   2   5  45         63.48         58.89        24.33 o                         
   3   5  45          4.46         33.86        41.63 o                         
   4   5  45         29.53         52.06        28.58 o                         
   5   5  45        164.52         98.48        35.95 o                         
   0   6  45         22.68         12.19        49.80 o                         
   1   6  45         62.67         63.84        47.18 o                         
   2   6  45          0.08        143.07       171.39 o                         
   3   6  45         28.71         21.16        34.12 o                         
   0   0  46       4114.17       4513.28       105.03 o                         
   1   0  46        527.45        584.75        33.28 o                         
   2   0  46       2232.63       2418.46        62.97 o                         
   3   0  46         98.06        112.46        25.84 o                         
   4   0  46        606.25        620.52        59.10 o                         
   5   0  46        599.49        582.91        52.61 o                         
   6   0  46       1237.28       1322.37        94.40 o                         
   7   0  46          6.40         11.02        32.54 o                         
   8   0  46        704.95        609.49        71.36 o                         
   1   1  46          2.36         18.37        14.28 o                         
   2   1  46          7.86         47.64        16.75 o                         
   3   1  46        377.94        454.50        25.36 o                         
   4   1  46         60.59         50.81        19.87 o                         
   5   1  46        119.89        141.80        25.91 o                         
   6   1  46          9.78         11.60        23.46 o                         
   7   1  46          0.64         33.87        27.06 o                         
   8   1  46          5.36         25.43        27.75 o                         
   0   2  46        287.32        296.98        27.44 o                         
   1   2  46         64.33         60.06        14.90 o                         
   2   2  46        387.63        385.77        24.74 o                         
   3   2  46         10.65         46.15        25.80 o                         
   4   2  46        481.02        427.72        34.54 o                         
   5   2  46         66.11         68.65        23.03 o                         
   6   2  46        222.39        243.89        29.75 o                         
   7   2  46         16.01         26.47        26.13 o                         
   8   2  46        188.74        136.60        59.62 o                         
   1   3  46        350.62        370.12        24.39 o                         
   2   3  46         43.41         35.76        21.55 o                         
   3   3  46        410.05        406.22        31.65 o                         
   4   3  46         19.64         27.00        20.68 o                         
   5   3  46         19.09         30.92        26.02 o                         
   6   3  46         45.89         25.75        29.75 o                         
   7   3  46        261.48        376.47        55.14 o                         
   0   4  46        600.62        608.92        67.80 o                         
   1   4  46         87.59         75.93        28.21 o                         
   2   4  46        645.27        601.42        35.32 o                         
   3   4  46         11.44         23.10        21.51 o                         
   4   4  46        327.53        345.36        32.00 o                         
   5   4  46        124.04        105.63        27.11 o                         
   6   4  46        268.53        255.58        37.28 o                         
   1   5  46        268.05        259.07        33.07 o                         
   2   5  46         70.91         58.09        26.20 o                         
   3   5  46          7.96         17.24        25.28 o                         
   4   5  46         53.27         20.09        29.68 o                         
   5   5  46         55.63         86.56        36.38 o                         
   0   6  46        830.48        635.40        79.36 o                         
   1   6  46        134.42        139.60        83.67 o                         
   2   6  46        711.62        583.54        60.51 o                         
   3   6  46         27.08         43.41        34.94 o                         
   1   1  47        850.05        924.12        43.18 o                         
   2   1  47        603.44        623.20        27.90 o                         
   3   1  47         15.79         15.10        21.42 o                         
   4   1  47         95.51         82.94        20.53 o                         
   5   1  47        259.38        206.87        25.91 o                         
   6   1  47         24.24         39.64        24.65 o                         
   7   1  47        870.95        979.52        45.90 o                         
   8   1  47         11.25         23.70        28.39 o                         
   0   2  47       1663.09       1885.74        49.19 o                         
   1   2  47        298.99        300.10        20.89 o                         
   2   2  47        202.97        180.47        38.66 o                         
   3   2  47        123.39        102.24        23.80 o                         
   4   2  47        115.65        138.35        26.48 o                         
   5   2  47        405.61        472.12        32.36 o                         
   6   2  47       1142.86       1109.10        93.96 o                         
   7   2  47         14.21         29.18        27.52 o                         
   1   3  47        764.18        773.34        27.87 o                         
   2   3  47          1.55          5.18        17.75 o                         
   3   3  47       1008.46       1113.03        39.22 o                         
   4   3  47         37.31         32.67        21.66 o                         
   5   3  47        709.14        721.50        48.53 o                         
   6   3  47          1.92         28.96        27.73 o                         
   7   3  47        757.17        827.61        73.88 o                         
   0   4  47          1.32         15.95        35.90 o                         
   1   4  47        193.84        117.63        29.94 o                         
   2   4  47        424.16        361.53        35.17 o                         
   3   4  47         33.87         35.85        22.93 o                         
   4   4  47        503.48        412.93        34.97 o                         
   5   4  47        121.75         96.28        27.39 o                         
   6   4  47          7.14         22.89        28.42 o                         
   1   5  47         50.36         69.95        29.74 o                         
   2   5  47        102.43         89.78        27.64 o                         
   3   5  47        654.94        699.27        60.60 o                         
   4   5  47         53.55         56.61        30.71 o                         
   0   6  47         33.16         50.52        70.46 o                         
   1   6  47          0.26         39.18        47.11 o                         
   2   6  47          0.29         41.83        48.64 o                         
   0   0  48          6.06        110.35        30.58 o                         
   1   0  48         64.18        108.62        25.09 o                         
   2   0  48       1644.18       1834.27        57.81 o                         
   3   0  48          0.98         14.20        26.12 o                         
   4   0  48       1664.53       1649.10       103.70 o                         
   5   0  48        127.65         97.99        35.46 o                         
   6   0  48         68.52         52.70        33.80 o                         
   7   0  48        142.72        106.30        44.74 o                         
   1   1  48       1458.41       1558.52        49.84 o                         
   2   1  48        320.55        328.80        29.68 o                         
   3   1  48        533.52        510.83        35.97 o                         
   4   1  48         50.87         54.48        20.27 o                         
   5   1  48        953.12        977.45        47.97 o                         
   6   1  48         10.58          8.32        22.00 o                         
   7   1  48        825.22        930.84        47.07 o                         
   0   2  48        376.86        391.09        37.40 o                         
   1   2  48         75.75         63.22        17.34 o                         
   2   2  48         11.58         34.08        17.45 o                         
   3   2  48         20.00         31.57        20.53 o                         
   4   2  48          0.48         37.04        20.75 o                         
   5   2  48          0.26         46.50        22.92 o                         
   6   2  48         65.82        100.02        26.43 o                         
   7   2  48         75.91        105.55        33.47 o                         
   1   3  48        143.26         77.25        20.17 o                         
   2   3  48        472.14        460.62        40.91 o                         
   3   3  48          0.09         37.68        20.69 o                         
   4   3  48        134.08        175.25        31.73 o                         
   5   3  48        266.13        231.84        33.56 o                         
   6   3  48          1.63         15.13        28.26 o                         
   0   4  48         23.94         22.60        38.56 o                         
   1   4  48          4.64          6.67        26.78 o                         
   2   4  48        411.28        410.34        35.95 o                         
   3   4  48         33.12         32.98        23.45 o                         
   4   4  48        257.23        243.74        31.34 o                         
   5   4  48        238.76        216.37        42.03 o                         
   1   5  48        528.73        503.11        42.69 o                         
   2   5  48          1.66         32.27        28.88 o                         
   3   5  48        441.22        420.59        39.13 o                         
   4   5  48         12.63          8.93        30.98 o                         
   0   6  48       1005.93        990.35       117.00 o                         
   1   1  49        147.64        199.14        23.03 o                         
   2   1  49        174.90        178.22        47.02 o                         
   3   1  49          0.73         31.04        20.14 o                         
   4   1  49        165.64        173.93        23.32 o                         
   5   1  49          0.64         23.94        20.54 o                         
   6   1  49         16.22         19.85        23.04 o                         
   7   1  49        516.06        446.97        38.58 o                         
   0   2  49        116.72        176.06        27.72 o                         
   1   2  49         31.34         31.06        17.00 o                         
   2   2  49       1614.05       1836.82        91.13 o                         
   3   2  49         64.33         66.97        20.68 o                         
   4   2  49       1907.03       2181.72        56.23 o                         
   5   2  49         24.26         37.99        24.01 o                         
   6   2  49        344.12        317.64        32.49 o                         
   7   2  49        231.17        220.38        34.21 o                         
   1   3  49         79.60        112.47        21.91 o                         
   2   3  49         47.84         53.44        23.32 o                         
   3   3  49        247.92        322.64        27.98 o                         
   4   3  49          2.23         33.54        21.92 o                         
   5   3  49         39.26         33.73        27.85 o                         
   6   3  49          9.26         34.64        30.26 o                         
   0   4  49       1599.06       1476.95        79.77 o                         
   1   4  49         89.69        105.72        30.98 o                         
   2   4  49        457.45        420.07        62.35 o                         
   3   4  49        190.01        167.52        28.34 o                         
   4   4  49        322.90        255.05        31.50 o                         
   5   4  49        114.60         89.95        28.84 o                         
   1   5  49         14.16         42.92        31.40 o                         
   2   5  49        219.07        129.55        31.76 o                         
   3   5  49          4.29         37.64        29.84 o                         
   0   0  50         71.33         70.46        38.56 o                         
   1   0  50        383.93        358.72        34.80 o                         
   2   0  50         60.98         40.57        24.10 o                         
   3   0  50         82.08         59.91        29.38 o                         
   4   0  50         99.92         56.31        30.58 o                         
   5   0  50        835.89        813.18       109.02 o                         
   6   0  50        181.21        278.62        46.96 o                         
   7   0  50        346.90        335.59        75.12 o                         
   1   1  50       1913.11       2068.74        83.44 o                         
   2   1  50         34.86         37.41        17.96 o                         
   3   1  50        460.09        468.74        28.86 o                         
   4   1  50         12.12         31.65        19.38 o                         
   5   1  50        567.52        489.68        40.37 o                         
   6   1  50         55.40         31.29        25.78 o                         
   7   1  50       1084.08       1201.50        49.43 o                         
   0   2  50         22.98         94.63        26.32 o                         
   1   2  50        197.72        193.05        23.70 o                         
   2   2  50          7.16         50.97        21.26 o                         
   3   2  50         66.22         39.75        20.03 o                         
   4   2  50          0.01         51.24        21.41 o                         
   5   2  50        330.68        290.77        28.88 o                         
   6   2  50         88.60         96.80        28.33 o                         
   1   3  50        443.31        352.64        35.30 o                         
   2   3  50        138.08         96.20        23.93 o                         
   3   3  50        183.16        120.91        25.47 o                         
   4   3  50         66.79         51.89        45.11 o                         
   5   3  50        122.65         75.17        30.13 o                         
   6   3  50         26.60         30.76        30.49 o                         
   0   4  50         86.13        117.00        45.20 o                         
   1   4  50         14.18         16.00        26.78 o                         
   2   4  50          2.68         39.89        27.79 o                         
   3   4  50          3.46         16.71        24.18 o                         
   4   4  50         64.99         56.92        27.73 o                         
   5   4  50         14.71         20.64        30.81 o                         
   1   5  50        265.22        268.16        54.51 o                         
   2   5  50         17.82         20.61        30.08 o                         
   3   5  50       2144.17       2272.76       142.37 o                         
   1   1  51        510.28        618.97        30.29 o                         
   2   1  51          0.54         19.94        17.94 o                         
   3   1  51        303.10        307.55        27.24 o                         
   4   1  51         17.54         19.24        20.92 o                         
   5   1  51         27.71         32.73        22.28 o                         
   6   1  51          0.99         16.92        27.08 o                         
   0   2  51        765.55        764.12        45.10 o                         
   1   2  51        402.02        404.58        28.02 o                         
   2   2  51        776.99        932.72        38.01 o                         
   3   2  51         83.31         58.98        22.72 o                         
   4   2  51        459.26        376.66        30.90 o                         
   5   2  51        243.81        228.33        28.13 o                         
   6   2  51        841.86        745.46        40.09 o                         
   1   3  51        134.88        107.08        24.79 o                         
   2   3  51          3.55          9.72        20.52 o                         
   3   3  51        320.75        281.32        31.78 o                         
   4   3  51          3.85         13.26        22.42 o                         
   5   3  51        187.42        210.91        32.67 o                         
   0   4  51        605.59        578.34        65.15 o                         
   1   4  51        217.85        330.92        39.95 o                         
   2   4  51        787.60        859.95        45.63 o                         
   3   4  51        212.97        145.31        31.84 o                         
   4   4  51        456.34        417.14        37.22 o                         
   1   5  51         22.82         49.05        31.23 o                         
   2   5  51         48.31         15.16        33.41 o                         
   0   0  52         80.62         66.48        37.23 o                         
   1   0  52        363.56        354.97        71.79 o                         
   2   0  52        811.80        934.20        91.07 o                         
   3   0  52         47.08         32.63        27.63 o                         
   4   0  52       1043.85        958.02        49.35 o                         
   5   0  52        124.63        132.18        47.20 o                         
   6   0  52        365.10        416.25        53.95 o                         
   1   1  52        252.40        286.21        33.09 o                         
   2   1  52         42.83         31.00        18.24 o                         
   3   1  52        716.16        782.91        34.81 o                         
   4   1  52          0.95         19.73        20.75 o                         
   5   1  52        569.53        454.74        48.73 o                         
   6   1  52          0.61         21.65        24.23 o                         
   0   2  52        303.36        234.35        35.39 o                         
   1   2  52         23.03         19.42        19.33 o                         
   2   2  52         90.25        122.21        24.26 o                         
   3   2  52         44.97         52.62        21.29 o                         
   4   2  52          9.84         18.12        22.78 o                         
   5   2  52        122.80        142.24        29.94 o                         
   1   3  52         84.10        110.74        24.54 o                         
   2   3  52        142.09         88.37        22.67 o                         
   3   3  52        308.93        260.87        31.23 o                         
   4   3  52          1.91         14.84        24.07 o                         
   5   3  52         33.85         83.11        29.78 o                         
   0   4  52         54.21         22.60        42.54 o                         
   1   4  52         14.42         23.93        29.14 o                         
   2   4  52        195.17        210.39        42.89 o                         
   3   4  52         11.30         34.48        28.45 o                         
   1   1  53        171.28        201.27        23.12 o                         
   2   1  53        406.53        416.00        27.14 o                         
   3   1  53        266.00        248.18        26.20 o                         
   4   1  53         33.66         17.04        20.31 o                         
   5   1  53        204.96        179.07        26.87 o                         
   0   2  53       1061.70       1112.15        46.98 o                         
   1   2  53         15.39         15.65        20.52 o                         
   2   2  53         49.36         49.30        21.56 o                         
   3   2  53         26.38         33.94        21.33 o                         
   4   2  53          8.67         25.14        23.09 o                         
   5   2  53          8.63         19.46        24.36 o                         
   1   3  53        900.40        898.18        40.82 o                         
   2   3  53         39.48         54.75        21.86 o                         
   3   3  53        476.34        419.35        34.66 o                         
   4   3  53          5.76         12.05        25.51 o                         
   0   4  53          6.76         21.27        43.87 o                         
   1   4  53          2.44         24.46        30.46 o                         
   2   4  53        180.92        185.80        37.73 o                         
   3   4  53          4.29         22.88        28.02 o                         
   0   0  54       3853.46       4264.67       148.91 o                         
   1   0  54        153.10        136.80        31.91 o                         
   2   0  54        930.46       1041.94        49.50 o                         
   3   0  54          0.69         11.90        27.63 o                         
   4   0  54        303.33        217.18        36.18 o                         
   5   0  54        149.89         90.69        38.60 o                         
   1   1  54          6.48         18.58        18.38 o                         
   2   1  54        111.27        117.27        21.22 o                         
   3   1  54         35.50         82.90        21.84 o                         
   4   1  54         25.84         41.55        22.11 o                         
   5   1  54          4.86         32.77        24.29 o                         
   0   2  54         10.94         38.56        25.33 o                         
   1   2  54          0.14         22.99        21.10 o                         
   2   2  54        103.53        105.34        24.02 o                         
   3   2  54          2.59         23.22        22.92 o                         
   4   2  54        391.06        340.36        38.00 o                         
   5   2  54         22.82         24.22        26.16 o                         
   1   3  54         94.64        125.66        29.46 o                         
   2   3  54        309.89        275.49        32.38 o                         
   3   3  54         84.18         56.08        26.27 o                         
   4   3  54        165.79        116.12        29.30 o                         
   0   4  54        385.09        309.78        59.83 o                         
   1   4  54         30.23         68.05        33.80 o                         
   2   4  54        195.96        155.30        38.84 o                         
   1   1  55        117.32        134.23        29.92 o                         
   2   1  55        223.19        274.36        26.05 o                         
   3   1  55       1600.25       1778.68        76.01 o                         
   4   1  55          8.35         42.82        23.81 o                         
   5   1  55        359.33        296.24        49.63 o                         
   0   2  55        390.27        377.81        38.56 o                         
   1   2  55        479.16        461.30        32.46 o                         
   2   2  55         30.53         54.52        24.45 o                         
   3   2  55        147.14        121.28        27.32 o                         
   4   2  55         27.45         37.61        26.54 o                         
   1   3  55        686.17        543.18        42.53 o                         
   2   3  55          1.49         12.90        25.12 o                         
   3   3  55        459.79        486.46        36.62 o                         
   0   4  55         61.02          0.00        86.42 o                         
   0   0  56        450.26        324.40        62.49 o                         
   1   0  56        509.38        521.67        61.16 o                         
   2   0  56        526.04        671.27        47.44 o                         
   3   0  56         22.58         53.05        37.89 o                         
   4   0  56       1616.08       1728.88       111.68 o                         
   1   1  56         19.36         25.11        21.74 o                         
   2   1  56         18.18         32.31        20.35 o                         
   3   1  56        822.68        858.72        68.30 o                         
   4   1  56          1.14         16.57        23.85 o                         
   0   2  56        260.03        259.87        34.63 o                         
   1   2  56        130.96         97.08        24.69 o                         
   2   2  56         38.47         58.82        24.89 o                         
   3   2  56         21.40         33.01        23.94 o                         
   1   3  56        122.38        179.75        33.46 o                         
   2   3  56         45.02         76.01        27.40 o                         
   1   1  57        257.83        183.30        26.88 o                         
   2   1  57         14.43         23.88        20.74 o                         
   3   1  57         88.97         69.06        23.29 o                         
   0   2  57        775.23        883.36        55.93 o                         
   1   2  57        142.43        157.96        27.84 o                         
   2   2  57        213.41        171.87        27.76 o                         
   3   2  57         20.79         25.65        26.24 o                         
   1   3  57        717.27        941.95        77.51 o                         
   0   0  58          1.21         42.54        50.52 o                         
   1   0  58         40.61         45.71        34.63 o                         
   2   0  58        195.43        312.77        62.49 o                         
   3   0  58         62.29        106.61        31.59 o                         
   1   1  58        455.06        439.34        32.42 o                         
   2   1  58         98.60         84.54        25.55 o                         
   3   1  58        332.48        341.33        34.39 o                         
   0   2  58         66.00         54.36        35.90 o                         
   1   2  58         15.58         34.56        24.01 o                         
   2   2  58          2.40         26.15        39.65 o                         
   1   1  59        217.22        262.17        29.47 o                         
                                                                                
